# Supplementary material for: The Seminal fluid proteome of the polyandrous Red junglefowl offers insights into the molecular basis of fertility, reproductive ageing and domestication
Source: Sci Rep. 2016 Nov 2;6:35864. doi: 10.1038/srep35864 (PMC5090203; doi:10.1038/srep35864)
Supplement: Supplementary Table S1 [file srep35864-s1.xls]

## Sheet: Title
Seminal fluid proteome of the polyandrous Red junglefowl offers insights
on the molecular basis of fertility, reproductive ageing and domestication
Kirill Borziak1*, Aitor Alvarez-Fernandez2*, Tim Karr3, Tommaso Pizzari2, Steve Dorus1†
1 Center for Reproductive Evolution, Department of Biology, Syracuse University, US.
2 Edward Grey Institute, Department of Zoology, University of Oxford, UK.
3 Drosophila Genetic Resource Center, Kyoto Institute of Technology, Saga Ippongi-cho, Ukyo-ku, Kyoto 616-8354, Japan.

## Sheet: Combined RJF Proteome
GI_ACC	Protein Name	False Positive Rate	ID probability	unique peptide count	Protein coverage	Domestic chicken seminal fluid	Domestic chicken sperm	Chicken blood plasma	Human blood plasma	Exosome	Human seminal plasma
S00390	immunoglobulin Y heavy chain constant region	0	1	21	61.6	YES	NO	NO	YES	NO	YES
P01875.2	immunoglobulin mu chain C region	0	1	19	55.4	NO	NO	NO	YES	NO	NO
AAB22614	immunoglobulin alpha heavy chain	0	1	15	37	YES	NO	NO	YES	NO	YES
AAA48833	immunoglobulin heavy chain	0	1	4	31.3	YES	NO	NO	YES	NO	YES
513240505	LOW QUALITY PROTEIN: fumarylacetoacetate hydrolase domain-containing protein 2	4.38483e-05	0.9989	2	8.3	NO	YES	NO	NO	NO	NO
513240489	trans-1,2-dihydrobenzene-1,2-diol dehydrogenase-like	0	1	15	54.7	YES	NO	NO	NO	NO	NO
513240096	uncharacterized protein LOC101750354	0	1	3	10.9	NO	NO	YES	NO	NO	NO
513239874	NEDD8-conjugating enzyme Ubc12-like, partial	0	1	3	18.8	NO	YES	NO	NO	NO	NO
513239679	T-complex protein 1 subunit gamma, partial	0	1	6	44	NO	NO	NO	YES	NO	YES
513239475	receptor expression-enhancing protein 6, partial	8.26772e-06	0.9998	2	10.3	YES	NO	NO	NO	NO	NO
513239392	pyridoxine-5'-phosphate oxidase-like, partial	0.00024085	0.9926	2	11.2	NO	NO	NO	NO	NO	NO
513239250	natterin-3-like	0	1	6	20.8	NO	NO	YES	NO	NO	NO
513237922	epiplakin, partial	0	1	3	3.8	NO	NO	NO	NO	NO	NO
513237884	neuroblast differentiation-associated protein AHNAK-like, partial	0	1	4	20.7	YES	NO	NO	NO	NO	NO
513237565	alpha-soluble NSF attachment protein-like	0	1	10	47	YES	NO	NO	NO	NO	NO
513237543	EMILIN-1-like	8.07882e-06	0.9998	2	17.6	NO	NO	NO	NO	NO	NO
513237242	choline transporter-like protein 2-like, partial	0	1	3	14.8	YES	NO	NO	NO	NO	NO
513236975	ATPase Asna1-like, partial	0	1	3	15.6	NO	NO	NO	NO	NO	NO
513236940	NAD(P)H-hydrate epimerase, partial	0	1	4	19.4	NO	YES	NO	NO	NO	NO
513236764	dynamin-2-like, partial	0	1	5	8.9	NO	NO	NO	NO	NO	NO
513236703	uncharacterized protein LOC100858068	0	1	5	26.1	NO	NO	NO	NO	NO	NO
513236460	eukaryotic translation initiation factor 3 subunit K-like, partial	3.37383e-05	0.9991	2	9.4	NO	NO	NO	NO	NO	NO
513236065	IgGFc-binding protein-like	0	1	57	51.1	YES	NO	YES	YES	NO	NO
513235847	envelope glycoprotein gp95-like, partial	0	1	5	15.7	NO	NO	NO	NO	NO	NO
513235259	mucin-16-like	0	1	8	51.2	YES	NO	NO	NO	NO	NO
513235211	importin subunit beta-1	0	1	7	13.2	NO	NO	NO	YES	NO	YES
513235208	puromycin-sensitive aminopeptidase	0	1	35	48.7	YES	NO	NO	YES	NO	YES
513234431	epidermal growth factor receptor kinase substrate 8-like protein 2-like	0	1	18	45.4	NO	NO	NO	NO	NO	NO
513233697	soluble scavenger receptor cysteine-rich domain-containing protein SSC5D-like	0	1	7	45.1	NO	NO	NO	NO	NO	NO
513233665	deleted in malignant brain tumors 1 protein-like	1.5e-05	0.9996	4	11.3	NO	NO	NO	NO	NO	NO
513232894	aminopeptidase Q-like	0	1	20	24	NO	NO	NO	NO	NO	NO
513232444	sushi, von Willebrand factor type A, EGF and pentraxin domain-containing protein 1	0	1	10	3.8	NO	NO	NO	YES	NO	NO
513230961	solute carrier family 28 member 3	0	1	16	21.5	YES	NO	NO	NO	NO	NO
513229173	lipid phosphate phosphohydrolase 1	0.000296284	0.9903	9	53.5	YES	NO	NO	NO	NO	YES
513228465	spermatid-specific manchette-related protein 1	0	1	18	84	YES	NO	NO	NO	NO	NO
513228208	haloacid dehalogenase-like hydrolase domain containing 2	0	1	8	46.3	YES	NO	NO	NO	NO	YES
513227923	pyroglutamyl-peptidase 1	2.12726e-05	0.9994	2	14.9	NO	NO	NO	NO	NO	NO
513227588	homer protein homolog 3	0	1	5	7.9	NO	NO	NO	NO	NO	NO
513227444	phospholipid hydroperoxide glutathione peroxidase, mitochondrial	7.88955e-06	0.9998	2	21.8	NO	NO	NO	NO	NO	NO
513227300	complement factor D-like	0	1	19	37.5	YES	NO	NO	YES	NO	NO
513226754	lipid phosphate phosphohydrolase 2-like	7.6999e-06	0.9998	2	6.5	NO	NO	NO	NO	NO	NO
513226637	phosphatidylinositol 4-phosphate 5-kinase type-1 gamma	0	1	5	7.4	YES	NO	NO	NO	NO	NO
513226031	secernin-2	0	1	8	26.3	NO	NO	NO	YES	NO	NO
513225677	alpha-2-macroglobulin-like protein 1-like	0	1	71	53.1	YES	NO	YES	YES	NO	NO
513224678	cyclin-dependent kinase 18	0.000274957	0.9917	4	7	NO	NO	NO	NO	NO	NO
513224225	tubulin alpha-1C chain	1.75908e-05	0.9995	17	45.7	NO	NO	NO	NO	NO	NO
513223965	prefoldin subunit 2	0	1	3	21.4	NO	YES	NO	NO	NO	NO
513223949	V-type proton ATPase catalytic subunit A-like	0.000186602	0.9951	5	10.7	NO	NO	NO	NO	NO	NO
513223860	proteasome subunit beta type-4	0	1	5	19.7	YES	NO	NO	YES	NO	YES
513223270	titin-like	1.71292e-05	0.9995	2	12	NO	NO	NO	NO	NO	NO
513223183	protein S100-A9-like	0	1	12	85.7	NO	NO	NO	NO	NO	NO
513222078	suppressor of tumorigenicity 14 protein homolog	0	1	8	12.1	YES	NO	NO	NO	NO	YES
513221375	protein tyrosine phosphatase type IVA 2	7.50988e-06	0.9998	4	22.8	NO	NO	NO	NO	NO	NO
513221176	axonemal dynein light intermediate polypeptide 1	0	1	4	17.5	NO	YES	NO	NO	NO	NO
513221071	chloride intracellular channel protein 4	0	1	16	69.4	YES	NO	NO	YES	NO	NO
513220989	complement C2	0	1	28	37.8	YES	NO	YES	YES	NO	NO
513220828	LOW QUALITY PROTEIN: annexin A4-like	0	1	28	79.6	YES	NO	NO	NO	YES	YES
513220770	LOW QUALITY PROTEIN: disintegrin and metalloproteinase domain-containing protein 2-like	0	1	9	8.5	YES	NO	NO	NO	NO	NO
513220695	disintegrin and metalloproteinase domain-containing protein 32-like	0	1	7	15.9	YES	NO	NO	NO	NO	NO
513220600	proline synthase co-transcribed bacterial homolog protein	0	1	5	21	YES	NO	NO	NO	NO	NO
513220516	gastrokine-1	0	1	3	18.3	NO	NO	YES	YES	NO	NO
513220503	phosphatidylethanolamine-binding protein 4	7.31949e-06	0.9998	2	27.1	NO	NO	NO	NO	NO	NO
513220307	phosphopantothenate--cysteine ligase	0	1	15	49.3	YES	NO	NO	YES	NO	NO
513220212	uncharacterized protein LOC428178	0	1	10	14.2	YES	NO	NO	NO	NO	NO
513220176	F-box only protein 6	0	1	3	10.2	NO	NO	NO	NO	NO	NO
513219831	solute carrier family 2, facilitated glucose transporter member 5	0	1	10	16.2	YES	NO	NO	NO	NO	NO
513219475	membrane metallo-endopeptidase-like 1	0	1	45	55.6	YES	NO	NO	NO	NO	NO
513218718	guanine nucleotide-binding protein G(s) subunit alpha	0	1	9	33.4	YES	NO	NO	NO	NO	NO
513218628	WAP four-disulfide core domain protein 2-like	2.07224e-05	0.9994	2	10.7	NO	NO	NO	NO	NO	NO
513217491	adenosylhomocysteinase	0	1	10	35.6	NO	YES	NO	NO	NO	NO
513217471	dynein light chain roadblock-type 1	0	1	3	52.1	NO	YES	NO	YES	NO	NO
513216960	phosphatidylinositol transfer protein alpha isoform, partial	0	1	5	28.2	YES	NO	NO	NO	NO	YES
513216913	tektin-1	3.81395e-05	0.999	2	4.8	NO	NO	NO	NO	NO	NO
513216375	glyoxalase domain-containing protein 4	0	1	16	62.2	YES	NO	NO	NO	NO	NO
513216220	polyubiquitin-C-like	8.65248e-05	0.9977	8	50.3	YES	NO	NO	NO	NO	NO
513216013	unconventional myosin-XVIIIa	0	1	3	1.8	NO	NO	NO	NO	NO	NO
513215335	ankyrin repeat and FYVE domain-containing protein 1	0	1	6	7.8	NO	NO	NO	NO	NO	NO
513215133	caspase-1	0	1	6	19.6	NO	NO	NO	NO	NO	NO
513214170	dynein heavy chain 17, axonemal	0	1	34	10.7	YES	NO	NO	NO	NO	NO
513214099	N-sulphoglucosamine sulphohydrolase	0	1	7	18.1	YES	NO	NO	NO	NO	YES
513214081	E3 ubiquitin-protein ligase RNF213	0.000124267	0.9965	3	0.6	YES	NO	NO	NO	NO	NO
513214036	brain-specific angiogenesis inhibitor 1-associated protein 2	0	1	9	19.8	NO	NO	NO	NO	NO	YES
513213723	meteorin, glial cell differentiation regulator-like	0	1	3	16.1	NO	NO	NO	NO	NO	NO
513213169	olfactomedin-like 2A	0	1	6	12.9	NO	NO	NO	NO	NO	NO
513213068	complement C5	0	1	68	46	YES	NO	YES	YES	NO	NO
513212080	syntaxin-binding protein 1	0	1	3	6.1	NO	NO	NO	YES	NO	NO
513212065	protein FAM166A	0	1	7	28.7	NO	YES	NO	NO	NO	NO
513211965	high affinity copper uptake protein 1	0	1	4	20.8	NO	NO	NO	NO	NO	YES
513211937	delta-aminolevulinic acid dehydratase	0	1	13	49.7	YES	NO	NO	NO	NO	NO
513211812	chloride intracellular channel protein 3	0	1	7	27.4	NO	NO	NO	NO	NO	NO
513211517	class II histocompatibility antigen, B-L beta chain	7.12871e-06	0.9998	2	14.5	NO	NO	NO	NO	NO	NO
513210609	glutathione S-transferase theta-1-like	0	1	6	23	NO	NO	NO	NO	NO	YES
513210583	solute carrier family 2, facilitated glucose transporter member 11-like	8.68705e-05	0.9973	2	4.1	NO	NO	NO	NO	NO	NO
513210403	LOW QUALITY PROTEIN: acetyl-CoA carboxylase 2	0	1	6	3.7	YES	NO	NO	NO	NO	NO
513210055	P2X purinoceptor 7	0	1	14	28.9	YES	NO	NO	NO	NO	NO
513209599	G-protein coupled receptor family C group 5 member B	0	1	3	6	NO	NO	NO	NO	NO	NO
513208830	tektin-5	0	1	18	40.6	NO	YES	NO	NO	NO	NO
513208722	transmembrane channel-like 5	0	1	15	24.8	YES	NO	NO	NO	NO	NO
513208340	mesothelin-like protein-like	0	1	8	10.6	NO	YES	NO	NO	NO	NO
513208331	mesothelin	0	1	21	28.8	NO	NO	NO	NO	NO	NO
513206965	ganglioside GM2 activator	6.81488e-05	0.9983	2	8.4	NO	NO	NO	YES	NO	YES
513206786	ovoinhibitor	0	1	31	73.5	YES	NO	YES	YES	NO	NO
513206743	hexokinase-2-like	0	1	41	57.8	YES	NO	NO	YES	NO	NO
513206660	LOW QUALITY PROTEIN: vesicular integral-membrane protein VIP36	0	1	3	7.5	NO	NO	NO	YES	NO	YES
513205477	protein FAM3D	0	1	10	46.9	YES	NO	NO	NO	NO	NO
513205135	ADP-ribosylation factor 4	0	1	12	53.2	YES	NO	NO	NO	NO	NO
513204938	fibulin-2	0	1	13	15.8	NO	NO	NO	YES	NO	YES
513204573	putative RNA-binding protein 15B	0	1	3	4.8	NO	NO	NO	NO	NO	NO
513204260	inter-alpha-trypsin inhibitor heavy chain H3	0	1	30	41.6	NO	NO	YES	YES	NO	NO
513204098	IST1 homolog	0	1	7	18.6	NO	NO	NO	NO	NO	NO
513204053	26S proteasome non-ATPase regulatory subunit 7, partial	0	1	3	19.5	NO	YES	NO	NO	NO	NO
513202986	solute carrier family 12 member 3	0	1	27	33.6	YES	NO	NO	NO	NO	NO
513202711	uncharacterized oxidoreductase C663.06c-like	0	1	5	26.6	NO	NO	NO	NO	NO	NO
513202372	IQ motif containing GTPase activating protein 1	0	1	65	45.3	YES	NO	NO	NO	NO	YES
513202182	pro-cathepsin H	0	1	3	7.7	NO	NO	NO	NO	NO	NO
513201086	ras-related protein Rab-8B	0	1	17	49.6	YES	NO	NO	NO	NO	YES
513201000	dnaJ homolog subfamily A member 4, partial	0	1	3	12.4	NO	YES	NO	NO	NO	NO
513200939	secretory carrier-associated membrane protein 2, partial	0	1	4	14.5	YES	NO	NO	NO	NO	NO
513200936	mannose-6-phosphate isomerase, partial	0	1	10	31.8	YES	NO	NO	NO	NO	YES
513200906	chondroitin sulfate proteoglycan 4	0	1	7	4.8	NO	NO	NO	NO	NO	NO
513200587	beta-2-microglobulin	0	1	8	73.1	YES	NO	NO	YES	NO	YES
513200420	LOW QUALITY PROTEIN: uncharacterized protein LOC424904	0	1	8	2.6	NO	NO	NO	NO	NO	NO
513200400	ceruloplasmin	0	1	34	31.9	YES	NO	YES	YES	NO	YES
513200006	maltase-glucoamylase, intestinal	0	1	32	24.8	NO	NO	NO	YES	NO	YES
513199840	guanine nucleotide-binding protein subunit beta-4	0	1	17	68.2	YES	NO	NO	NO	NO	NO
513199779	histidine-rich glycoprotein	0	1	18	34.4	YES	NO	YES	YES	NO	NO
513199562	mucin-4-like	0	1	9	30.8	YES	NO	NO	NO	NO	NO
513199558	mucin-19-like	0	1	6	6.3	NO	NO	NO	NO	NO	NO
513199552	mucin-4	0	1	8	4.1	NO	NO	NO	NO	NO	NO
513199498	probable cation-transporting ATPase 13A5	0	1	35	39.1	YES	NO	NO	NO	NO	NO
513199290	cullin-3	0	1	14	20.8	YES	YES	NO	NO	NO	YES
513198999	6-phosphofructokinase, liver type	0	1	22	39.2	YES	NO	NO	NO	NO	NO
513198923	glypican-5-like	0.000166315	0.9953	2	2.2	NO	NO	NO	NO	NO	NO
513198647	ubiquitin carboxyl-terminal hydrolase 24	0.000207934	0.9947	2	1.2	NO	NO	NO	NO	NO	NO
513198610	calponin-3, partial	1.46295e-05	0.9996	2	7.9	NO	NO	NO	NO	NO	NO
513198470	uncharacterized protein LOC772239	0	1	7	31.7	NO	NO	NO	NO	NO	YES
513198346	inaD-like protein	0	1	8	5.6	NO	NO	NO	NO	NO	NO
513197121	formin binding protein 1-like	0.000228671	0.9935	2	1.8	NO	NO	NO	NO	NO	NO
513196801	myocilin	0	1	6	12.4	YES	NO	NO	NO	NO	NO
513196353	4-trimethylaminobutyraldehyde dehydrogenase	0	1	17	36.1	YES	NO	NO	YES	NO	YES
513196126	cysteine-rich protein 2	0	1	3	27.5	YES	NO	NO	NO	NO	NO
513195759	N-myc-interactor	0	1	3	11.5	NO	NO	NO	NO	NO	NO
513195734	carboxy-terminal domain RNA polymerase II polypeptide A small phosphatase 1	0.000178421	0.9952	4	17.8	NO	NO	NO	NO	NO	NO
513195515	nebulin	0	1	3	0.4	NO	NO	NO	NO	NO	NO
513195068	mucin-13	0	1	9	17.2	YES	NO	NO	NO	NO	NO
513193910	titin	7.9982e-05	0.9978	2	0.1	NO	YES	NO	YES	NO	NO
513193820	isocitrate dehydrogenase [NADP] cytoplasmic	0	1	31	73.7	YES	NO	YES	YES	NO	YES
513193378	dynein heavy chain 7, axonemal	0	1	7	2.9	NO	YES	NO	NO	NO	NO
513193358	testis-specific serine/threonine-protein kinase 6-like	0	1	4	21.3	NO	YES	NO	NO	NO	NO
513193346	unconventional myosin-Ib	0	1	57	54.7	YES	NO	NO	NO	NO	NO
513192591	LOW QUALITY PROTEIN: uncharacterized protein LOC423943	0	1	62	23.6	YES	NO	NO	NO	NO	NO
513192477	type I inositol 1,4,5-trisphosphate 5-phosphatase	0	1	3	6.5	NO	NO	NO	NO	NO	NO
513192368	dedicator of cytokinesis protein 1	0	1	5	4.4	NO	NO	NO	NO	NO	NO
513190548	bifunctional 3'-phosphoadenosine 5'-phosphosulfate synthase 2	0	1	6	14.4	NO	NO	NO	NO	NO	NO
513190481	uncharacterized protein C10orf107 homolog	0	1	4	20.6	NO	NO	NO	NO	NO	NO
513189796	trans-L-3-hydroxyproline dehydratase	0	1	8	29.9	NO	NO	NO	NO	NO	NO
513189030	uncharacterized protein LOC772339	0	1	21	30	YES	NO	YES	YES	NO	YES
513188924	mucin-2	0	1	18	7.8	NO	NO	NO	NO	NO	NO
513188921	LOW QUALITY PROTEIN: mucin-5AC	0	1	13	8.1	NO	NO	NO	NO	NO	NO
513188589	galactocerebrosidase	0	1	12	26.3	YES	NO	NO	NO	NO	YES
513187279	rho GTPase-activating protein 1	5.12295e-07	0.9999	3	11.7	NO	NO	NO	NO	NO	NO
513186646	tetraspanin-4	6.93756e-06	0.9998	2	15.2	NO	NO	NO	NO	NO	NO
513186274	LOW QUALITY PROTEIN: importin-7	0	1	4	5.3	NO	NO	NO	YES	NO	NO
513186154	ovochymase-2	0	1	36	54.2	YES	NO	NO	NO	NO	YES
513185976	26S proteasome non-ATPase regulatory subunit 13	0	1	8	26.2	YES	NO	NO	NO	NO	NO
513185805	EPS8-like 2, partial	0	1	21	39.4	YES	NO	NO	NO	NO	NO
513185766	acyl-coenzyme A amino acid N-acyltransferase 2	0	1	10	29.7	YES	NO	NO	NO	NO	NO
513185632	attractin, partial	0	1	28	24.2	YES	NO	NO	YES	NO	YES
513185558	eukaryotic translation initiation factor 4E	0	1	3	12.4	NO	NO	NO	YES	NO	NO
513185363	threonine synthase-like 2	2.7307e-05	0.9992	2	8	NO	NO	NO	NO	NO	NO
513185002	hepatocyte growth factor activator	0	1	19	46.7	YES	NO	YES	YES	NO	NO
513184692	extracellular superoxide dismutase [Cu-Zn]	0	1	5	22.7	YES	NO	YES	YES	NO	YES
513184315	glucosamine-6-phosphate isomerase 2	0	1	11	63.6	YES	NO	NO	NO	NO	NO
513184142	mitochondria-eating protein	0	1	9	26.9	YES	YES	NO	NO	NO	NO
513183863	radial spoke head protein 4 homolog A	0	1	3	7.8	NO	YES	NO	NO	NO	NO
513183837	beta-mannosidase	0	1	11	16.3	YES	NO	NO	YES	NO	YES
513183751	alcohol dehydrogenase 1	6.74603e-06	0.9998	2	4.8	NO	NO	NO	YES	NO	NO
513183409	sulfotransferase 1 family member D1	0	1	15	51.8	NO	NO	NO	NO	NO	NO
513183223	septin-11	0	1	15	36.2	YES	NO	NO	NO	NO	NO
513183217	claudin-23	0	1	3	9.6	NO	NO	NO	NO	NO	NO
513183190	uncharacterized protein LOC770729	0	1	6	15.3	YES	NO	NO	NO	NO	YES
513183007	enolase-phosphatase E1	0	1	3	11	NO	NO	NO	NO	NO	NO
513181417	LOW QUALITY PROTEIN: ADP/ATP translocase 2	0	1	12	29	YES	NO	NO	NO	NO	NO
513180552	glypican-4	0	1	5	14.3	NO	NO	NO	NO	NO	YES
513179813	arf-GAP with SH3 domain, ANK repeat and PH domain-containing protein 2, partial	6.55412e-06	0.9998	2	4.2	NO	NO	NO	NO	NO	NO
513179611	cathepsin B	0	1	8	30.9	YES	NO	NO	YES	NO	YES
513179087	B(0,+)-type amino acid transporter 1-like	0	1	7	10.6	YES	NO	NO	NO	NO	NO
513178961	rho-associated protein kinase 2	0	1	13	14.3	NO	NO	NO	YES	NO	NO
513178865	UMP-CMP kinase 2, mitochondrial	0	1	5	17.2	NO	NO	NO	NO	NO	NO
513178270	SH3 domain binding glutamic acid-rich protein like 2	0	1	3	35.8	NO	NO	NO	NO	NO	NO
513178209	phosphoacetylglucosamine mutase	1.66667e-05	0.9995	2	5.4	NO	NO	NO	NO	NO	NO
513177407	mannosyl-oligosaccharide 1,2-alpha-mannosidase IA	0	1	10	28.3	YES	NO	NO	YES	NO	NO
513176756	vacuolar protein sorting-associated protein VTA1 homolog	7.27602e-05	0.9982	2	8.4	NO	NO	NO	YES	NO	NO
513176485	UPF0364 protein C6orf211 homolog, partial	0	1	17	42.3	YES	YES	NO	NO	NO	NO
513176219	plasminogen-like	0	1	9	12.5	NO	NO	NO	YES	NO	NO
513176148	cAMP and cAMP-inhibited cGMP 3',5'-cyclic phosphodiesterase 10A	0	1	33	33.1	YES	NO	NO	NO	NO	NO
513175941	tctex1 domain-containing protein 4	8.9398e-05	0.9971	2	9.8	NO	YES	NO	NO	NO	NO
513175882	angiotensinogen	0	1	17	50.4	YES	NO	YES	YES	NO	YES
513175513	glutaminyl-peptide cyclotransferase	0	1	17	59.2	YES	NO	NO	YES	NO	YES
513175214	ribokinase	0.000143678	0.9961	2	5.9	NO	NO	NO	NO	NO	NO
513175173	neutral and basic amino acid transport protein rBAT	0	1	37	61.1	YES	NO	NO	NO	NO	NO
513172706	ribonuclease UK114	0	1	7	42.5	YES	NO	NO	YES	NO	YES
513172517	inositol monophosphatase 1	0	1	13	47.5	YES	NO	NO	NO	NO	YES
513172280	gamma-glutamyl hydrolase	0	1	6	17.1	NO	NO	NO	NO	NO	NO
513172071	desmocollin-2	0	1	7	9.1	NO	NO	NO	YES	NO	YES
513171378	programmed cell death protein 6	0	1	6	38.2	YES	NO	NO	YES	NO	NO
513170833	GDP-mannose 4,6 dehydratase	0	1	8	29.3	NO	NO	NO	NO	NO	NO
513170744	serpin B5	0	1	9	29.7	NO	NO	NO	YES	NO	YES
513168933	secernin-1	0	1	7	23	NO	NO	NO	NO	NO	NO
513168239	metalloreductase STEAP4	9.21005e-05	0.9969	2	6.4	NO	NO	NO	YES	NO	YES
513168170	cubilin	0	1	19	7.2	YES	NO	NO	NO	NO	NO
513167719	isopentenyl-diphosphate Delta-isomerase 1	0	1	3	18.9	NO	NO	NO	NO	NO	YES
513167551	ras-related protein R-Ras	0	1	8	33.3	YES	NO	NO	NO	NO	NO
513167477	solute carrier family 22 member 13-like	0	1	10	25.5	YES	NO	NO	NO	NO	NO
513167276	obscurin	2.37465e-05	0.9993	3	0.4	NO	NO	NO	NO	NO	NO
513166523	LOW QUALITY PROTEIN: teneurin-4	0	1	20	9.7	YES	NO	NO	NO	NO	NO
513166307	dipeptidyl peptidase 1	1.12731e-05	0.9997	2	5.6	NO	NO	NO	YES	NO	NO
513165915	probable palmitoyltransferase ZDHHC20	0	1	5	26.2	YES	NO	NO	NO	NO	NO
513165326	carboxypeptidase B2	0	1	17	48.5	NO	NO	YES	YES	NO	NO
513164696	ras-related protein Rap-2a	0	1	8	49.4	YES	NO	NO	NO	NO	NO
513164476	ATP-dependent (S)-NAD(P)H-hydrate dehydratase	0	1	13	49.7	YES	NO	NO	NO	NO	YES
513164280	LOW QUALITY PROTEIN: sodium/hydrogen exchanger 2	0	1	9	13.5	YES	NO	NO	NO	NO	NO
513163537	serine/threonine-protein phosphatase with EF-hands 1	0	1	3	8.2	NO	NO	NO	NO	NO	NO
513163534	G-protein coupled receptor 64	0	1	27	21.3	YES	NO	NO	NO	NO	NO
513163070	cystathionine beta-synthase	0	1	6	15.3	NO	NO	NO	YES	NO	NO
513162929	transmembrane protease serine 2	5.7404e-05	0.9987	2	10.1	NO	NO	NO	NO	NO	YES
513162786	chloride intracellular channel protein 6	0	1	15	39.9	YES	NO	NO	NO	NO	NO
513161840	omega-amidase NIT2	0	1	17	58.5	YES	NO	NO	YES	NO	NO
513161743	nucleoside diphosphate kinase 7	0.000281967	0.9916	2	9.1	YES	NO	NO	NO	NO	NO
513161272	ovostatin	0	1	63	49.9	YES	NO	NO	NO	NO	NO
513161048	alpha-2-macroglobulin-like protein 1-like	0	1	55	45	YES	NO	YES	YES	NO	NO
513161042	alpha-2-macroglobulin-like protein 1-like	0	1	55	45.3	YES	NO	YES	YES	NO	NO
513160723	LOW QUALITY PROTEIN: tetratricopeptide repeat protein 38	0	1	15	42.1	NO	NO	NO	NO	NO	NO
513160360	solute carrier organic anion transporter family member 1C1-like	0	1	15	20.7	YES	NO	NO	NO	NO	NO
513158924	putative phospholipase B 81b	0	1	25	60.1	YES	NO	NO	NO	NO	NO
513158152	envelope glycoprotein gp95-like	0	1	14	33.5	NO	NO	NO	NO	NO	NO
513157208	acrosin-like, partial	0	1	7	51.1	YES	NO	NO	NO	NO	YES
513157194	LOW QUALITY PROTEIN: acrosin	0	1	8	27.2	YES	NO	NO	NO	NO	YES
497815200	septin-5	0	1	7	17.3	NO	NO	NO	NO	NO	NO
497241981	beta-galactosidase preproprotein	0	1	20	40.3	YES	NO	NO	NO	NO	NO
497241294	5'-AMP-activated protein kinase subunit gamma-2	0.000162324	0.9953	2	6.2	NO	NO	NO	NO	NO	NO
493795860	twinfilin 1	0	1	5	17.4	NO	NO	NO	NO	NO	NO
493795467	neural Wiskott-Aldrich syndrome protein	1.42582e-05	0.9996	2	9.5	NO	NO	NO	NO	NO	NO
493794684	pyridoxal kinase	0	1	11	44.6	YES	NO	NO	NO	NO	NO
491223995	aldo-keto reductase family 1, member B1-like	0	1	25	68	YES	NO	NO	NO	NO	NO
487442792	fructose-1,6-bisphosphatase 1	0	1	9	31.3	NO	NO	YES	YES	NO	YES
487442403	retinol-binding protein 5	0	1	9	74.8	YES	NO	NO	NO	NO	NO
487440264	dnaJ homolog subfamily C member 5	0	1	3	24.2	NO	NO	NO	NO	NO	NO
487439524	beta-2-glycoprotein 1 precursor	0	1	16	48.6	YES	NO	YES	YES	NO	YES
485837004	keratin, type I cytoskeletal 15	0	1	9	14.7	NO	NO	NO	YES	NO	NO
485049501	keratin, type I cytoskeletal 19	0	1	17	37.4	YES	NO	YES	YES	NO	NO
483968292	HD domain-containing protein 2	0	1	3	26	NO	NO	NO	NO	NO	YES
483968280	chymotrypsin-C precursor	0	1	4	27.7	NO	NO	NO	NO	NO	NO
482845617	aldo-keto reductase family 1, member B10 (aldose reductase)	0	1	25	76.9	YES	NO	NO	NO	NO	NO
482677670	dynein, light chain, LC8-type 1	6.66667e-05	0.9983	5	64	NO	NO	NO	NO	NO	NO
482677659	histamine N-methyltransferase	0	1	13	46.9	NO	NO	NO	NO	NO	NO
482661640	coronin-1C	1.62033e-05	0.9995	2	6.3	NO	NO	NO	YES	NO	NO
482513648	glutathione peroxidase 1	0	1	9	54.9	YES	YES	NO	YES	NO	NO
480540346	S-formylglutathione hydrolase	0	1	19	79.8	YES	NO	NO	YES	NO	YES
480540318	selenium-binding protein 1	0	1	29	73.9	YES	NO	NO	YES	NO	YES
480540308	septin 8	0	1	8	21.1	NO	NO	NO	NO	NO	NO
480354973	IQ motif containing GTPase activating protein 2	0	1	64	47.5	YES	NO	NO	YES	NO	YES
480354948	claudin 10	0	1	3	18.9	NO	NO	NO	NO	NO	NO
479277993	dynein light chain Tctex-type 3	1.38862e-05	0.9996	2	29.3	NO	NO	NO	NO	NO	NO
479277984	isoamyl acetate-hydrolyzing esterase 1 homolog	0	1	6	31.7	NO	NO	NO	NO	NO	NO
478733013	chromosome 17 open reading frame, human C9orf9	0	1	4	32.9	NO	NO	NO	NO	NO	NO
478733000	gastrotropin	5.39461e-06	0.9998	2	24.2	NO	NO	NO	NO	NO	NO
478732996	protein AMBP precursor	0	1	16	43.8	YES	NO	YES	YES	NO	YES
478621155	chymotrypsin-like protease CTRL-1 precursor	0	1	4	15.5	NO	NO	NO	NO	NO	NO
478621118	V-type proton ATPase subunit G 1	0	1	4	36.4	YES	NO	NO	YES	NO	NO
478621108	ras-related protein Rab-32	0	1	4	21.1	NO	NO	NO	NO	NO	NO
478621068	adenine phosphoribosyltransferase-like	0	1	10	65.9	NO	NO	NO	NO	NO	NO
478621048	chymotrypsinogen 2-like precursor	0	1	7	40.1	NO	NO	YES	NO	NO	NO
478486799	60S ribosomal protein L12	0	1	6	54.5	NO	NO	NO	YES	NO	NO
478446816	calcium and integrin-binding protein 1	0	1	11	56.3	YES	NO	NO	NO	NO	NO
478431115	NAD(P)H dehydrogenase [quinone] 1	0	1	9	45.5	NO	NO	NO	NO	NO	NO
478431085	radial spoke head protein 9 homolog	5.2e-06	0.9998	2	9.8	YES	NO	NO	NO	NO	NO
478431069	PDZK1-interacting protein 1 precursor	0	1	3	23.5	NO	NO	NO	NO	NO	NO
478431063	tetraspanin-1	5.00501e-06	0.9998	2	11.3	NO	NO	NO	NO	NO	YES
478431023	putative hydroxypyruvate isomerase	0	1	13	70.1	YES	NO	NO	NO	NO	NO
478247057	microsomal glutathione S-transferase 3	0	1	3	25.9	NO	NO	NO	NO	NO	NO
478247047	regenerating islet-derived protein 4 precursor	0	1	3	32.3	NO	NO	NO	NO	NO	NO
478246985	serpin peptidase inhibitor, clade A (alpha-1 antiproteinase, antitrypsin), member 1 precursor	0	1	23	57.6	YES	NO	YES	YES	NO	YES
478246981	serpin peptidase inhibitor, clade A (alpha-1 antiproteinase, antitrypsin), member 4 precursor	0	1	23	58.8	YES	NO	NO	YES	NO	YES
477555784	actin-related protein 2/3 complex subunit 3	0	1	3	22.5	NO	NO	NO	YES	NO	NO
477507250	latexin	0	1	4	29	NO	NO	NO	NO	NO	NO
477507238	retinoic acid receptor responder protein 2 precursor	0	1	11	61.7	YES	NO	YES	YES	NO	NO
477507232	fumarylacetoacetase	0	1	7	23.9	NO	NO	NO	YES	NO	NO
477507214	maleylacetoacetate isomerase	0	1	8	57.2	YES	NO	NO	NO	NO	YES
477507185	GDP-L-fucose synthase	0	1	13	51.7	YES	NO	NO	YES	NO	YES
476007902	protein phosphatase 1 regulatory subunit 7	0	1	3	8.6	NO	NO	NO	NO	NO	NO
476007898	dihydropyrimidinase	0	1	30	72.3	YES	NO	NO	NO	NO	NO
476007892	plasma glutamate carboxypeptidase precursor	2.58491e-05	0.9992	2	4.5	NO	NO	NO	YES	NO	YES
476007880	carboxypeptidase B preproprotein	0	1	10	29	NO	NO	NO	NO	NO	YES
476007876	proteasome subunit alpha type-6	0	1	14	70.7	YES	NO	NO	YES	NO	YES
476007864	V-type proton ATPase subunit D	4.80962e-06	0.9998	2	17.8	NO	NO	NO	YES	NO	NO
475809096	tumor susceptibility gene 101 protein	0	1	5	16.9	YES	NO	NO	NO	YES	YES
475808827	l-isoaspartyl protein carboxyl methyltransferase, like	0	1	5	38.4	NO	NO	NO	NO	NO	NO
475808547	fetuin-B precursor	0	1	19	70.9	NO	NO	YES	YES	NO	NO
475506756	glutaredoxin-3	0	1	7	31.1	YES	NO	NO	NO	NO	NO
475506556	pancreatic triacylglycerol lipase precursor	3.72439e-05	0.999	2	7.3	NO	NO	NO	NO	NO	NO
475506293	hyaluronan-binding protein 2 preproprotein	0	1	13	35.4	NO	NO	YES	YES	NO	NO
475505961	3-mercaptopyruvate sulfurtransferase	0	1	7	39.1	NO	NO	NO	YES	NO	YES
475505726	glutathione S-transferase omega-1	0	1	18	59.8	YES	NO	NO	YES	NO	YES
474451704	annexin A7	0	1	21	39.7	YES	NO	NO	NO	NO	YES
472824978	phenazine biosynthesis-like domain-containing protein	0	1	3	11.5	YES	NO	NO	NO	NO	NO
471434827	chromosome 1 open reading frame, human C11orf54	0	1	9	44.9	YES	NO	NO	YES	NO	YES
471270244	cadherin-1 precursor	0	1	11	13.2	NO	NO	YES	YES	NO	NO
460417303	monoglyceride lipase	0	1	6	25.7	NO	NO	NO	NO	NO	NO
459683840	lactadherin	0	1	9	22.4	NO	NO	NO	NO	YES	NO
448261627	ATP synthase subunit beta, mitochondrial precursor	0	1	16	49.7	YES	NO	NO	YES	NO	NO
444741714	lumican precursor	0	1	7	23.3	NO	NO	YES	YES	NO	NO
444189297	prostaglandin E synthase 3	0	1	8	47.5	YES	NO	NO	NO	NO	NO
433282973	complement factor I precursor	0	1	16	29	YES	NO	YES	YES	NO	YES
429836849	peroxiredoxin-1	0	1	16	73.9	YES	NO	YES	YES	YES	YES
429544679	inosine triphosphate pyrophosphatase	0	1	6	52.2	NO	NO	NO	NO	NO	NO
429484490	fibrinogen alpha chain	0	1	40	55.2	YES	NO	YES	YES	NO	NO
403224973	cathelicidin-B1 precursor	0	1	4	22.7	NO	NO	NO	NO	NO	NO
397529551	ras-related protein Rab-1A	0	1	21	75.1	YES	NO	NO	YES	YES	NO
392513682	guanine nucleotide-binding protein G(I)/G(S)/G(T) subunit beta-1	0	1	18	83.2	YES	NO	NO	YES	YES	NO
383087724	secernin 3	1.04288e-05	0.9997	2	5.7	NO	NO	NO	NO	NO	NO
381342463	pigment epithelium-derived factor precursor	0	1	22	55.8	YES	NO	YES	YES	NO	YES
381214362	actin-related protein 2/3 complex subunit 4	0	1	8	59.5	YES	NO	NO	YES	NO	YES
380748957	carboxypeptidase A2 precursor	0.000158326	0.9954	2	5	NO	NO	NO	NO	NO	NO
377823733	abl interactor 1	0	1	4	10.2	NO	NO	NO	NO	NO	NO
377520154	amylase, alpha 2A; pancreatic precursor	0	1	23	67	NO	NO	YES	YES	NO	NO
371872727	GTPase KRas	0	1	13	70.7	YES	NO	NO	NO	NO	NO
363747261	poly(rC)-binding protein 2-like	3.23232e-06	0.9998	2	9.8	NO	NO	NO	YES	NO	NO
363747241	macrophage-capping protein-like	0	1	4	14.9	NO	NO	NO	NO	NO	NO
363747239	drebrin-like	0	1	3	7.3	NO	NO	NO	YES	NO	NO
363747068	LOW QUALITY PROTEIN: transgelin-2-like	0	1	12	65.3	YES	NO	NO	NO	NO	NO
363746921	hsp70-binding protein 1-like	0	1	5	23.2	NO	NO	NO	NO	NO	NO
363746230	ubiquitin thioesterase OTUB1	0	1	9	43	YES	NO	NO	NO	NO	NO
363745941	prefoldin subunit 5	5.97628e-05	0.9986	2	20	NO	YES	NO	NO	NO	NO
363745926	guanine nucleotide-binding protein G(I)/G(S)/G(O) subunit gamma-7-like	3.03337e-06	0.9998	2	47.1	YES	NO	NO	NO	NO	NO
363745920	apolipoprotein A-II	0	1	3	34	NO	NO	NO	NO	NO	NO
363745877	alpha-tectorin-like	0	1	12	61.9	YES	NO	NO	NO	NO	NO
363745506	ATP synthase subunit alpha, mitochondrial	0	1	5	11.4	NO	NO	NO	YES	NO	NO
363745254	hemoglobin subunit alpha-D-like	0	1	11	78.7	YES	NO	NO	NO	NO	NO
363745252	hemoglobin subunit alpha-A	0	1	10	71.8	YES	NO	YES	YES	NO	NO
363745122	aldose reductase-like	0	1	26	64.6	NO	NO	NO	NO	NO	NO
363745020	keratin, type II cytoskeletal 6B	2.83401e-06	0.9998	11	13.1	NO	NO	NO	NO	NO	NO
363745006	keratin, type II cytoskeletal 5	0.000109375	0.9966	8	8.5	YES	NO	NO	YES	NO	NO
363744981	glycerol-3-phosphate dehydrogenase [NAD(+)], cytoplasmic-like	0	1	15	57.6	NO	NO	NO	YES	NO	NO
363744954	glyoxylate reductase/hydroxypyruvate reductase	0	1	6	29.1	NO	YES	NO	YES	NO	YES
363744942	peptidyl-prolyl cis-trans isomerase C	0	1	4	24.5	NO	NO	NO	NO	NO	YES
363744817	thymic stromal cotransporter homolog	0	1	6	22.5	YES	NO	NO	NO	NO	NO
363744543	probable gluconokinase	0.000195017	0.995	2	19.8	NO	NO	NO	NO	NO	NO
363744277	aquaporin-7	0	1	3	8.9	YES	NO	NO	NO	NO	NO
363744257	beta-hexosaminidase subunit beta	0	1	27	65.1	YES	NO	NO	YES	NO	YES
363744162	lipid phosphate phosphohydrolase 1	0	1	15	71.7	YES	NO	NO	NO	NO	YES
363744121	complement component C7	0	1	44	68.2	YES	NO	YES	YES	NO	NO
363744078	Golgi phosphoprotein 3	0	1	6	29.3	YES	NO	NO	NO	NO	NO
363744061	atrial natriuretic peptide receptor 2	0	1	28	32.7	YES	NO	NO	NO	NO	NO
363743937	mothers against decapentaplegic homolog 2-like	0	1	4	13.7	YES	NO	NO	NO	NO	NO
363743802	thimet oligopeptidase	0	1	13	21.6	NO	YES	NO	YES	NO	NO
363743768	phospholipase A2 inhibitor-like	0	1	3	13.3	NO	NO	NO	YES	NO	YES
363743723	MOB kinase activator 3A	0.000130612	0.9963	2	18.5	NO	NO	NO	NO	NO	NO
363743644	platelet glycoprotein Ib alpha chain-like	0	1	11	37.8	YES	NO	NO	NO	NO	NO
363743522	vacuolar protein-sorting-associated protein 25	3.21161e-05	0.9991	2	12.1	NO	NO	NO	NO	NO	NO
363743477	F-box/LRR-repeat protein 20	0	1	7	21.6	NO	NO	NO	NO	NO	NO
363743473	60S ribosomal protein L23	6.37853e-05	0.9984	2	25	NO	NO	NO	NO	NO	NO
363743385	LOW QUALITY PROTEIN: 26S proteasome non-ATPase regulatory subunit 11	0	1	3	7.6	NO	YES	NO	NO	NO	NO
363743351	26S protease regulatory subunit 8	0	1	5	18	NO	NO	NO	NO	NO	NO
363743349	unconventional myosin-Id	0	1	49	53.3	YES	NO	NO	NO	NO	NO
363743083	ras-related protein Rap-1A	0	1	14	67.4	YES	NO	NO	NO	NO	NO
363743046	uncharacterized protein LOC419830	2.63425e-06	0.9998	2	10.9	NO	NO	NO	NO	NO	NO
363742947	nitrilase homolog 1	0	1	8	42.7	YES	NO	NO	NO	NO	NO
363742875	protein FAM63A-like	0	1	3	7.8	NO	NO	NO	NO	NO	NO
363742830	farnesyl pyrophosphate synthase, partial	0	1	13	45.5	YES	NO	NO	YES	NO	YES
363742826	serum amyloid P-component	0	1	5	25.8	NO	NO	NO	NO	NO	NO
363742767	scale keratin-like	0	1	3	23.1	NO	NO	NO	NO	NO	NO
363742517	junctional adhesion molecule C	0	1	3	11	YES	NO	NO	NO	NO	NO
363742430	adenylyl cyclase-associated protein 1	0	1	22	43.8	YES	NO	NO	YES	NO	YES
363742411	UDP-glucose 4-epimerase	0	1	8	41.2	NO	NO	NO	NO	NO	NO
363742361	tektin-2	0	1	7	22.8	NO	NO	NO	NO	NO	NO
363742359	collagen alpha-2(VIII) chain	0	1	3	7.2	NO	NO	NO	NO	NO	NO
363742203	14-3-3 protein sigma	0	1	18	66.7	NO	NO	NO	YES	NO	YES
363742196	CTP synthase 1	0	1	3	6	NO	NO	NO	NO	NO	NO
363742094	V-type proton ATPase subunit B, brain isoform	0	1	17	42.9	YES	NO	NO	NO	NO	NO
363742042	proproteinase E	2.43408e-06	0.9998	2	12.7	NO	NO	NO	NO	NO	NO
363741740	glutathione synthetase	0	1	24	68.6	YES	NO	NO	YES	NO	YES
363741117	alpha-2-antiplasmin	0	1	17	49.8	YES	NO	YES	YES	NO	YES
363741091	chemokine	0	1	5	45.5	NO	NO	NO	YES	NO	NO
363741022	myeloperoxidase	0	1	9	24.5	NO	NO	NO	NO	NO	NO
363740900	neuronal pentraxin-1	0	1	4	8.6	NO	NO	NO	NO	NO	NO
363740848	actin, cytoplasmic 2-like	0	1	30	70.7	YES	NO	YES	YES	NO	NO
363740842	G-protein coupled receptor family C group 5 member C	0	1	9	21	YES	NO	NO	NO	NO	NO
363740308	glutamine synthetase-like	0	1	3	7.5	NO	NO	NO	NO	NO	NO
363740281	complement component C8 gamma chain	0	1	8	71.3	NO	NO	YES	YES	NO	NO
363740226	macrophage migration inhibitory factor	0	1	4	64.3	YES	NO	NO	YES	NO	YES
363740142	sodium/glucose cotransporter 1	0	1	22	30.3	YES	NO	NO	NO	NO	NO
363740060	dynein light chain 1, cytoplasmic-like	0.000106434	0.9966	5	64	YES	NO	NO	NO	NO	NO
363739909	phosphatidylinositol 4-kinase alpha	5.62672e-05	0.9987	2	1.7	YES	NO	NO	NO	NO	NO
363739705	insulin-like growth factor binding protein, acid labile subunit	0	1	14	28.2	NO	NO	YES	YES	NO	NO
363739404	Na(+)/H(+) exchange regulatory cofactor NHE-RF2	7.11957e-05	0.9982	2	8.5	NO	NO	NO	NO	NO	NO
363739237	glucosamine-6-phosphate isomerase 1-like	0	1	14	66.3	YES	NO	NO	YES	NO	YES
363739009	dynactin subunit 4	0.000268021	0.9918	2	6.7	NO	NO	NO	NO	NO	NO
363738949	stanniocalcin-2	0	1	3	9.5	NO	NO	NO	NO	NO	NO
363738693	cAMP-dependent protein kinase type II-alpha regulatory subunit	0	1	8	26.2	NO	YES	NO	NO	NO	YES
363738555	ras-related protein Rab-7a	0	1	15	82.6	YES	NO	NO	YES	YES	YES
363738242	diphosphomevalonate decarboxylase	3.13027e-05	0.9991	2	7.5	NO	NO	NO	YES	NO	NO
363738225	uncharacterized protein LOC776594	0.000212456	0.9946	2	5	NO	NO	NO	NO	NO	NO
363737892	vacuolar protein sorting-associated protein 13C	0	1	26	8.7	YES	NO	NO	NO	NO	NO
363737727	solute carrier family 12 member 1	0	1	27	29	YES	NO	NO	NO	NO	NO
363737411	interleukin-1 receptor accessory protein	0	1	8	12.8	YES	NO	NO	NO	NO	NO
363736987	calcium-binding protein 39	0	1	19	45.2	YES	NO	NO	NO	NO	YES
363736454	complement factor H	0	1	58	58.4	NO	YES	YES	YES	NO	NO
363736402	antithrombin-III	0	1	36	72	YES	NO	NO	YES	NO	YES
363736352	LOW QUALITY PROTEIN: 14 kDa phosphohistidine phosphatase	0	1	4	39.1	NO	YES	NO	NO	NO	NO
363736267	galactosidase, beta 1-like	0	1	17	35.5	YES	NO	NO	NO	NO	YES
363736265	tubulin alpha-5 chain-like	0	1	23	61.4	YES	NO	NO	YES	NO	YES
363736236	low-density lipoprotein receptor-related protein 2	0	1	26	6.9	YES	NO	NO	NO	NO	NO
363736119	glycerol-3-phosphate dehydrogenase 1-like protein	0	1	16	54.7	YES	NO	NO	NO	NO	NO
363736093	ras-related protein Ral-B	0	1	13	65	YES	YES	NO	NO	NO	YES
363735756	nck-associated protein 1	0	1	15	19.2	NO	NO	NO	NO	NO	NO
363735605	pleckstrin homology domain-containing family A member 1	3.54478e-05	0.999	2	6.7	NO	NO	NO	NO	NO	NO
363735454	beta-microseminoprotein-like	0	1	10	66.4	YES	NO	NO	NO	NO	NO
363735448	arachidonate 5-lipoxygenase	0	1	3	6.1	NO	NO	NO	NO	NO	NO
363734923	cytoplasmic dynein 1 heavy chain 1	0	1	134	36.7	YES	NO	NO	YES	NO	YES
363734612	plasma protease C1 inhibitor	0	1	19	44.3	YES	NO	NO	NO	NO	NO
363734039	dispanin subfamily A member 2b-like	2.24645e-05	0.9993	2	22.6	NO	NO	NO	NO	NO	YES
363733983	gastric intrinsic factor	0	1	13	47.8	YES	NO	YES	NO	NO	NO
363733743	glutamyl aminopeptidase	0	1	41	48	YES	NO	NO	YES	NO	NO
363733410	insulin-like growth factor binding protein 7	0	1	16	48.4	YES	NO	NO	YES	NO	NO
363733360	MOB kinase activator 1B	0	1	5	16.2	YES	NO	NO	NO	NO	NO
363733336	ADP-ribose pyrophosphatase, mitochondrial	0.000127442	0.9963	2	7	NO	YES	NO	NO	NO	NO
363733272	glutathione reductase, mitochondrial	0	1	12	40.2	YES	NO	NO	NO	NO	NO
363733121	peptidyl-prolyl cis-trans isomerase D	0	1	9	29.2	NO	YES	NO	NO	NO	NO
363732580	cysteine-rich venom protein kaouthin-2	0	1	9	61	YES	NO	NO	NO	NO	YES
363732447	mitochondrial peptide methionine sulfoxide reductase	0	1	5	28.7	YES	NO	NO	NO	NO	NO
363732314	tyrosine-protein kinase FRK	0	1	6	12	NO	NO	NO	NO	NO	NO
363732289	sphingomyelin phosphodiesterase, acid-like 3A	0.000100627	0.9967	2	7.6	NO	NO	NO	NO	NO	YES
363732253	glutathione S-transferase	0	1	12	55.4	YES	NO	NO	NO	NO	NO
363732251	glutathione S-transferase-like	0	1	11	54.8	YES	NO	NO	YES	NO	NO
363731813	1-phosphatidylinositol 4,5-bisphosphate phosphodiesterase beta-1, partial	0	1	4	5.2	YES	NO	NO	NO	NO	NO
363731544	dynein heavy chain 8, axonemal	0	1	37	10.9	YES	YES	NO	NO	NO	NO
363731488	aldose 1-epimerase	0	1	6	23.8	NO	NO	NO	NO	NO	NO
363731192	EGF containing fibulin-like extracellular matrix protein 1	0	1	7	22.6	NO	NO	YES	YES	NO	YES
363730875	myosin regulatory light chain 2, smooth muscle minor isoform-like	0	1	7	55.8	YES	NO	NO	YES	NO	NO
363730444	tubulin beta-1 chain-like	0	1	26	64.3	YES	NO	NO	NO	NO	NO
363730417	desmoplakin	0	1	4	1.9	NO	NO	NO	YES	NO	NO
363730292	cullin-1	1.31401e-05	0.9996	2	5.6	NO	NO	NO	NO	NO	NO
363730087	gamma-glutamylcyclotransferase	0	1	11	82.3	YES	NO	NO	YES	NO	YES
363730012	NADH dehydrogenase [ubiquinone] 1 alpha subcomplex subunit 4	1.2766e-05	0.9996	2	26.8	NO	YES	NO	NO	NO	NO
363729570	dnaJ homolog subfamily B member 13	0	1	4	21.2	NO	YES	NO	NO	NO	NO
363729530	hemopexin	0	1	24	87.5	YES	NO	YES	YES	NO	YES
363729287	complement C4-A	0	1	79	52.3	YES	NO	YES	YES	NO	NO
363728984	coagulation factor X-like	0	1	9	20.3	YES	NO	YES	YES	NO	NO
363728921	cytoplasmic FMR1-interacting protein 1	0	1	14	13.3	NO	NO	NO	NO	NO	NO
363728910	pseudouridine-5'-monophosphatase	0	1	13	61.7	YES	NO	NO	NO	NO	NO
363728812	glycerol kinase	0	1	12	25.7	YES	NO	NO	NO	NO	NO
363728520	protein CREG1	2.2335e-06	0.9998	2	17.2	NO	NO	NO	YES	NO	YES
363728496	poliovirus receptor-related protein 3	0	1	5	16.4	YES	NO	NO	NO	NO	NO
363728309	leukocyte cysteine proteinase inhibitor 1	0	1	6	96.9	NO	NO	NO	YES	NO	YES
363728304	alpha-2-macroglobulin	0	1	63	52.7	YES	NO	YES	YES	NO	YES
363728070	tetratricopeptide repeat protein 38-like	0	1	14	38.2	NO	NO	NO	NO	NO	NO
363728053	poly(U)-specific endoribonuclease-A-like	0	1	7	34.9	YES	NO	NO	NO	NO	NO
363727937	DCC-interacting protein 13-beta	0	1	11	24.3	YES	NO	NO	NO	NO	NO
363727569	cullin-associated NEDD8-dissociated protein 1	0	1	40	35.1	YES	NO	NO	YES	NO	YES
363727504	pendrin	0	1	31	42.4	YES	NO	NO	NO	NO	NO
356582471	acid sphingomyelinase-like phosphodiesterase 3b precursor	0	1	6	16.8	NO	NO	NO	NO	NO	YES
356582409	carboxypeptidase A5 precursor	6.23862e-05	0.9985	2	5.3	NO	NO	NO	NO	NO	NO
356461030	trafficking protein particle complex subunit 6B	0	1	3	23.4	NO	NO	NO	NO	NO	NO
350538723	B-LA precursor	0	1	5	18.4	NO	NO	NO	NO	NO	NO
350537089	tropomyosin alpha-3 chain	0	1	6	22.6	NO	NO	NO	YES	NO	NO
347921808	prostaglandin reductase 2	0	1	10	30.9	YES	NO	NO	NO	NO	NO
347920951	platelet-activating factor acetylhydrolase IB subunit beta	0	1	7	41.5	NO	NO	NO	NO	NO	NO
347800681	annexin A11	0	1	25	43.9	YES	NO	NO	NO	YES	NO
347543825	basigin	0	1	7	34.6	NO	NO	NO	YES	YES	NO
347361001	vesicle-fusing ATPase	0	1	9	17.4	NO	NO	NO	NO	NO	NO
347360989	adseverin	0	1	18	31.5	NO	NO	NO	YES	NO	NO
330417943	fructose-bisphosphate aldolase C	0	1	37	84.1	YES	NO	NO	YES	NO	YES
326633233	ubiquitin-conjugating enzyme E2 variant 1	0	1	6	44.8	YES	NO	NO	YES	NO	YES
326633216	soluble mannose-binding lectin precursor	2.01713e-05	0.9994	2	7.9	NO	NO	NO	YES	NO	NO
326368309	guanine nucleotide-binding protein G(I)/G(S)/G(O) subunit gamma-10	0	1	4	75	NO	NO	NO	NO	NO	YES
325652116	nucleoside diphosphate kinase A	0	1	4	30.7	NO	NO	NO	NO	NO	YES
319655768	fatty acid synthase	0	1	89	48.7	YES	NO	NO	YES	YES	YES
319655747	cystatin precursor	0	1	7	59.6	YES	NO	YES	YES	NO	YES
318064688	ADP-ribosyl cyclase 2 precursor	0	1	9	44	YES	NO	YES	YES	NO	NO
315434208	ras-related protein Rab-5B	0	1	10	72.1	YES	NO	NO	NO	YES	YES
315075287	semaphorin 7A, GPI membrane anchor (John Milton Hagen blood group) precursor	0	1	9	17.8	NO	NO	NO	YES	NO	YES
314122195	dynein, axonemal, light chain 1	9.77599e-05	0.9967	2	11.7	NO	YES	NO	NO	NO	NO
313851080	leucine-rich repeat-containing protein 57	0	1	8	34.5	YES	NO	NO	NO	NO	NO
313851076	synaptosomal-associated protein 23	1.9619e-05	0.9994	2	11	NO	NO	NO	NO	NO	NO
313760660	sperm-associated antigen 6	0	1	3	6.1	NO	YES	NO	NO	NO	NO
313760582	N-acetylglucosamine-6-sulfatase precursor	0	1	14	34.2	YES	NO	NO	NO	NO	YES
313661519	chloride anion exchanger	0	1	18	22.8	YES	NO	NO	NO	NO	NO
313661476	spectrin beta chain, brain 1	3.04878e-05	0.9991	2	1	NO	NO	NO	YES	NO	NO
313661460	exportin-1	0	1	7	10.3	NO	NO	NO	NO	NO	NO
312283582	protein disulfide-isomerase precursor	7.61518e-05	0.9979	2	3.9	NO	NO	NO	YES	NO	YES
311213923	fibronectin precursor	0	1	72	37.5	YES	NO	YES	YES	NO	YES
310772235	cystatin B (stefin B)	0	1	5	76.5	YES	NO	NO	YES	NO	NO
310772215	phosphatidylethanolamine-binding protein 1	0	1	14	87.2	YES	NO	NO	YES	NO	YES
310750374	pyruvate dehydrogenase E1 component subunit beta, mitochondrial	0	1	5	18.7	YES	NO	NO	NO	NO	NO
310750337	proteasome subunit alpha type-4	0	1	13	69	YES	NO	YES	YES	NO	YES
309319792	V-type proton ATPase subunit H	0	1	4	12.9	NO	NO	NO	NO	NO	NO
308818127	3'(2'),5'-bisphosphate nucleotidase 1	0	1	7	26.7	YES	NO	NO	NO	NO	YES
308081748	guanylate cyclase activator 2A (guanylin) precursor	6.10757e-05	0.9985	2	18.2	NO	NO	NO	YES	NO	NO
303304963	26S proteasome non-ATPase regulatory subunit 14	0.000137024	0.9962	2	15.5	NO	NO	NO	NO	NO	YES
303227902	acetyl-CoA acetyltransferase, cytosolic	0	1	19	76.9	YES	NO	YES	YES	NO	YES
302486333	suppressor of G2 allele of SKP1 homolog	0	1	6	25.1	NO	NO	NO	YES	NO	NO
296531654	group IIE secretory phospholipase A2 precursor	0	1	3	25.5	NO	NO	NO	NO	NO	NO
292494926	contactin-1 preproprotein	0	1	21	30.4	NO	NO	NO	YES	NO	NO
291084676	capping protein (actin filament) muscle Z-line, beta	0	1	13	48.5	YES	NO	NO	YES	NO	YES
284520111	cerebellin-2 precursor	0	1	4	33.5	NO	NO	NO	NO	NO	NO
284448546	copine I	0	1	8	23.5	YES	NO	NO	YES	NO	NO
280967450	ras-related protein Rab-27A	0	1	6	15.4	NO	NO	NO	NO	NO	YES
270288808	argininosuccinate lyase	0	1	19	44.8	NO	NO	YES	YES	NO	NO
269784810	acylphosphatase-1	5.18825e-05	0.9988	2	25.3	NO	NO	NO	NO	NO	YES
268370299	eukaryotic translation initiation factor 1	2.03252e-06	0.9998	2	26.5	NO	NO	NO	YES	NO	NO
268370291	angiotensin-converting enzyme precursor	0	1	57	54	YES	NO	NO	YES	NO	YES
268370038	creatine kinase S-type, mitochondrial	0	1	15	41.8	YES	YES	NO	NO	NO	NO
267844833	fibrinogen beta chain precursor	0	1	37	69.6	YES	NO	YES	YES	NO	NO
261490822	coactosin-like protein	0	1	5	30.3	NO	NO	NO	YES	NO	NO
261490820	peptidyl-prolyl cis-trans isomerase A	0	1	12	67.3	YES	NO	NO	YES	YES	YES
256419027	eukaryotic translation initiation factor 3 subunit I	0	1	4	18.8	NO	NO	NO	YES	NO	NO
253735708	glutathione peroxidase 3 precursor	0	1	9	45.7	YES	NO	YES	YES	NO	YES
240849463	acyl-protein thioesterase 2	0	1	6	44	YES	NO	NO	NO	NO	NO
237858639	neurofascin	0	1	13	15.3	YES	NO	NO	NO	NO	NO
229606091	calcineurin-like phosphoesterase domain containing 1	1.90658e-05	0.9994	2	9.8	NO	NO	NO	YES	NO	YES
228008358	heat shock 105kDa	2.0555e-07	0.9999	5	5.6	NO	YES	NO	NO	NO	NO
226874900	proteasome subunit alpha type-2	0	1	10	56.4	YES	NO	YES	YES	NO	YES
225690562	cytidine deaminase	1.83113e-06	0.9998	2	19.4	NO	NO	NO	YES	NO	NO
221325664	complement component C6 precursor	0	1	35	48.6	YES	NO	YES	YES	NO	NO
215598667	S-methyl-5'-thioadenosine phosphorylase	0	1	8	42.9	NO	NO	NO	NO	NO	NO
215490072	phosphatidylinositol-4-phosphate 5-kinase, type I, alpha	0.000223217	0.9935	3	6.2	NO	NO	NO	NO	NO	NO
215422358	proteasome (prosome, macropain) 26S subunit, non-ATPase, 4	0.000174363	0.9952	2	3.7	NO	NO	NO	NO	NO	NO
195539501	inter-alpha-trypsin inhibitor heavy chain H2 precursor	0	1	41	44.4	NO	NO	YES	YES	NO	NO
167860152	ketosamine-3-kinase	0	1	4	21.7	NO	NO	NO	NO	NO	NO
166091509	synaptobrevin homolog YKT6	0	1	5	27.3	NO	NO	NO	NO	NO	NO
164452937	nudix (nucleoside diphosphate linked moiety X)-type motif 1	0	1	3	30.8	NO	NO	NO	NO	NO	NO
160358333	neo-calmodulin	0.000118255	0.9965	2	26.2	NO	NO	NO	NO	NO	NO
160333842	proto-oncogene tyrosine-protein kinase ROS precursor	0	1	24	14.7	YES	NO	NO	NO	NO	NO
157954047	heat shock protein HSP 90-alpha	0	1	54	66.8	YES	NO	NO	NO	NO	NO
157951672	fructose-bisphosphate aldolase B	0	1	14	50.8	YES	NO	NO	YES	NO	NO
157909816	proteasome (prosome, macropain) activator subunit 4	0	1	9	5.8	NO	NO	NO	NO	NO	YES
157841182	keratin, type I cytoskeletal 14	0	1	5	10.1	NO	NO	NO	YES	NO	YES
157817197	chymotrypsin-like elastase family member 2A precursor	0.000147173	0.9959	2	13.7	NO	NO	NO	NO	NO	NO
157785684	malignant T-cell-amplified sequence 1	0	1	4	27.6	NO	NO	NO	NO	NO	NO
157785663	cystic fibrosis transmembrane conductance regulator	1.62933e-06	0.9998	2	2.4	NO	NO	NO	NO	NO	NO
157073915	chymotrypsin-like elastase family member 1 precursor	0	1	3	16.7	NO	NO	NO	NO	NO	NO
153792243	polymeric immunoglobulin receptor precursor	0	1	20	36.3	YES	NO	YES	YES	NO	YES
153792017	tubulin beta-3 chain	0	1	32	82.9	YES	NO	NO	NO	NO	NO
148238207	protein FAM3C	0	1	4	24.7	NO	NO	NO	YES	NO	YES
126165274	spermatid-associated protein	0	1	8	29.6	YES	NO	NO	NO	NO	NO
126165220	ADP-ribosylation factor 6	0	1	8	50.3	NO	YES	NO	NO	NO	YES
125630639	prostaglandin E2 receptor EP4 subtype	0	1	11	22.5	YES	NO	NO	NO	NO	NO
124339781	clathrin heavy chain 1	0	1	59	46.6	YES	YES	NO	YES	YES	YES
124249432	rho GDP-dissociation inhibitor 1	0	1	12	59.3	YES	NO	NO	YES	NO	YES
124249424	sorcin	0	1	6	36.4	YES	NO	NO	NO	NO	NO
124249308	charged multivesicular body protein 2a	1.42712e-06	0.9998	2	12.3	YES	NO	NO	NO	NO	NO
122692295	ubiquitin carboxyl-terminal hydrolase isozyme L1	0	1	9	45.1	YES	NO	NO	YES	NO	NO
119331160	quinone oxidoreductase	0	1	10	48.9	YES	NO	NO	YES	NO	YES
119331154	profilin-2	0	1	7	45	YES	NO	NO	NO	NO	YES
119331150	sorting nexin-6	0.000190814	0.995	2	5.9	NO	NO	NO	NO	NO	NO
119331076	xaa-Pro dipeptidase	0	1	18	42.3	YES	NO	NO	YES	NO	NO
119331066	syntaxin-2	0	1	4	27.2	NO	NO	NO	NO	NO	NO
118405200	actin, alpha cardiac muscle 1	0	1	20	44.8	NO	NO	NO	YES	NO	NO
118405198	cytochrome c	0	1	5	48.6	NO	NO	NO	YES	NO	YES
118405190	coatomer subunit delta	0	1	6	12	NO	NO	NO	YES	NO	NO
118405176	actin-related protein 2/3 complex subunit 1A	0	1	14	48.6	NO	NO	NO	NO	NO	NO
118405172	AP-2 complex subunit mu	0	1	7	17.6	NO	NO	NO	NO	NO	NO
118104602	alpha-aminoadipic semialdehyde dehydrogenase	0	1	20	52.6	NO	YES	NO	NO	NO	YES
118104237	isochorismatase domain-containing protein 1	0	1	7	32.2	YES	NO	NO	NO	NO	NO
118103703	calcyphosine-like	0.000247574	0.992	2	16.8	NO	NO	NO	NO	NO	NO
118103279	cartilage oligomeric matrix protein	0	1	24	49.5	NO	NO	NO	YES	NO	YES
118103033	synaptic vesicle membrane protein VAT-1 homolog	0	1	11	38.7	YES	NO	NO	NO	NO	YES
118102948	proteasome subunit beta type-3	0	1	8	41	NO	NO	NO	YES	NO	YES
118102270	mitogen-activated protein kinase 14	0	1	12	41.1	YES	NO	NO	NO	NO	NO
118102045	6-pyruvoyl tetrahydrobiopterin synthase	1.22449e-06	0.9998	2	25	NO	NO	NO	NO	NO	NO
118101652	proteasome subunit beta type-2	0	1	9	63.1	YES	NO	NO	YES	NO	YES
118101125	aflatoxin B1 aldehyde reductase member 2	0	1	16	58.3	YES	NO	NO	YES	NO	YES
118100855	probable aminopeptidase NPEPL1	0	1	10	23.3	YES	YES	NO	NO	NO	NO
118100425	dynein light chain 2, cytoplasmic	0	1	6	64	YES	NO	NO	NO	NO	YES
118100169	AP-1 complex subunit beta-1	0	1	16	21.2	YES	NO	NO	NO	NO	NO
118099635	phosphoribosyl pyrophosphate synthase-associated protein 1	0	1	7	30.3	NO	NO	NO	NO	NO	NO
118099584	tektin-3	0	1	11	28.8	NO	YES	NO	NO	NO	NO
118099576	WD repeat-containing protein 16	4.09091e-05	0.9989	2	4	NO	NO	NO	NO	NO	NO
118099442	erythrocyte band 7 integral membrane protein	0	1	9	45.6	YES	NO	NO	YES	YES	NO
118098729	gamma-glutamyltranspeptidase 1	0	1	37	61.5	YES	NO	NO	YES	NO	YES
118098426	polyubiquitin-C	0.000254372	0.9919	8	72.1	YES	NO	NO	NO	NO	NO
118098359	heparin cofactor 2	0	1	20	45.1	YES	NO	YES	YES	NO	NO
118098350	cytochrome b-c1 complex subunit 2, mitochondrial-like	1.01463e-05	0.9997	2	6.1	NO	YES	NO	NO	NO	NO
118098058	40S ribosomal protein S15a	1.02145e-06	0.9998	2	26.2	NO	NO	NO	YES	NO	NO
118097631	heat shock 70 kDa protein 4	0	1	10	12.1	NO	YES	NO	YES	NO	YES
118097470	platelet-derived growth factor receptor beta	0	1	25	32.7	YES	NO	NO	YES	NO	NO
118097222	eukaryotic peptide chain release factor subunit 1	2.96714e-05	0.9991	2	5.3	NO	NO	NO	NO	NO	NO
118096822	transketolase	0	1	18	43.5	YES	NO	NO	YES	YES	YES
118096801	metalloproteinase inhibitor 4	5.08272e-05	0.9988	2	17.6	NO	NO	NO	NO	NO	NO
118096785	plasma membrane calcium-transporting ATPase 2	0	1	6	8.1	YES	NO	NO	NO	NO	NO
118096400	rhophilin-2	0	1	4	8	NO	NO	NO	NO	NO	NO
118095824	stAR-related lipid transfer protein 5	0	1	4	34.3	NO	NO	NO	NO	NO	NO
118095814	high affinity cAMP-specific and IBMX-insensitive 3',5'-cyclic phosphodiesterase 8A	0	1	27	39.4	YES	NO	NO	NO	NO	NO
118095251	kininogen-1	0	1	19	39	YES	NO	YES	YES	NO	NO
118095086	phospholipid scramblase 1	4.977e-05	0.9988	2	9.2	YES	NO	NO	NO	NO	NO
118094989	coatomer subunit beta'	0	1	8	13.8	NO	NO	NO	NO	NO	YES
118094764	cystathionine gamma-lyase	0	1	20	65.9	YES	NO	NO	NO	NO	NO
118094715	complement component C8 beta chain	0	1	6	16.6	NO	NO	NO	YES	NO	NO
118094713	complement component C8 alpha chain	0	1	15	32.7	NO	NO	YES	YES	NO	NO
118094547	ras-related protein Rab-3C	0	1	8	25.1	NO	NO	NO	NO	NO	NO
118094293	exostoses (multiple)-like 2	8.17996e-07	0.9998	2	6.6	NO	NO	NO	YES	NO	YES
118093746	actin-related protein 2/3 complex subunit 2	0	1	15	53.7	YES	NO	NO	NO	NO	NO
118093267	malonyl-CoA O-methyltransferase BioC	1.02881e-07	0.9999	14	53.1	YES	NO	NO	NO	NO	NO
118093146	phospholysine phosphohistidine inorganic pyrophosphate phosphatase	0	1	4	28.2	NO	NO	NO	YES	NO	NO
118092977	xaa-Pro aminopeptidase 1	0	1	15	35.6	YES	NO	NO	NO	NO	YES
118092623	inorganic pyrophosphatase	0	1	13	68.3	YES	NO	NO	NO	NO	YES
118092613	GTP-binding protein SAR1a	2.88534e-05	0.9991	2	17.2	NO	YES	NO	NO	NO	NO
118092363	glucosamine 6-phosphate N-acetyltransferase	0	1	3	19.5	NO	YES	NO	NO	NO	NO
118092065	60 kDa lysophospholipase	0	1	19	48.9	YES	NO	NO	NO	NO	NO
118091536	astacin-like metalloendopeptidase	0	1	20	43.3	YES	NO	NO	NO	NO	NO
118091445	protein FADD	0	1	4	22.1	NO	NO	NO	NO	NO	NO
118090795	uncharacterized LOC422895	0	1	4	33	YES	NO	NO	NO	NO	NO
118090738	epididymis-specific alpha-mannosidase	0	1	14	16.2	YES	NO	NO	YES	NO	YES
118089191	chloride intracellular channel protein 5	0.000217755	0.9937	3	18.3	NO	NO	NO	NO	NO	NO
118089093	quinone oxidoreductase PIG3	0	1	7	37.9	NO	NO	NO	YES	NO	YES
118088436	dynein light chain Tctex-type 1	0	1	4	60.2	NO	NO	NO	NO	NO	NO
118088308	plasminogen	0	1	63	74.6	YES	NO	YES	YES	NO	NO
118088298	parkin coregulated gene protein homolog	0	1	7	37	NO	YES	NO	NO	NO	NO
118087908	serine/threonine-protein phosphatase 2A 56 kDa regulatory subunit alpha isoform	9.86328e-06	0.9997	2	5.5	NO	YES	NO	NO	NO	NO
118087124	copine-3	0	1	6	12.6	NO	NO	NO	YES	NO	NO
118086389	adenylyl cyclase-associated protein 2	0	1	16	44.9	YES	NO	NO	NO	NO	NO
118086124	prostatic acid phosphatase	0	1	7	24.4	NO	NO	NO	NO	NO	YES
118085986	dnaJ homolog subfamily C member 13	0	1	44	25.8	YES	NO	NO	NO	NO	NO
118085711	acyl-CoA-binding protein	0	1	4	54.5	YES	NO	NO	NO	NO	NO
118085690	plexin domain-containing protein 2	0	1	4	8.9	NO	NO	NO	YES	NO	YES
118085502	villin-1	0	1	33	49.8	YES	NO	NO	NO	NO	NO
118085204	GRB2-associated-binding protein 2	0	1	4	7.5	NO	NO	NO	NO	NO	NO
118085061	solute carrier family 35 member F2	0	1	3	15.2	NO	NO	NO	NO	NO	YES
118084115	angiotensin-converting enzyme 2	0	1	13	23.4	NO	NO	NO	NO	NO	YES
118083913	probable ubiquitin carboxyl-terminal hydrolase FAF-X	0	1	29	13.4	NO	NO	NO	NO	NO	NO
118083662	vitamin K-dependent protein S	0	1	16	28.9	YES	NO	YES	YES	NO	YES
118083310	ubiquitin carboxyl-terminal hydrolase 5	0	1	12	23.7	NO	YES	NO	YES	NO	NO
118082590	histone H4-like	0	1	3	27.2	NO	NO	NO	NO	NO	YES
118082329	ras-related protein Rab-21	0	1	4	22.3	YES	NO	NO	YES	NO	NO
116175422	complement 4 precursor	0	1	29	22.9	YES	NO	YES	YES	NO	YES
114326240	contactin-associated protein-like 5 precursor	0	1	4	5.8	NO	NO	NO	NO	NO	NO
113206156	N-acetylmuramoyl-L-alanine amidase precursor	0	1	4	15.3	YES	NO	YES	YES	NO	NO
113206112	transitional endoplasmic reticulum ATPase	0	1	43	66.7	YES	NO	NO	YES	YES	YES
113206088	protein kinase C and casein kinase substrate in neurons 3	8.45185e-05	0.9973	2	5	NO	NO	NO	NO	NO	NO
113206062	ras-related protein Rab-6A	0	1	12	38	YES	NO	NO	NO	NO	NO
113206052	apolipoprotein B precursor	0	1	58	16.2	YES	NO	YES	YES	NO	YES
94957750	olfactomedin-4 precursor	0	1	16	33.7	NO	NO	NO	NO	NO	YES
94536813	basement membrane-specific heparan sulfate proteoglycan core protein precursor	0	1	12	5	NO	NO	NO	NO	NO	NO
94400858	secreted phosphoprotein 24	0	1	4	36.7	NO	NO	YES	YES	NO	NO
88501727	C-reactive protein precursor	1.23911e-05	0.9997	3	15	NO	NO	NO	YES	NO	YES
87196326	vesicle-associated membrane protein 3	0	1	5	39.4	YES	YES	NO	NO	NO	YES
86129578	peroxiredoxin-6	0	1	22	75.4	YES	NO	NO	YES	NO	YES
86129524	COP9 signalosome complex subunit 5	0	1	6	20.1	NO	NO	NO	NO	NO	NO
86129512	C-1-tetrahydrofolate synthase, cytoplasmic	0	1	6	9.4	YES	NO	NO	YES	NO	NO
86129508	calcium/calmodulin-dependent protein kinase type II delta chain	0	1	5	15.9	NO	NO	NO	YES	NO	NO
86129492	pantetheinase precursor	0	1	18	37.7	YES	NO	YES	YES	NO	NO
86129490	low molecular weight phosphotyrosine protein phosphatase	0	1	9	65.2	NO	YES	NO	YES	NO	NO
86129446	1-phosphatidylinositol 4,5-bisphosphate phosphodiesterase zeta-1	0	1	22	42.7	YES	NO	NO	NO	NO	NO
86129444	phosphatidylinositol transfer protein beta isoform	0	1	10	51.8	NO	NO	NO	NO	NO	NO
84619526	phosphoglucomutase-1	0	1	5	9.3	NO	NO	NO	NO	NO	NO
83721996	deoxyribonuclease-2-beta precursor	0	1	8	28.4	YES	NO	NO	NO	NO	NO
83721959	EF-hand domain-containing family member C2	0	1	3	5.6	NO	YES	NO	NO	NO	NO
77736621	calcium/calmodulin-dependent protein kinase type IV	0.000170299	0.9953	2	7.5	NO	NO	NO	NO	NO	NO
75832158	C4b-binding protein alpha chain precursor	0	1	18	27.2	NO	NO	YES	YES	NO	NO
72535161	EF-hand domain-containing protein D1	0	1	7	33.2	YES	NO	NO	NO	NO	NO
72535134	cytoplasmic aconitate hydratase	0	1	22	38.7	NO	YES	NO	YES	NO	YES
71897355	dynactin subunit 1	0	1	3	3.2	NO	NO	NO	NO	NO	NO
71897339	serine/threonine-protein phosphatase 2A activator	0	1	8	28.3	NO	NO	NO	YES	NO	YES
71897287	phosphoglucomutase-2	0	1	4	7.4	NO	NO	NO	YES	NO	YES
71897249	potassium-transporting ATPase alpha chain 2	0	1	49	48.3	YES	NO	NO	NO	NO	NO
71897245	ras-related protein Rab-35	0	1	13	59.7	YES	NO	NO	NO	NO	NO
71897241	D-dopachrome decarboxylase	0	1	5	71.2	NO	YES	NO	YES	NO	YES
71897175	coatomer subunit alpha	0	1	16	18.6	YES	NO	NO	NO	NO	NO
71897167	proteasome subunit alpha type-5	0	1	10	54.8	YES	NO	YES	YES	NO	YES
71897147	nmrA-like family domain-containing protein 1	0	1	19	67.2	YES	NO	NO	NO	NO	NO
71897131	transmembrane channel-like protein 7	0	1	9	10.6	YES	NO	NO	NO	NO	NO
71897111	nicotinamide phosphoribosyltransferase	0	1	9	25.2	NO	NO	NO	YES	NO	NO
71897035	14-3-3 protein zeta	0	1	21	73.1	YES	NO	YES	YES	YES	YES
71896973	protein NEL precursor	0	1	38	65.6	YES	NO	NO	YES	NO	NO
71896943	decorin precursor	0	1	6	23	NO	NO	NO	YES	NO	NO
71896931	probable cation-transporting ATPase 13A4	0	1	35	37.9	YES	NO	NO	NO	NO	NO
71896827	COP9 signalosome complex subunit 7a	2.18216e-05	0.9994	2	8.4	NO	NO	NO	NO	NO	NO
71896797	nardilysin	0	1	11	11.8	NO	YES	NO	NO	NO	NO
71896679	phosphatidylinositol 5-phosphate 4-kinase type-2 alpha	0	1	3	9.1	YES	YES	NO	YES	NO	NO
71896651	alcohol dehydrogenase class-3	0	1	18	62.3	YES	NO	NO	YES	NO	NO
71896465	programmed cell death 6-interacting protein	0	1	27	36.8	YES	NO	NO	NO	YES	YES
71896441	ribose-5-phosphate isomerase	0	1	4	30.6	NO	YES	NO	YES	NO	NO
71896431	filamin-B	0	1	58	34.6	YES	NO	NO	YES	NO	YES
71896389	ATP-citrate synthase	0	1	47	48.5	YES	NO	NO	YES	YES	YES
71896299	O-acetyl-ADP-ribose deacetylase C6orf130 homolog	0	1	3	15.9	NO	YES	NO	NO	NO	NO
71896277	beta-hexosaminidase subunit alpha precursor	0	1	11	26	NO	NO	NO	YES	NO	YES
71896203	tubulin beta-4 chain	4.87109e-05	0.9989	17	33.9	NO	NO	NO	NO	NO	NO
71896197	polyadenylate-binding protein 1	0.000234635	0.9929	2	3.1	YES	NO	NO	NO	NO	NO
71896195	COP9 signalosome complex subunit 2	7.43219e-05	0.9982	2	4.3	NO	NO	NO	NO	NO	NO
71896147	6-phosphogluconolactonase	0	1	6	34	NO	YES	NO	YES	NO	YES
71896121	proteasome inhibitor PI31 subunit	3.99257e-05	0.999	2	13.7	YES	NO	NO	NO	NO	NO
71896025	UMP-CMP kinase	0	1	8	47.4	YES	NO	NO	YES	NO	NO
71896007	actin-related protein 2/3 complex subunit 5	0	1	4	52.3	NO	NO	NO	NO	NO	NO
71895985	phosphoglycerate mutase 1	0	1	18	75.6	YES	NO	YES	YES	NO	NO
71895961	syntenin-1	0	1	10	55.8	YES	NO	NO	NO	YES	YES
71895931	methylthioribulose-1-phosphate dehydratase	0	1	3	18.6	NO	NO	NO	NO	NO	NO
71895915	GMP reductase 1	0	1	14	57.7	YES	NO	NO	YES	NO	NO
71895883	T-complex protein 1 subunit eta	0	1	22	53.5	YES	NO	NO	YES	NO	YES
71895881	ubiquitin-conjugating enzyme E2 K	0	1	6	36.5	NO	NO	NO	NO	NO	NO
71895873	annexin A5	0	1	28	68.8	YES	NO	NO	YES	YES	YES
71895847	sorting nexin-12	1.21124e-05	0.9997	2	14.2	NO	NO	NO	NO	NO	NO
71895827	charged multivesicular body protein 6	9.57967e-06	0.9998	2	12.5	YES	NO	NO	NO	NO	NO
71895805	protein-L-isoaspartate(D-aspartate) O-methyltransferase	0	1	3	31.1	NO	YES	NO	YES	NO	YES
71895783	adenylosuccinate synthetase isozyme 2	0	1	12	43.9	YES	NO	NO	YES	NO	NO
71895729	glycogen phosphorylase, brain form	0	1	20	26.1	NO	NO	NO	YES	NO	YES
71895711	phosphofructokinase, platelet	0	1	25	51	YES	NO	NO	NO	NO	YES
71895709	glycine--tRNA ligase	0	1	10	19.1	NO	NO	NO	YES	NO	NO
71895697	methylosome protein 50	0	1	4	25.1	NO	YES	NO	NO	NO	NO
71895681	electron-transfer-flavoprotein, alpha polypeptide	0.00015075	0.9958	2	9	NO	YES	NO	NO	NO	NO
71895669	ras-related protein Rab-8A	0	1	15	52.2	NO	NO	NO	NO	YES	NO
71895645	LDLR chaperone MESD precursor	2.80339e-05	0.9992	2	13.9	NO	NO	NO	NO	NO	NO
71895641	EH domain-containing protein 3	0	1	10	25.8	YES	NO	NO	YES	NO	NO
71895603	lysosomal protective protein precursor	0	1	9	25.3	NO	YES	NO	YES	NO	YES
71895597	nuclear transport factor 2	0	1	3	44.9	YES	YES	NO	YES	NO	YES
71895543	14-3-3 protein gamma	0	1	15	69.2	YES	NO	YES	YES	YES	YES
71895513	cytochrome c oxidase subunit 4	5.39872e-05	0.9988	2	12.9	NO	YES	NO	NO	NO	NO
71895479	phosphomannomutase 2	0	1	8	36.8	NO	NO	NO	NO	NO	NO
71895471	acylamino-acid-releasing enzyme	0	1	19	31.5	YES	NO	NO	YES	NO	YES
71895451	twinfilin-2	0	1	8	28.7	NO	NO	NO	YES	NO	NO
71895445	protein phosphatase 1B	4.77419e-05	0.9989	2	7.5	NO	NO	NO	NO	NO	NO
71895433	serine/threonine-protein kinase MST4	0	1	8	20	NO	NO	NO	NO	NO	NO
71895387	inosine-5'-monophosphate dehydrogenase 2	0	1	3	8.2	NO	NO	NO	NO	NO	NO
71895375	threonyl-tRNA synthetase, cytoplasmic	0	1	6	8.7	NO	NO	NO	YES	NO	NO
71895343	tumor necrosis factor alpha-induced protein 8	0	1	4	23.9	NO	NO	NO	NO	NO	NO
71895327	uncharacterized protein LOC422173	0	1	11	39.2	YES	NO	NO	NO	NO	NO
71895311	prostaglandin reductase 1	0	1	18	57.4	YES	NO	NO	YES	NO	YES
71895291	40S ribosomal protein S14	9.39335e-06	0.9998	2	15.9	NO	NO	NO	YES	NO	YES
71895267	carbonyl reductase [NADPH] 1	0	1	15	65.9	YES	NO	NO	YES	NO	NO
71895235	spermine synthase	0	1	4	13.1	NO	NO	NO	NO	NO	YES
71895185	dipeptidyl peptidase 4	0	1	24	41	YES	NO	NO	YES	NO	YES
71895145	lanC-like protein 1	0	1	8	25.9	NO	YES	NO	NO	NO	NO
71895129	lambda-crystallin homolog	0	1	7	38.8	NO	NO	NO	YES	NO	NO
71895111	BRISC complex subunit Abro1	0.000133777	0.9963	2	6.9	NO	NO	NO	NO	NO	NO
71895095	40S ribosomal protein S3	0	1	7	36.9	NO	NO	NO	YES	NO	NO
71895073	1,2-dihydroxy-3-keto-5-methylthiopentene dioxygenase	0	1	7	50.6	YES	NO	NO	NO	NO	NO
71895051	ras-related protein Rab-10	0	1	15	56	YES	YES	NO	NO	NO	YES
71895027	eukaryotic translation initiation factor 6	0	1	6	46.1	NO	YES	NO	YES	NO	NO
71894963	glia maturation factor beta	0	1	5	43	NO	YES	NO	YES	NO	NO
71894915	ras-related protein Rab-22A	0	1	8	56.7	NO	NO	NO	NO	NO	NO
71894903	epididymal secretory protein E1 precursor	0	1	6	55.4	NO	NO	NO	YES	NO	YES
71894897	myotubularin-related protein 9	0	1	12	25.8	YES	NO	NO	NO	NO	NO
71894847	26S protease regulatory subunit 6A	0	1	5	16.6	NO	YES	NO	YES	NO	NO
71894845	glucosamine--fructose-6-phosphate aminotransferase [isomerizing] 1	0	1	31	56.8	YES	NO	NO	NO	NO	NO
71894843	fatty acid-binding protein, heart	0	1	8	62.4	YES	NO	NO	YES	NO	NO
71894823	guanine nucleotide-binding protein G(q) subunit alpha	0	1	24	64.9	YES	NO	NO	NO	NO	NO
71894821	osteoclast-stimulating factor 1	0	1	7	41.6	NO	NO	NO	NO	NO	NO
71894783	protein lin-7 homolog C	0	1	5	35	NO	NO	NO	NO	NO	NO
71894779	actin-related protein 2/3 complex subunit 1B	0	1	4	16	NO	NO	NO	YES	NO	NO
71894765	transaldolase	0	1	23	47.5	YES	NO	NO	YES	NO	YES
71894763	putative adenosylhomocysteinase 2	0	1	9	20.6	NO	NO	NO	NO	NO	NO
71894743	phosphoglycolate phosphatase	0	1	9	33.3	YES	NO	NO	NO	NO	YES
71894705	serine/threonine-protein phosphatase 2A 55 kDa regulatory subunit B alpha isoform	0	1	9	36.9	NO	NO	NO	NO	NO	NO
66392162	unconventional myosin-Ic	0	1	38	43.4	YES	NO	NO	NO	NO	YES
62899039	NAD-dependent deacetylase sirtuin-2	9.20666e-06	0.9998	2	9	NO	NO	NO	NO	NO	NO
62751395	mothers against decapentaplegic homolog 5	0	1	7	17.8	NO	NO	NO	NO	NO	NO
61889131	claudin-1	3.45472e-05	0.9991	2	10	NO	NO	NO	NO	NO	NO
61657937	argininosuccinate synthase	0	1	23	67.1	YES	NO	NO	YES	NO	NO
61098426	exportin-7	0	1	10	10.6	NO	YES	NO	NO	NO	NO
61098410	26S proteasome non-ATPase regulatory subunit 2	0	1	8	12.1	YES	NO	NO	YES	NO	YES
61098378	aspartyl aminopeptidase	0	1	15	40.2	YES	NO	NO	YES	NO	NO
61098368	signal transducer and activator of transcription 1-alpha/beta	0	1	5	8.7	NO	NO	NO	NO	NO	NO
61098334	ubiquitin-conjugating enzyme E2 N	0	1	6	46.7	YES	NO	NO	NO	NO	NO
61098304	outer dense fiber protein 2	0	1	12	18.7	NO	YES	NO	NO	NO	NO
61098300	26S proteasome non-ATPase regulatory subunit 5	0	1	6	13.1	NO	YES	NO	YES	NO	NO
61098298	ras-related protein Rab-14	0	1	18	84.7	YES	NO	NO	YES	YES	YES
61098280	hydroxyacylglutathione hydrolase, mitochondrial precursor	0	1	8	32.3	NO	YES	NO	YES	NO	YES
61098232	eukaryotic translation initiation factor 3 subunit J	1.5739e-05	0.9996	2	7.9	NO	NO	NO	YES	NO	NO
61098226	ubiquitin-like protein 3	0	1	4	43.6	NO	NO	NO	NO	NO	NO
61098131	long-chain-fatty-acid--CoA ligase ACSBG2	0	1	26	43.7	YES	NO	NO	NO	NO	NO
61097989	AP-2 complex subunit alpha-2	0	1	17	21.4	NO	NO	NO	NO	NO	NO
60302842	26S proteasome non-ATPase regulatory subunit 1	0	1	3	4.6	NO	YES	NO	NO	NO	NO
60302834	protein Niban	0	1	13	22.3	NO	NO	NO	NO	NO	YES
60302808	UDP-glucose 6-dehydrogenase	0	1	14	45.3	YES	NO	NO	NO	NO	YES
60302800	heat shock 70 kDa protein 4L	0	1	16	24.7	YES	YES	NO	NO	NO	YES
60302796	SH3 domain-binding glutamic acid-rich-like protein	0	1	3	38.6	NO	NO	NO	YES	NO	NO
60302792	RAP2C, member of RAS oncogene family	1.53698e-05	0.9996	4	29.4	NO	NO	NO	NO	NO	NO
60302774	T-complex protein 1 subunit epsilon	0	1	16	36.4	YES	NO	NO	NO	YES	YES
60302768	septin-7	0	1	16	47.2	YES	NO	NO	YES	NO	NO
60302752	ras-related protein Rab-11B	0	1	12	64.2	NO	NO	NO	NO	NO	YES
60302748	GTPase NRas precursor	4.67712e-05	0.9989	12	61.9	YES	NO	NO	NO	NO	NO
60302738	proteasome assembly chaperone 1	9.01961e-06	0.9998	2	11	NO	NO	NO	NO	NO	NO
60302724	ras homolog family member G	6.14125e-07	0.9999	3	21.5	NO	NO	NO	NO	NO	NO
60302718	T-complex protein 1 subunit beta	0	1	24	56.3	YES	NO	NO	YES	YES	YES
60302714	serine/threonine-protein kinase Nek6	1.85115e-05	0.9995	2	11.3	NO	NO	NO	NO	NO	NO
60302662	neuronal membrane glycoprotein M6-b	0	1	3	16.4	NO	NO	NO	NO	NO	NO
58696439	ribonuclease CL2 precursor	0	1	4	33.1	NO	NO	YES	YES	NO	YES
57530730	ras-related protein Rab-5A	0	1	10	72.1	YES	NO	NO	NO	YES	YES
57530682	ras-related protein Rab-18	0	1	6	40.8	NO	NO	NO	NO	NO	YES
57530666	ADP-ribosylation factor 1	0	1	12	59.7	YES	NO	NO	NO	YES	YES
57530631	fatty acid binding protein 5 (psoriasis-associated)	0	1	3	29.1	NO	NO	NO	YES	NO	YES
57530593	coatomer subunit epsilon	0	1	4	14.9	NO	NO	NO	NO	NO	NO
57530557	major vault protein	0	1	15	23.7	NO	NO	NO	NO	YES	NO
57530448	serpin B6	0	1	14	49.1	YES	NO	NO	YES	NO	YES
57530433	fumarate hydratase, mitochondrial	8.83219e-06	0.9998	2	7.3	NO	YES	NO	YES	NO	NO
57530409	cytosolic non-specific dipeptidase	0	1	25	67.4	YES	NO	NO	YES	NO	YES
57530355	malate dehydrogenase, cytoplasmic	0	1	22	53.3	YES	NO	NO	YES	NO	YES
57530301	T-complex protein 1 subunit alpha	0	1	22	49.5	YES	NO	NO	NO	YES	YES
57530288	prolyl endopeptidase	0	1	12	20.4	NO	NO	NO	YES	NO	NO
57530236	ectonucleotide pyrophosphatase/phosphodiesterase family member 4 precursor	0	1	9	35.6	YES	NO	NO	NO	NO	NO
57530226	Na(+)/H(+) exchange regulatory cofactor NHE-RF1	0	1	16	56.2	YES	NO	NO	YES	NO	NO
57530180	plastin-3	0	1	7	14.8	NO	NO	NO	YES	NO	NO
57530095	COP9 signalosome complex subunit 4	0	1	11	36.3	YES	NO	NO	NO	NO	NO
57530079	acid ceramidase precursor	0	1	4	12.2	YES	NO	NO	NO	NO	YES
57530014	ras-related protein R-Ras2	0	1	12	62.1	YES	NO	NO	NO	NO	YES
57529999	toll-interacting protein	0	1	6	26.6	YES	NO	NO	YES	NO	YES
57529989	ribonuclease inhibitor	0	1	16	48.7	NO	NO	NO	YES	NO	YES
57529969	eukaryotic translation initiation factor 2 subunit 1	0	1	12	49.7	NO	NO	NO	NO	NO	NO
57529899	proteasome subunit alpha type-3	0	1	11	40.4	YES	NO	NO	YES	NO	YES
57529894	uridine diphosphate glucose pyrophosphatase	6.51818e-05	0.9984	2	15.4	NO	NO	NO	NO	NO	NO
57529874	26S protease regulatory subunit S10B	1.80516e-05	0.9995	2	11.3	NO	NO	NO	NO	NO	NO
57529848	adenosine kinase	0	1	8	29.5	NO	NO	NO	NO	NO	NO
57529764	basic leucine zipper and W2 domain-containing protein 1	8.6444e-06	0.9998	2	3.1	NO	NO	NO	YES	NO	NO
57529654	alcohol dehydrogenase [NADP(+)]	0	1	20	72.8	YES	NO	NO	YES	NO	YES
57529571	programmed cell death protein 10	0	1	9	43.9	YES	NO	NO	NO	NO	NO
57529509	dihydropteridine reductase	0	1	12	81.1	YES	NO	NO	YES	NO	NO
57529488	Golgin subfamily A member 7	0	1	3	26.3	NO	NO	NO	NO	NO	NO
57529473	nuclear migration protein nudC	0	1	3	10	NO	NO	NO	NO	NO	NO
57529439	6-phosphogluconate dehydrogenase, decarboxylating	0	1	20	42.4	YES	NO	NO	YES	NO	YES
57529377	adenosine deaminase	0	1	8	28.9	NO	YES	YES	YES	NO	NO
57529350	14-3-3 protein beta/alpha	0	1	15	61.1	YES	NO	NO	YES	YES	YES
57525488	AP-1 complex subunit sigma-2	0	1	3	16.6	NO	NO	NO	NO	NO	NO
57525483	eukaryotic translation initiation factor 2 subunit 3	0	1	7	20.3	NO	NO	NO	NO	NO	NO
57525441	peptidyl-prolyl cis-trans isomerase FKBP4	0	1	21	61.8	YES	NO	NO	YES	NO	YES
57525432	putative deoxyribose-phosphate aldolase	0	1	3	15.4	NO	NO	NO	NO	NO	NO
57525423	V-type proton ATPase subunit E 1	0	1	6	38.5	YES	NO	NO	NO	NO	NO
57525378	phosphate carrier protein, mitochondrial	2.43856e-05	0.9993	2	7.2	NO	YES	NO	NO	NO	NO
57525373	leukotriene A-4 hydrolase	0	1	7	12.9	YES	NO	NO	YES	NO	YES
57525300	T-complex protein 1 subunit zeta	0	1	10	22.5	YES	NO	NO	YES	NO	NO
57525187	serine/threonine-protein phosphatase PP1-gamma catalytic subunit	0	1	13	45.5	NO	YES	NO	YES	NO	YES
57525156	septin-2	0	1	18	62.2	YES	NO	NO	NO	NO	NO
57525148	ubiquitin-conjugating enzyme E2 L3	0	1	7	51.9	NO	NO	NO	YES	NO	YES
57525076	phosphoribosyl pyrophosphate synthase-associated protein 2	0	1	3	12.2	NO	NO	NO	NO	NO	NO
57525053	COP9 signalosome complex subunit 3	0	1	4	12.1	NO	NO	NO	NO	NO	NO
57525011	S-phase kinase-associated protein 1	0	1	7	51.5	NO	NO	NO	NO	NO	NO
57524964	ruvB-like 1	0	1	5	16.4	NO	YES	NO	YES	NO	YES
57524920	glucose-6-phosphate isomerase	0	1	26	59.5	YES	NO	NO	YES	NO	YES
57524880	vacuolar protein sorting-associated protein 35	0	1	9	14.6	NO	YES	NO	NO	NO	NO
57524857	dnaJ homolog subfamily A member 2	0	1	6	23.1	NO	YES	NO	NO	NO	NO
57524852	alanyl-tRNA synthetase, cytoplasmic	8.45624e-06	0.9998	2	2.2	NO	NO	NO	YES	NO	NO
57524821	UPF0468 protein C16orf80 homolog	0	1	7	38.9	YES	YES	NO	NO	NO	NO
57524801	ras-related protein Rab-11A	4.57987e-05	0.9989	10	47.2	YES	NO	NO	NO	NO	NO
56961664	cytoglobin	4.48244e-05	0.9989	2	13.4	NO	NO	NO	NO	NO	NO
56711270	protein XRP2	0	1	16	57.4	NO	NO	NO	NO	NO	NO
56605954	CD82 antigen	5.85388e-05	0.9987	2	12.5	YES	NO	NO	NO	NO	NO
56605916	protein tyrosine phosphatase type IVA 1	0	1	7	47.4	YES	NO	NO	NO	NO	NO
56605900	trafficking protein particle complex subunit 3	0	1	5	27.8	NO	NO	NO	NO	NO	NO
56605886	plastin-2	0.000115241	0.9966	4	7.5	NO	YES	NO	NO	NO	NO
56119058	vacuolar protein sorting-associated protein 29	0	1	4	22	NO	YES	NO	YES	NO	NO
56119054	14-3-3 protein eta	0	1	20	66	YES	NO	NO	YES	YES	NO
56119030	ras-related protein Rap-1b precursor	0	1	14	67.4	YES	NO	NO	YES	NO	YES
56119006	transcription elongation factor B polypeptide 1	0	1	3	39.3	NO	NO	NO	YES	NO	YES
56118996	calcineurin B homologous protein 1	0	1	16	76.4	YES	NO	NO	NO	NO	NO
56118984	alpha-centractin	0	1	8	35.4	YES	NO	NO	NO	NO	YES
56118970	importin subunit alpha-4	6.96283e-05	0.9983	2	5.4	NO	NO	NO	NO	NO	NO
56118966	60S ribosomal protein L30	0	1	3	40.9	NO	NO	NO	NO	NO	NO
56118964	sialic acid synthase	0	1	11	49	NO	NO	NO	NO	NO	NO
56118628	adapter molecule crk	0	1	7	30.8	YES	NO	NO	NO	NO	NO
56118302	proteasome subunit beta type-1	0	1	8	45.6	YES	NO	NO	YES	NO	YES
55742654	heat shock 70 kDa protein	0	1	28	45.3	YES	NO	NO	NO	NO	YES
55741618	acetoacetyl-CoA synthetase	0.000182472	0.9952	2	2.2	NO	NO	NO	NO	NO	NO
55741616	14-3-3 protein epsilon	0	1	26	76.1	YES	NO	YES	YES	YES	YES
55741602	monocarboxylate transporter 1	0	1	14	21	YES	NO	NO	NO	YES	NO
55741594	14-3-3 protein theta	0	1	21	69.4	YES	NO	NO	YES	YES	YES
55741590	aspartyl-tRNA synthetase, cytoplasmic	0	1	3	9.9	NO	NO	NO	YES	NO	NO
54111425	procollagen-lysine,2-oxoglutarate 5-dioxygenase 1 precursor	0	1	5	8.2	YES	NO	NO	YES	NO	YES
54020716	nicastrin precursor	0	1	5	9.3	YES	NO	NO	NO	NO	YES
54020687	elongation factor 1-alpha 1	0	1	23	60.2	YES	NO	NO	YES	NO	NO
53749682	peptidyl-prolyl cis-trans isomerase FKBP5	0	1	5	15.1	NO	NO	NO	YES	NO	NO
52694650	cell surface glycoprotein MUC18 precursor	0	1	5	10.1	NO	NO	NO	YES	NO	NO
52345405	leukocyte surface antigen CD47 precursor	0	1	5	15.8	YES	NO	NO	NO	NO	NO
52138719	neuroserpin precursor	0	1	10	27.1	YES	NO	NO	NO	NO	YES
52138713	neprilysin	0	1	32	49.6	YES	NO	NO	YES	NO	YES
52138701	cofilin-2	0	1	6	41	NO	YES	NO	NO	NO	NO
52138693	WD repeat-containing protein 1	0	1	13	34.5	NO	YES	NO	YES	NO	NO
52138691	contactin-2 precursor	0	1	36	49.8	YES	NO	NO	YES	NO	NO
52138689	lymphocyte antigen 86 precursor	0	1	9	54.4	NO	NO	YES	YES	NO	NO
52138673	T-complex protein 1 subunit theta	0	1	27	56.8	YES	NO	NO	YES	NO	YES
52138663	F-actin-capping protein subunit alpha-2	0	1	9	55.6	NO	NO	NO	NO	NO	YES
52138659	guanine nucleotide-binding protein subunit beta-2-like 1	0	1	6	29	NO	NO	NO	YES	NO	YES
52138641	arylamine N-acetyltransferase, pineal gland isozyme NAT-3	0	1	8	33.4	NO	NO	NO	NO	NO	NO
50806608	thioredoxin-like 1	0	1	12	55.9	YES	NO	NO	YES	NO	NO
50767570	sepiapterin reductase	0	1	6	30.6	NO	NO	NO	NO	NO	NO
50761844	tubulin polymerization-promoting protein family member 2	0	1	13	52.7	YES	NO	NO	NO	NO	NO
50760791	interferon-induced 35 kDa protein	6.36183e-06	0.9998	2	9.4	NO	NO	NO	NO	NO	NO
50760047	vacuolar protein sorting-associated protein 26B	0	1	3	12	NO	NO	NO	NO	NO	NO
50758444	thioredoxin domain-containing protein 17	0	1	9	63.9	YES	NO	NO	YES	NO	NO
50758110	malate dehydrogenase, mitochondrial	0	1	16	60.4	YES	NO	NO	YES	NO	YES
50757869	guanine nucleotide-binding protein subunit alpha-13	0	1	14	38.7	YES	NO	NO	YES	NO	NO
50756617	beta-ureidopropionase	0	1	4	18	YES	NO	NO	YES	NO	NO
50755635	tektin-4	0	1	8	21	NO	YES	NO	NO	NO	NO
50754507	26S proteasome non-ATPase regulatory subunit 6	0	1	3	10.3	NO	NO	NO	NO	NO	NO
50754419	urocanate hydratase	0	1	9	14.5	NO	NO	NO	YES	NO	NO
50753989	trafficking protein particle complex 2-like	2.65787e-05	0.9992	2	19.4	NO	NO	NO	NO	NO	NO
50753561	V-type proton ATPase subunit d 1	0	1	3	16.5	NO	NO	NO	NO	NO	NO
50752600	tubulin alpha-3 chain	0	1	25	69.1	YES	NO	YES	YES	NO	NO
50752381	alpha-2-HS-glycoprotein	0	1	9	44.5	YES	NO	YES	YES	NO	NO
50751398	cAMP-dependent protein kinase catalytic subunit beta	0	1	5	22.8	NO	NO	NO	NO	NO	NO
50751384	di-N-acetylchitobiase	0	1	15	42	NO	NO	NO	YES	NO	YES
50751150	calcyclin-binding protein	0	1	9	49.8	NO	NO	NO	NO	NO	YES
50750962	oxidoreductase HTATIP2	0	1	3	12.2	NO	NO	NO	NO	NO	NO
50749731	ADP-ribosylation factor-like 3	0	1	5	40.7	NO	YES	NO	NO	NO	NO
50749462	annexin A8	0	1	32	83.8	YES	NO	NO	NO	NO	NO
50749164	uncharacterized protein LOC423629	0	1	11	50.7	YES	NO	YES	NO	NO	NO
50748654	alpha-1-antiproteinase 2	0	1	3	10	NO	NO	NO	YES	NO	YES
50748652	alpha-1-antitrypsin	0	1	7	14.6	NO	NO	NO	YES	NO	YES
50748536	activator of 90 kDa heat shock protein ATPase homolog 1	6.16915e-06	0.9998	2	10.9	NO	NO	NO	NO	NO	NO
50747230	cytokine-like 1	0.00029	0.9904	2	9.8	NO	NO	NO	YES	NO	NO
50746905	3-hydroxybutyrate dehydrogenase type 2	0	1	15	66.9	YES	NO	NO	NO	NO	NO
50746471	ectonucleotide pyrophosphatase/phosphodiesterase family member 6	0	1	5	14.6	YES	NO	NO	NO	NO	NO
50745986	prefoldin subunit 3	0	1	7	34.5	YES	NO	NO	NO	NO	NO
50745642	ribose-phosphate pyrophosphokinase 1	0	1	10	43.4	NO	NO	NO	NO	NO	NO
50744810	isoaspartyl peptidase/L-asparaginase	4.10256e-07	0.9999	3	19.9	NO	NO	NO	NO	NO	YES
50740506	lactoylglutathione lyase	0	1	13	57.8	YES	NO	NO	YES	NO	YES
50740215	BRO1 domain-containing protein BROX	0	1	4	11.4	YES	NO	NO	NO	NO	NO
50737352	transthyretin	0	1	7	69.4	YES	NO	YES	YES	NO	NO
50736711	gamma-soluble NSF attachment protein	0	1	3	11.3	NO	NO	NO	NO	NO	NO
50736221	golgi-associated plant pathogenesis-related protein 1	0	1	4	36.4	YES	NO	NO	YES	NO	YES
50736203	endoplasmic reticulum resident protein 44	3.08008e-07	0.9999	3	5.4	NO	NO	NO	YES	NO	NO
50734103	ribosyldihydronicotinamide dehydrogenase [quinone]	0.000140354	0.9961	2	12.6	NO	YES	NO	YES	NO	YES
50733526	probable 2-ketogluconate reductase	0.000199214	0.995	3	14.1	NO	NO	NO	NO	NO	NO
50732996	translation initiation factor IF-2	0	1	10	52.9	NO	YES	NO	NO	NO	YES
50732786	glycerol-3-phosphate dehydrogenase 1-like	0	1	10	34.2	NO	NO	NO	NO	NO	YES
50732569	anterior gradient protein 2 homolog	0	1	5	28.5	NO	YES	NO	NO	NO	NO
50732421	phosphotriesterase-related protein	0	1	4	15.6	YES	NO	NO	NO	NO	NO
50732309	kinesin-1 heavy chain	0	1	17	20.9	NO	NO	NO	YES	NO	YES
50732227	xylulose kinase	0.000154409	0.9957	2	7.2	NO	NO	NO	NO	NO	NO
50731804	outer dense fiber protein 1	0	1	7	42.9	YES	NO	NO	NO	NO	NO
50730713	ES1 protein homolog, mitochondrial	0	1	12	60.4	YES	YES	NO	NO	NO	NO
50729086	branched-chain-amino-acid aminotransferase, cytosolic	0	1	11	33.2	YES	NO	NO	NO	NO	NO
50728374	40S ribosomal protein S16	5.9761e-06	0.9998	2	14.4	NO	NO	NO	YES	NO	NO
50728360	nucleosome assembly protein 1-like 1	0	1	4	19.7	NO	NO	NO	YES	NO	NO
50355952	casein kinase II subunit alpha	0	1	3	14.8	NO	NO	NO	NO	NO	NO
49225566	muellerian-inhibiting factor precursor	0	1	9	18.2	NO	NO	NO	NO	NO	NO
49169816	glutathione S-transferase	0	1	12	56.6	YES	NO	NO	YES	NO	NO
49169791	hemoglobin subunit beta	0	1	12	77.6	YES	NO	YES	YES	NO	NO
48976029	gallinacin-10 preproprotein	5.78265e-06	0.9998	2	45.6	YES	NO	NO	NO	NO	NO
48675901	cadherin-2 precursor	0	1	3	6.6	NO	NO	NO	YES	NO	NO
48675889	gallinacin-9 preproprotein	5.58882e-06	0.9998	2	32.8	YES	NO	NO	NO	NO	NO
48675879	cathelicidin-1 precursor	0	1	3	30.4	NO	NO	NO	YES	NO	YES
47825389	lysozyme g precursor	0	1	3	19	NO	NO	NO	NO	NO	NO
47777293	putative ISG12-2 protein	0	1	4	62.6	NO	NO	NO	NO	NO	NO
47604964	CTD small phosphatase-like protein	0	1	4	18.2	NO	NO	NO	NO	NO	NO
47604942	keratin 6A	0	1	11	14.2	NO	NO	NO	NO	NO	NO
47604920	phenylalanine-4-hydroxylase	0	1	21	68.6	NO	NO	NO	NO	NO	NO
47551305	galectin-3	0	1	9	29.2	YES	NO	NO	YES	NO	YES
47087159	mannan-binding lectin serine protease 2 precursor	0.000103488	0.9967	2	5.7	NO	NO	NO	YES	NO	NO
46395493	deoxyribonuclease-1 precursor	0	1	4	20.6	NO	NO	NO	NO	NO	NO
46395491	PIT54 protein precursor	0	1	18	57.7	YES	NO	YES	YES	NO	NO
46195459	annexin A1	0	1	21	63.5	YES	NO	NO	YES	YES	YES
46049078	immunoglobulin J polypeptide, linker protein for immunoglobulin alpha and mu polypeptides precursor	0	1	9	57.6	NO	NO	YES	YES	NO	YES
46048961	glyceraldehyde-3-phosphate dehydrogenase	0	1	31	85	YES	NO	YES	YES	YES	YES
46048932	sodium-dependent phosphate transport protein 2B	0	1	5	7.4	YES	NO	NO	NO	NO	NO
46048906	T-complex protein 1 subunit delta	0	1	21	38.2	YES	NO	NO	YES	NO	YES
46048903	voltage-dependent anion-selective channel protein 2	0	1	13	60.8	YES	NO	NO	NO	NO	NO
46048885	collagen alpha-1(V) chain precursor	0	1	6	3.9	NO	NO	NO	YES	NO	NO
46048870	angiopoietin-2	0	1	4	11.5	NO	NO	NO	NO	NO	NO
46048795	vitronectin precursor	0	1	20	47.2	YES	NO	YES	YES	NO	YES
46048771	adenylate kinase isoenzyme 1	0	1	6	37.1	NO	YES	NO	YES	NO	NO
46048768	alpha-enolase	0	1	37	73	YES	NO	YES	YES	YES	YES
46048759	xanthine dehydrogenase/oxidase	5.29358e-05	0.9988	2	2.4	NO	NO	NO	NO	NO	NO
46048711	metallothionein	0	1	3	42.9	NO	NO	NO	NO	NO	NO
46048705	GTPase HRas precursor	0	1	15	78.8	YES	NO	NO	NO	NO	NO
46048699	unconventional myosin-Va	9.48879e-05	0.9968	2	1.4	NO	NO	NO	YES	NO	NO
46048696	carbonic anhydrase 2	0	1	13	68.5	YES	NO	YES	YES	NO	YES
46048651	solute carrier family 2, facilitated glucose transporter member 3	0	1	16	19.6	YES	NO	NO	NO	NO	YES
46048435	16 kDa beta-galactoside-binding lectin	0	1	6	44	YES	NO	NO	YES	NO	NO
45385813	ovotransferrin precursor	0	1	78	81.4	YES	NO	YES	YES	NO	YES
45385807	tyrosine-protein kinase Yes	0	1	17	34.4	YES	NO	NO	NO	NO	NO
45384500	fibrinogen, gamma chain precursor	0	1	29	60.7	YES	NO	YES	YES	NO	NO
45384494	60S acidic ribosomal protein P0	2.31061e-05	0.9993	2	8.9	NO	NO	NO	YES	NO	YES
45384490	collagen alpha-1(XIV) chain precursor	0	1	47	32.8	YES	NO	NO	YES	NO	NO
45384486	phosphoglycerate kinase	0	1	32	77	YES	NO	NO	YES	YES	YES
45384462	V-type proton ATPase catalytic subunit A	0	1	16	38.1	YES	NO	NO	YES	NO	NO
45384454	cation-independent mannose-6-phosphate receptor precursor	0	1	44	23.5	YES	NO	NO	YES	NO	YES
45384444	transthyretin precursor	0	1	9	72.7	YES	NO	YES	YES	NO	YES
45384392	apolipoprotein A-IV precursor	0	1	34	82.2	YES	NO	YES	YES	NO	NO
45384390	cochlin precursor	4.61384e-06	0.9998	2	6.6	NO	NO	NO	NO	NO	NO
45384386	gelsolin precursor	0	1	41	60.4	YES	NO	YES	YES	NO	YES
45384378	keratin, type II cytoskeletal cochleal	0	1	16	23	NO	NO	NO	NO	NO	NO
45384370	heat shock cognate 71 kDa protein	0	1	30	49.7	YES	NO	NO	YES	YES	YES
45384364	rab GDP dissociation inhibitor beta	0	1	33	72.5	YES	NO	NO	YES	YES	NO
45384354	avidin precursor	0	1	4	35.5	NO	NO	YES	NO	NO	NO
45384348	aspartate aminotransferase, cytoplasmic	0	1	30	85.9	YES	NO	NO	YES	NO	YES
45384340	creatine kinase B-type	0	1	29	88.7	YES	NO	YES	YES	NO	YES
45384338	tubulin beta-7 chain	0	1	31	83.1	YES	NO	NO	NO	NO	NO
45384330	ras-related C3 botulinum toxin substrate 1	0	1	9	44.3	YES	NO	NO	NO	YES	YES
45384320	fatty acid-binding protein, brain	0	1	14	86.4	YES	NO	NO	NO	NO	NO
45384318	collagen alpha-1(XII) chain precursor	0	1	93	36.9	YES	NO	NO	NO	NO	YES
45384316	proteasome subunit alpha type-1	0	1	16	67.7	YES	NO	NO	YES	NO	YES
45384294	transforming growth factor-beta-induced protein ig-h3 precursor	0	1	24	40.7	YES	NO	YES	YES	NO	NO
45384280	calpain-1 catalytic subunit	0	1	17	30.6	YES	NO	NO	NO	NO	NO
45384278	59 kDa 2'-5'-oligoadenylate synthase-like protein	0	1	15	37.8	YES	NO	NO	NO	NO	NO
45384262	cell division control protein 42 homolog precursor	0	1	10	62.8	YES	NO	NO	NO	YES	YES
45384260	nucleoside diphosphate kinase	0	1	11	85.6	YES	NO	NO	NO	NO	NO
45384252	2',3'-cyclic-nucleotide 3'-phosphodiesterase	0	1	20	52.9	YES	NO	NO	YES	NO	YES
45384218	superoxide dismutase [Cu-Zn]	0	1	7	64.3	YES	NO	NO	YES	NO	YES
45384208	L-lactate dehydrogenase A chain	0	1	19	69	YES	NO	NO	YES	YES	YES
45384206	lysosome-associated membrane glycoprotein 1 precursor	4.41767e-06	0.9998	2	5.1	NO	NO	NO	YES	NO	YES
45384190	translin	0	1	6	22.3	YES	NO	NO	YES	NO	YES
45384172	ferritin heavy chain	0	1	8	46.1	YES	NO	NO	YES	NO	YES
45384164	alcohol dehydrogenase 6	0	1	8	22.3	YES	NO	NO	NO	NO	NO
45384138	bleomycin hydrolase	0	1	18	61.5	YES	NO	NO	YES	NO	NO
45384124	myelin proteolipid protein	4.22111e-06	0.9998	2	8.7	NO	NO	NO	NO	NO	NO
45384112	serine/threonine-protein phosphatase PP1-beta catalytic subunit	0	1	13	45	NO	YES	NO	NO	NO	NO
45384108	serine/threonine-protein phosphatase 2A catalytic subunit alpha isoform	0	1	17	70.9	YES	NO	NO	NO	NO	NO
45384104	alpha-actinin-4	0	1	50	62.1	YES	NO	NO	YES	YES	YES
45384072	target of Myb protein 1	0	1	4	15.3	NO	NO	NO	NO	NO	NO
45384070	neurocalcin-delta	0	1	8	51.3	YES	NO	NO	NO	NO	NO
45384056	ovalbumin precursor	0	1	4	16.8	NO	NO	NO	YES	NO	YES
45384050	neuronal-glial cell adhesion molecule precursor	0	1	13	13.3	NO	NO	NO	NO	NO	NO
45384028	protein S100-A11	0	1	5	40.6	NO	NO	NO	YES	NO	YES
45384004	bifunctional purine biosynthesis protein PURH	7.80686e-05	0.9978	2	3.5	NO	NO	NO	YES	NO	NO
45384002	cathepsin D precursor	0	1	11	31.4	NO	NO	YES	YES	NO	YES
45383974	serum albumin precursor	0	1	64	85.9	YES	NO	YES	YES	YES	NO
45383972	angiogenin precursor	0	1	5	44.6	NO	NO	NO	YES	NO	YES
45383966	GTP-binding nuclear protein Ran	0	1	6	31	YES	NO	NO	YES	YES	NO
45383930	melanotransferrin precursor	0	1	35	55.7	YES	NO	NO	YES	NO	NO
45383890	protein disulfide-isomerase A3 precursor	0	1	9	21	YES	NO	NO	YES	NO	YES
45383884	UTP--glucose-1-phosphate uridylyltransferase	0	1	7	13	NO	NO	NO	YES	NO	YES
45383856	sulfhydryl oxidase 1 precursor	0	1	19	38	YES	NO	NO	YES	NO	YES
45383852	alpha-actinin-1	0	1	15	22	NO	YES	NO	YES	NO	YES
45383834	60S ribosomal protein L22	0	1	3	39.1	NO	NO	NO	YES	NO	NO
45383816	protein S100-A6	4.02414e-06	0.9998	2	16.3	YES	NO	NO	NO	NO	NO
45383812	mitogen-activated protein kinase 1	0	1	14	54.3	YES	NO	NO	YES	NO	NO
45383790	fibulin-1 precursor	0	1	8	17.6	NO	NO	NO	YES	NO	NO
45383788	collagen, type XVIII, alpha 1 precursor	1.09922e-05	0.9997	2	1.8	NO	NO	NO	YES	NO	YES
45383766	L-lactate dehydrogenase B chain	0	1	28	88	YES	NO	NO	YES	YES	YES
45383738	aconitate hydratase, mitochondrial	0	1	5	9.8	NO	YES	NO	NO	NO	NO
45383712	pterin-4-alpha-carbinolamine dehydratase 2	8.21622e-05	0.9975	2	17.5	NO	YES	NO	NO	NO	NO
45383706	mimecan precursor	0	1	10	37.1	NO	NO	NO	YES	NO	NO
45383702	superoxide dismutase [Mn], mitochondrial precursor	0	1	3	17	NO	YES	NO	YES	NO	NO
45383688	DNA damage-binding protein 1	0	1	13	17.1	NO	YES	NO	YES	NO	YES
45383678	D-erythrulose reductase	0	1	13	54.9	YES	NO	NO	YES	NO	YES
45383662	guanine nucleotide-binding protein subunit alpha-11	0	1	18	55.4	YES	NO	NO	NO	NO	NO
45383628	guanine nucleotide-binding protein G(k) subunit alpha	0	1	23	56.8	YES	NO	NO	NO	NO	NO
45383612	prostaglandin-H2 D-isomerase precursor	0	1	12	66.5	YES	NO	YES	YES	NO	YES
45383562	endoplasmin precursor	0	1	26	35.2	YES	NO	NO	YES	NO	YES
45383544	metalloproteinase inhibitor 2 precursor	0	1	4	17.7	NO	NO	NO	YES	NO	YES
45383540	protein enabled homolog	0	1	3	4.7	NO	NO	NO	NO	NO	NO
45383538	NADP-dependent malic enzyme	0	1	12	27.8	YES	NO	NO	YES	NO	NO
45383530	amyloid beta A4 protein precursor	4.18906e-05	0.9989	2	2.9	NO	NO	NO	YES	NO	YES
45383528	actin-related protein 3	0	1	19	59.6	YES	NO	NO	YES	NO	NO
45383504	lissencephaly-1 homolog	0	1	13	41.2	YES	NO	NO	NO	NO	NO
45383498	peptidyl-prolyl cis-trans isomerase FKBP1A	0	1	4	40.7	YES	NO	NO	YES	NO	NO
45383476	transforming growth factor beta receptor type 3 precursor	0	1	15	18.8	YES	NO	NO	YES	NO	YES
45383468	coagulation factor IX precursor	0	1	9	30.1	NO	NO	YES	YES	NO	NO
45383430	solute carrier family 15 member 1	0	1	12	20.3	YES	NO	NO	NO	NO	NO
45383398	thy-1 membrane glycoprotein precursor	3.2928e-05	0.9991	2	14.4	NO	NO	NO	YES	NO	NO
45383392	N(G),N(G)-dimethylarginine dimethylaminohydrolase 1	0	1	16	61.7	NO	NO	NO	YES	NO	YES
45383372	glycogen phosphorylase, liver form	0	1	28	37.5	YES	NO	NO	YES	NO	NO
45383366	proteasome subunit beta type-7	0	1	6	31.8	NO	NO	NO	YES	NO	YES
45383339	growth factor receptor-bound protein 2	0	1	8	40.6	NO	NO	NO	YES	NO	NO
45383337	SPARC precursor	0	1	10	39.3	YES	NO	YES	YES	NO	NO
45383321	72 kDa type IV collagenase preproprotein	0	1	6	10.4	NO	NO	NO	YES	NO	YES
45383307	acidic chitinase precursor	0	1	13	45.4	YES	NO	YES	YES	NO	NO
45383223	ubiquitin carboxyl-terminal hydrolase 7	0	1	7	9.8	NO	YES	NO	NO	NO	NO
45383179	dihydropyrimidinase-related protein 1	0	1	14	39.2	NO	NO	NO	NO	NO	NO
45383177	dihydropyrimidinase-related protein 2	0	1	29	58.4	YES	NO	NO	YES	NO	NO
45383127	talin-1	0	1	41	24.2	NO	NO	YES	YES	NO	NO
45383121	ras-related protein Rab-5C	0	1	10	71.8	YES	NO	NO	NO	YES	YES
45383093	orosomucoid 1 (ovoglycoprotein) precursor	0	1	8	37.4	YES	NO	YES	YES	NO	YES
45383085	sulfotransferase family cytosolic 1B member 1	0	1	12	55.7	NO	NO	NO	NO	NO	NO
45383077	eukaryotic initiation factor 4A-II	0	1	25	67.8	YES	NO	NO	YES	NO	NO
45383061	embigin	0	1	10	30.3	NO	NO	NO	NO	NO	NO
45383033	filamin-C	3.63467e-05	0.999	4	1.7	NO	YES	NO	NO	NO	NO
45383031	retinal dehydrogenase 1	0	1	24	58.2	YES	NO	NO	YES	NO	YES
45383015	protein DJ-1	0	1	11	50.8	YES	NO	NO	YES	NO	YES
45383013	carboxypeptidase A1 preproprotein	0	1	9	33.7	NO	NO	NO	NO	NO	NO
45382993	collagen alpha-3(VI) chain precursor	3.82679e-06	0.9998	3	0.9	YES	NO	NO	YES	NO	NO
45382991	eukaryotic translation initiation factor 5A-2	3.62903e-06	0.9998	2	11.8	NO	YES	NO	NO	NO	NO
45382981	adenylosuccinate lyase	0	1	5	20.7	NO	NO	NO	NO	NO	NO
45382979	destrin	0	1	19	73.9	YES	NO	NO	YES	NO	NO
45382969	sulfotransferase 1C1	0	1	19	59.9	YES	NO	NO	NO	NO	NO
45382961	apolipoprotein A-I preproprotein	0	1	33	84.8	YES	NO	YES	YES	NO	YES
45382959	multifunctional protein ADE2	0	1	7	21.1	NO	NO	NO	YES	NO	YES
45382957	prothrombin precursor	0	1	37	56	YES	NO	YES	YES	NO	NO
45382953	aspartate aminotransferase, mitochondrial precursor	0	1	9	23.4	YES	NO	NO	YES	NO	NO
45382945	sodium/potassium-transporting ATPase subunit alpha-1 precursor	0	1	17	20.2	YES	NO	NO	NO	YES	NO
45382943	sodium/potassium-transporting ATPase subunit beta-1	0	1	11	43.9	YES	NO	NO	NO	NO	NO
45382931	proteasome subunit alpha type-7	0	1	13	63.5	YES	NO	YES	YES	NO	YES
45382907	receptor-type tyrosine-protein phosphatase eta precursor	0	1	30	27.6	YES	NO	NO	YES	NO	YES
45382905	F-actin-capping protein subunit alpha-1	0	1	12	58.7	NO	NO	NO	YES	NO	YES
45382879	aldo-keto reductase family 1 member B10	0	1	17	60.9	NO	NO	NO	NO	NO	NO
45382875	creatine kinase M-type	0	1	9	31.2	NO	NO	YES	YES	NO	NO
45382861	protein S100-A10	1.35135e-05	0.9996	2	27.8	YES	NO	NO	NO	NO	NO
45382845	cholinesterase precursor	0	1	28	64	YES	NO	NO	YES	NO	NO
45382795	Golgi apparatus protein 1 precursor	0	1	10	10.1	NO	NO	NO	NO	NO	YES
45382787	tetranectin precursor	0	1	16	73.6	YES	NO	YES	YES	NO	YES
45382785	beta-galactoside-binding lectin	0	1	7	57.8	NO	NO	NO	YES	NO	NO
45382781	glutamine synthetase	0	1	12	44.8	YES	YES	NO	YES	NO	YES
45382769	78 kDa glucose-regulated protein precursor	0	1	16	31.3	NO	NO	NO	YES	YES	YES
45382717	histidine triad nucleotide-binding protein 1	0	1	6	73.8	YES	NO	NO	YES	NO	YES
45382703	myeloid protein 1 precursor	0	1	4	11	NO	NO	NO	NO	NO	NO
45382693	myosin-9	0	1	79	43.4	YES	NO	NO	YES	YES	YES
45382681	sodium/potassium-transporting ATPase subunit alpha-3	0	1	11	13.7	YES	NO	NO	NO	NO	NO
45382679	myosin-10	0	1	32	20	YES	NO	NO	NO	NO	NO
45382667	transforming protein RhoA	0	1	11	62.2	YES	NO	NO	NO	YES	YES
45382651	pyruvate kinase muscle isozyme	0	1	34	70.2	YES	NO	NO	YES	YES	YES
45382605	small nuclear ribonucleoprotein E	0.00011231	0.9966	2	39.1	NO	NO	NO	NO	NO	NO
45382603	hepatocyte growth factor-like protein precursor	0	1	16	34.5	YES	NO	YES	YES	NO	NO
45382569	actin-related protein 2	0	1	12	34.8	YES	NO	NO	YES	NO	NO
45382561	ras-related protein Rab-2A	0	1	11	59.4	YES	NO	NO	NO	NO	YES
45382541	retinol-binding protein 4 precursor	0	1	18	77.6	YES	NO	YES	YES	NO	YES
45382533	annexin A2	0	1	35	78.8	YES	NO	NO	YES	YES	YES
45382499	rho-related GTP-binding protein RhoB	0	1	8	52	NO	NO	NO	NO	NO	NO
45382467	clusterin precursor	0	1	6	12.5	NO	NO	YES	YES	NO	NO
45382453	elongation factor 2	0	1	38	51.5	YES	NO	NO	YES	YES	YES
45382431	myotrophin	3.43088e-06	0.9998	2	32.2	NO	NO	NO	YES	NO	YES
45382429	ezrin	0	1	43	63.9	YES	NO	NO	YES	YES	YES
45382425	vitamin D-binding protein precursor	0	1	36	77.1	YES	NO	YES	YES	NO	YES
45382399	trypsin I-P1 precursor	0	1	5	25.4	NO	NO	NO	YES	NO	YES
45382397	trypsin II-P29 precursor	0	1	5	27	NO	NO	YES	YES	NO	YES
45382393	gamma-enolase	0	1	12	27.9	NO	NO	NO	YES	NO	NO
45382385	interleukin-6 receptor subunit beta precursor	0	1	8	12.7	YES	NO	YES	YES	NO	YES
45382379	tyrosine-protein kinase JAK1	0	1	27	32.7	YES	NO	NO	NO	NO	NO
45382361	aminopeptidase N	0	1	20	29.1	YES	NO	YES	YES	NO	YES
45382349	neuronal growth regulator 1 precursor	0	1	6	25.6	YES	NO	NO	YES	NO	NO
45382333	hypoxanthine-guanine phosphoribosyltransferase	0	1	6	31.2	NO	NO	NO	YES	NO	YES
45382329	translationally-controlled tumor protein homolog	0	1	7	74.4	NO	NO	NO	YES	NO	YES
45382315	guanine nucleotide-binding protein G(i) subunit alpha-1	0	1	24	56.2	YES	NO	NO	NO	NO	NO
45382313	guanine nucleotide-binding protein G(i) subunit alpha-2	0	1	25	62.3	YES	NO	NO	NO	YES	NO
45382303	complement C3 precursor	0	1	86	53.8	YES	NO	YES	YES	NO	YES
45382279	hydroxymethylglutaryl-CoA synthase, cytoplasmic	0	1	3	7.5	NO	NO	NO	YES	NO	NO
45382251	ubiquitin carboxyl-terminal hydrolase isozyme L3	0	1	6	40	NO	YES	NO	NO	NO	NO
45382235	glutathione S-transferase alpha 3	0	1	9	44.8	YES	NO	NO	NO	NO	NO
45382221	extracellular fatty acid-binding protein precursor	0	1	10	43.8	YES	NO	YES	YES	NO	YES
45382219	proactivator polypeptide precursor	1.07108e-05	0.9997	2	4.8	NO	NO	NO	YES	NO	NO
45382201	dynactin subunit 2	0	1	3	11.2	NO	NO	NO	NO	NO	NO
45382151	neuropilin-1 precursor	0.000121263	0.9965	2	3.9	NO	NO	NO	YES	NO	NO
45382147	protein syndesmos precursor	0	1	9	35.6	YES	NO	NO	NO	NO	NO
45382123	vinculin	0	1	58	59.2	YES	NO	NO	YES	NO	YES
45382099	CD9 antigen	0	1	5	25.9	YES	NO	NO	YES	YES	YES
45382077	radixin	0	1	30	45.8	YES	NO	NO	NO	NO	YES
45382075	protein-glutamine gamma-glutamyltransferase 2	0	1	12	23.9	NO	NO	NO	NO	NO	NO
45382061	triosephosphate isomerase	0	1	18	85.1	YES	NO	NO	YES	YES	NO
45382053	thioredoxin	0	1	11	93.3	YES	NO	NO	YES	NO	YES
45382045	unconventional myosin-VI	0	1	24	24.2	YES	NO	NO	NO	NO	NO
45382027	peptidyl-prolyl cis-trans isomerase B precursor	0	1	4	25.1	NO	YES	NO	YES	NO	YES
45382019	regucalcin	0	1	9	44.5	YES	NO	NO	NO	NO	NO
5834847	cytochrome c oxidase subunit II	1.18332e-05	0.9997	2	13.2	NO	YES	NO	NO	NO	NO

## Sheet: 12 RJF Proteomes
			#65 Old Slow			#4 Old Slow			#308 Old Slow			#508 Old Fast			#37 Old Fast			#308 Old Fast			#H29 Young Slow			#H27 Young Slow			#H28 Young Slow			#H25 Young Fast			#H24 Young Fast			#H28 Young Fast
GI	Protein Name	NCBI_gene	ID probability	percent coverage	unique peptide count	ID probability	percent coverage	unique peptide count	ID probability	percent coverage	unique peptide count	ID probability	percent coverage	unique peptide count	ID probability	percent coverage	unique peptide count	ID probability	percent coverage	unique peptide count	ID probability	percent coverage	unique peptide count	ID probability	percent coverage	unique peptide count	ID probability	percent coverage	unique peptide count	ID probability	percent coverage	unique peptide count	ID probability	percent coverage	unique peptide count	ID probability	percent coverage	unique peptide count
45382045	unconventional myosin-VI	395487				1	20.4	19	1	5.1	4	1	10.7	11	1	5.6	6	1	12.2	11	1	13.4	12	1	4.4	3	1	13.2	12	1	8.2	7				1	3.2	2
45382053	thioredoxin	396437	1	64.8	6	1	55.2	6	1	79	8	1	67.6	5	1	67.6	6	1	79	7	1	52.4	4	1	43.8	3	1	60	7	1	53.3	5	1	43.8	3	1	52.4	4
45382061	triosephosphate isomerase	396435	1	77.4	13	1	74.2	15	1	82.3	16	1	72.2	15	1	82.3	16	1	77.8	16	1	72.6	14	1	68.5	13	1	82.3	17	1	72.2	14	1	66.9	13	1	72.6	14
45382123	vinculin	396422	1	21	18	1	43.6	38	1	25	19	1	35.9	29				1	39.1	30	1	28.4	25	1	22.1	21	1	38	35	1	34.6	29	1	8.2	6	1	9.7	7
45382221	extracellular fatty acid-binding protein precursor	396393	1	42.7	8	1	19.1	3	1	37.1	5	1	19.7	3	1	38.8	8	1	25.3	4	1	25.3	4	1	25.3	4	1	28.7	4	1	37.1	5	1	33.1	5	1	16.9	3
45382251	ubiquitin carboxyl-terminal hydrolase isozyme L3	395626	0.9983	12.6	2	0.9999	9.6	2	1	16.5	3	0.9999	12.6	2	1	25.2	4	1	16.5	3	1	16.5	3	1	12.6	2	1	16.5	3	1	35.7	5	0.9999	12.6	2	0.9999	9.6	2
45382303	complement C3 precursor	396370	1	37.9	62	1	33.5	51	1	29.8	46	1	41.2	52	1	36	49	1	35.8	46	1	25	37	1	32.1	46	1	27.2	38	1	27.5	39	1	33.3	44	1	30.7	40
45382313	guanine nucleotide-binding protein G(i) subunit alpha-2	396367	1	32.4	10	1	45.6	13	1	32.7	10	1	45.1	12	1	48.5	14	1	43.7	13	1	54.1	17	1	40.3	12	1	54.6	16	1	54.1	15	1	30.7	10	1	22.5	6
45382315	guanine nucleotide-binding protein G(i) subunit alpha-1	396368	1	32.8	10	1	33.6	12	1	32.8	11	1	42.7	13	1	36.4	14	1	51.7	14	1	41	15	1	31.1	11	1	34.2	13	1	31.9	11	1	30.5	9	1	29.9	9
45382333	hypoxanthine-guanine phosphoribosyltransferase	395653	0.9999	11.5	2	1	36.7	6				1	25.2	5	1	17.4	3	1	22	4	1	32.1	5	1	16.1	3	1	25.2	5	1	34.9	5	0.9996	17.4	2	1	28.9	4
45382397	trypsin II-P29 precursor	396344				1	24.2	4																									1	12.1	2	1	24.2	4
45382399	trypsin I-P1 precursor	396345				1	21.8	4				1	14.9	3				1	14.9	2							0.9999	14.9	2				1	14.9	2	1	25.4	5
45382425	vitamin D-binding protein precursor	395696	1	64.3	28	1	71.9	30	1	45.5	16	1	62.4	24	1	58.1	25	1	58.3	22	1	66.7	23	1	71.3	31	1	67.8	29	1	33.9	11	1	67.8	27	1	63.4	25
45382429	ezrin	395701	1	21.4	13	1	37.9	24	1	18.8	10	1	37.9	21	1	32.6	15	1	41.4	20	1	35.7	17	1	18.5	8	1	46.8	25	1	32.8	17	1	28.9	14	1	14	6
45382453	elongation factor 2	396325	1	22.8	16	1	34.3	27	1	25.1	19	1	33.8	23	1	19.1	14	1	29.4	21	1	27.3	20	1	28.6	21	1	39.7	28	1	31	24	1	16.4	12	1	20.7	15
45382499	rho-related GTP-binding protein RhoB	395734	1	41.8	5	1	51.5	7	1	51.5	7	1	47.4	6	1	48	7	1	40.3	5	1	51.5	7	1	32.1	5	1	60.2	8	1	47.4	7	1	30.1	3	1	23.5	4
45382533	annexin A2	396297	1	64.3	25	1	66.7	24	1	37.5	14	1	57.8	20	1	66.4	25	1	56.9	18	1	69	26	1	54.3	21	1	72	26	1	56.9	23	1	64.3	24	1	51	17
45382541	retinol-binding protein 4 precursor	396166	1	67.3	11	1	61.2	8	1	62.8	10	1	66.3	10	1	66.3	12	1	57.1	6	1	66.3	10	1	62.2	10	1	71.4	11	1	66.8	12	1	71.4	14	1	57.7	9
45382561	ras-related protein Rab-2A	396153	1	33	5	1	24.1	4	1	49.1	8	1	25.5	4	1	22.2	4	1	36.3	6	1	39.2	8	1	24.1	4	1	51.9	9	1	50.9	8	1	17.5	3	1	24.1	4
45382569	actin-related protein 2	396147	1	20.1	6	1	23.6	7	1	18.3	5	1	20.3	6	1	25.1	7	1	17.3	5	1	19.5	5	1	18.3	5	1	24.6	7	1	21.3	6	1	19.3	6	1	15.7	4
45382651	pyruvate kinase muscle isozyme	396456	1	16.8	7	1	58.3	29	1	23.6	11	1	57.7	27	1	53.8	24	1	49.6	23	1	42.5	17	1	51.7	23	1	61.7	27	1	41.7	15	1	40.4	15	1	41.9	18
45382667	transforming protein RhoA	395442	1	33.2	6	1	39.4	8	1	52.8	8	1	58	10	1	53.9	9	1	59.1	11	1	59.1	9	1	52.8	7	1	53.9	8	1	48.2	6	1	36.3	4	1	37.3	7
45382693	myosin-9	396469	1	18.8	28	1	24.2	36	1	18.1	25	1	26.7	40	1	19.3	27	1	25.9	37	1	23.6	33	1	21.4	28	1	25.4	37	1	24.8	37	1	4.8	6	1	10.1	13
45382717	histidine triad nucleotide-binding protein 1	395424				1	42.1	3	1	61.1	4	1	61.1	4	1	42.1	3	1	42.1	3				1	41.3	2	1	60.3	3	1	41.3	2				1	41.3	2
45382785	beta-galactoside-binding lectin	396491	1	45.2	5	0.9994	23.7	2	1	35.6	4				0.9989	24.4	2													1	29.6	3	1	23.7	2	1	25.9	2
45382787	tetranectin precursor	395386	1	62.2	10	1	47.3	6	1	72.1	13	1	62.7	12	1	69.7	13	1	46.3	10	1	65.7	12	1	67.7	11	1	72.6	12	1	72.6	14	1	65.7	13	1	62.7	11
45382845	cholinesterase precursor	395358	1	35.3	15	1	50.1	25	1	39.1	18	1	57.2	26	1	56.9	24	1	48.6	24	1	49.8	23	1	46.1	21	1	46.3	23	1	48.6	22	1	42.3	18	1	43.8	21
45382879	aldo-keto reductase family 1 member B10	395338	1	46.4	12	1	17	4	1	22.7	5							1	21.5	5	1	25.6	5	1	18.9	5	1	30	10	1	45.7	11	1	38.5	9	1	42.6	8
45382905	F-actin-capping protein subunit alpha-1	396521	1	36	6	1	27.3	5	1	32.2	7	1	33.6	6	1	27.3	5	1	40.9	7	0.9999	18.9	3	1	41.6	7	1	42.3	7	1	31.8	6	1	31.8	6	0.9924	12.6	2
45382927	actin, cytoplasmic 1	396526	1	71.2	25	1	68	25	1	71.2	24	1	69.3	26	1	72.5	26	1	71.5	27	1	68	23	1	68	26	0.9998	71.2	29	1	70.9	26	1	66.1	20	1	65.3	22
45382931	proteasome subunit alpha type-7	395318	1	32.9	6	1	30.9	6	1	33.3	6	1	56.6	9	1	39	6	1	27.3	5	1	33.7	6	1	30.1	5	1	33.7	6	1	36.5	7	1	27.3	4	1	18.9	3
45382943	sodium/potassium-transporting ATPase subunit beta-1	396529	1	27.9	5	1	34.4	7	1	19.7	4	1	23.9	5	1	19.7	4	1	23.9	5	1	34.4	7	1	23.9	5	1	35.1	7	1	32.1	6	1	11.5	3	1	16.4	3
45382953	aspartate aminotransferase, mitochondrial precursor	396533	1	12.1	4	1	12.1	4				1	12.1	4	1	12.1	4										1	19.6	6	1	8.5	3	1	17.5	6	1	13.9	5
45382957	prothrombin precursor	395306	1	47	30	1	36.6	21	1	45.3	29	1	38.4	22	1	41.5	23	1	26.4	15	1	39.2	22	1	35.9	22	1	38.6	25	1	40.9	26	1	47.6	26	1	32.3	18
45382961	apolipoprotein A-I preproprotein	396536	1	62.5	17	1	59.8	17	1	65.9	18	1	75.4	25	1	80.7	27	1	75.4	23	1	53	14	1	55.7	16	1	61	18	1	62.9	18	1	53	14	1	51.5	14
45382969	sulfotransferase 1C1	395300	1	21.2	5	1	31.9	8	1	49.5	11	1	25.4	6	1	31.9	8	1	18.9	5	1	49.5	12	1	39.4	10	1	43	11	1	48.5	12				1	16	3
45382979	destrin	396539	1	61.8	11	1	61.8	13	1	58.8	10	1	68.5	12	1	69.1	12	1	63.6	12	1	45.5	7	1	47.3	8	1	60.6	13	1	58.2	11	1	44.8	8	1	58.8	10
45383013	carboxypeptidase A1 preproprotein	395276				1	26	8																									0.9918	9.5	2	1	33.7	9
45383015	protein DJ-1	395277	1	47.1	9	1	41.8	6	1	42.3	8	1	47.6	8	1	47.1	8	1	38.1	7	1	42.3	8	1	24.3	4	1	46.6	6	1	46.6	6	1	37.6	4	1	42.3	6
45383031	retinal dehydrogenase 1	395264	0.9956	5.9	2	1	37.9	13	1	15.5	5	1	10	3				1	22.4	9	1	24.6	8	1	46.6	17	1	49.1	18	1	8.3	3	1	22.2	9	1	12.6	4
45383061	embigin	395242	1	12.2	3	1	22	6	1	12.2	3	1	13.1	4	0.9999	10.1	2	1	19.3	5	1	10.1	2	1	12.8	3	1	12.8	3	1	16.2	3	1	10.1	2	1	10.1	2
45383077	eukaryotic initiation factor 4A-II	395232	1	41.3	13	1	33.7	11	1	41.3	13	1	37.6	11	1	30.5	8	1	37.6	11	1	48.9	11	1	32.9	9	1	45.7	13	1	57	16	1	13	4	1	21.4	6
45383085	sulfotransferase family cytosolic 1B member 1	395227	1	32.1	5	1	40.5	6	1	23.6	5	1	39.2	6	1	30.7	5	1	27.4	5	1	40.9	8	1	42.9	7	1	42.9	8	1	35.8	6	1	18.9	3	1	14.9	2
45383093	orosomucoid 1 (ovoglycoprotein) precursor	395220	1	17.2	4	1	22.7	6	1	18.7	4	1	18.7	4	1	22.7	6	1	20.2	4	1	22.7	6	1	18.7	4	1	20.2	5	1	22.7	5	1	18.7	4	1	18.7	4
45383121	ras-related protein Rab-5C	395197	1	28.2	4	1	50	6	1	37	5	1	58.8	9	1	71.8	10	1	66.7	9	1	60.6	8	1	44.9	5	1	31	5	1	31	5	1	37	5	1	26.4	3
45383177	dihydropyrimidinase-related protein 2	395155				1	54.6	25	1	8.9	4	1	33.6	14	1	41.4	17	1	43.3	17	1	37.3	15	1	43.8	19	1	57	25	1	13.6	6	1	13.6	6	1	27.2	12
45383307	acidic chitinase precursor	395072	1	29.3	10	1	8.3	3							1	9.8	3	1	9.8	3	1	33.4	10	1	16.8	4	1	17.2	5	1	20.7	7	1	41.9	11	1	17.6	4
45383337	SPARC precursor	386571				1	15.1	3	0.9999	8.7	2	1	23.5	5	0.9999	11.7	2	1	8.7	2	1	34.9	7	1	19.8	4	1	23.5	7	1	23.5	6	1	25.8	4	1	19.1	4
45383392	N(G),N(G)-dimethylarginine dimethylaminohydrolase 1	378898	1	39.7	9	1	33.1	6	1	55.4	11	1	35.5	8	1	30	7	1	38.3	8	1	46.3	8	1	26.1	4	1	43.9	10	1	53	9	1	46.3	8	1	13.9	3
45383430	solute carrier family 15 member 1	378789	1	5.5	3	1	15.8	8	1	10.1	5	1	14.4	7	1	11.3	6	1	15.8	8	1	14.4	7	1	10.1	5	1	10.1	5	1	6.6	3				1	8.1	4
45383468	coagulation factor IX precursor	374258	1	15.3	5	1	10.4	4	1	10	4	1	22.3	7	1	14.6	6	1	10.4	4				1	10.4	4				0.9999	5.5	2	1	10.4	4	1	13.2	5
45383498	peptidyl-prolyl cis-trans isomerase FKBP1A	374233	0.9999	25	2	1	40.7	3	1	40.7	3	1	40.7	3	1	40.7	3	1	40.7	3	0.9993	25	2	1	40.7	3	1	40.7	4	1	40.7	3	0.9988	25	2	0.9985	28.7	2
45383528	actin-related protein 3	374197	1	28.2	8	1	20.6	5	1	28	7				1	26.6	8	1	30.6	9	1	33	9	1	25.8	6	1	34.2	9	1	38.8	11	1	12.9	4	1	17.9	4
45383612	prostaglandin-H2 D-isomerase precursor	374110	1	64.9	12	1	52.4	7	1	58.4	10	1	44.3	6	1	59.5	9	1	60	8	1	52.4	7	1	51.9	7	1	55.7	7	1	51.9	7	1	55.7	10	1	55.7	9
45383628	guanine nucleotide-binding protein G(k) subunit alpha	374097	1	29.1	9	1	31.1	11	1	31.1	10	1	30.5	10	1	25.4	9	1	38.4	10	1	44.6	14	1	28.2	9	1	50	14	1	34.2	9	0.9974	19.8	6	1	23.4	7
45383662	guanine nucleotide-binding protein subunit alpha-11	374077	1	25.6	6	1	42.3	11	1	34.3	9	1	31.5	10	1	43.7	11	1	37.6	10	1	30.1	8	1	34.5	10	1	42.3	13	1	39	10				1	21.7	5
45383678	D-erythrulose reductase	374066	1	15	4	1	34.1	8	1	32.1	9	1	37.4	8	1	39.4	9	1	39.4	9	1	34.6	8	1	24	5	1	33.3	7	1	33.3	7				1	36.6	8
45383702	superoxide dismutase [Mn], mitochondrial precursor	374042	1	17	3	0.9999	10.3	2							0.9999	12.9	2				1	17	3				0.9999	10.3	2				0.9997	10.3	2	0.9994	12.9	2
45383706	mimecan precursor	374039	1	24.8	8	1	11.2	3	1	20.4	5	1	10.5	3	1	27.2	6	1	12.2	3	1	15	4	1	15	4	1	18.4	5	1	24.5	6	1	24.5	6	1	10.5	3
45383766	L-lactate dehydrogenase B chain	373997	1	45	15	1	70.9	22	1	61.6	19	1	50.8	18	1	79	21	1	81.7	22	1	64.3	19	1	45	13	1	53.2	21	1	50.2	17	1	46.5	13	1	42	12
45383856	sulfhydryl oxidase 1 precursor	373914	1	27.9	12	1	26.4	13	1	17.6	9	1	20.3	10	1	17.8	9	1	20.3	10	1	22.3	11	1	10.2	5	1	29.2	14	1	22.1	10	1	10.2	5	1	14.1	7
45383930	melanotransferrin precursor	396127	1	20.6	11	1	35.6	20	1	36.4	18	1	35.9	21	1	29.7	15	1	36.7	23	1	49.7	28	1	42	19	1	46.6	23	1	48.1	25	1	34.7	17	1	30.6	14
45383966	GTP-binding nuclear protein Ran	396193	1	16.2	3	1	20.8	4	1	32.4	6	1	20.8	4	1	24.5	5	1	19.9	4	1	20.8	4	1	16.2	3	1	20.8	4	1	25.9	5	1	20.8	4	1	20.8	4
45383974	serum albumin precursor	396197	1	85.5	87	1	82.6	91	1	82.9	83	1	83.9	97	1	84.6	84	1	81.1	82	1	77.2	61	1	78	64	1	83.6	82	1	81	59	1	81	75	1	82	87
45384104	alpha-actinin-4	396024	1	40.8	29	1	36.8	25	1	29.2	20	1	37.1	27				1	39.2	28	1	42.4	30	1	35	24	1	44.8	36	1	45.1	34	1	22.5	15	1	14.6	10
45384108	serine/threonine-protein phosphatase 2A catalytic subunit alpha isoform	396021	1	43.4	8	1	31.4	7	1	19.7	4	1	24.9	6	1	33.3	8	1	32.4	6	1	30.4	6	1	53.4	11	1	37.2	8	1	48.9	10	1	32.4	6	1	12.9	2
45384112	serine/threonine-protein phosphatase PP1-beta catalytic subunit	396019	1	25.4	6	1	50.2	11	0.9999	12.1	2	1	36.7	9	1	38.2	9	1	37.6	10	1	35.8	8	1	49.5	10	1	40.1	10	1	42.5	10	1	29.4	7	1	12.8	3
45384138	bleomycin hydrolase	395996	1	24.6	8	1	21.3	6	1	29.7	10				1	31.2	9	1	20.4	6	1	26.6	7	1	20.7	6	1	38.7	11	1	47.5	14				1	7.5	2
45384164	alcohol dehydrogenase 6	395979							1	9.3	3	1	17.3	5							1	5.9	2	1	9.3	3	0.9999	5.9	2	1	12.5	4	1	9.3	3	0.9994	6.9	2
45384172	ferritin heavy chain	395970	1	46.7	7	1	38.3	6	1	39.4	6	1	20.6	2	1	39.4	6	1	20.6	2	1	33.3	4	1	35	5	1	39.4	6	1	28.9	4				1	17.8	2
45384190	translin	395955	1	16.6	3				1	23.1	5	1	15.7	4	1	21.4	4	1	27.9	5	1	16.6	3	1	11.4	2	1	16.6	3	1	16.6	3	0.9991	11.4	2	1	27.1	4
45384208	L-lactate dehydrogenase A chain	396221	1	25	6	1	55.1	13	1	27.4	7	1	43.4	9	1	53.6	11	1	53.6	12	1	53.9	12	1	17.5	6	1	40.4	9	1	41	9	1	29.8	7	1	24.4	5
45384218	superoxide dismutase [Cu-Zn]	395938	1	31.8	4	1	34.4	5	1	59.7	7	1	29.2	3	1	56.5	5	1	29.2	4	1	29.2	4	1	54.5	4	1	27.9	4	1	31.8	5	1	31.8	4	1	34.4	4
45384260	nucleoside diphosphate kinase	395916	1	75.2	9	1	54.9	8	1	75.2	10	1	68.6	8	1	60.8	8	1	67.3	8	1	62.7	8	1	75.2	9	1	68.6	8	1	60.1	7	1	60.8	7	1	75.2	9
45384262	cell division control protein 42 homolog precursor	395917	1	28.3	5	1	31.4	5	1	22.5	4	1	68.1	9	1	57.1	8	1	51.3	7	1	42.4	6	1	36.6	7	1	27.7	5	1	42.4	7	1	36.6	5	1	30.9	4
45384278	59 kDa 2'-5'-oligoadenylate synthase-like protein	395908				1	25	10				1	29	10				1	22.7	8	1	29.4	11				1	27.3	10	1	18.7	6	0.9995	6.5	2	1	6.5	2
45384294	transforming growth factor-beta-induced protein ig-h3 precursor	395897	1	15	6	1	31.8	16	0.9996	4.7	2	1	13.4	5	1	16.2	7	1	23.8	11	1	12.8	5	1	16.9	7	1	25.3	12	1	11.2	4	1	9.9	3	1	12.6	4
45384316	proteasome subunit alpha type-1	395874	1	31.5	6	1	37.3	7	1	42.7	9	1	38.5	8	1	50	10	1	40.8	7	1	22.3	4	1	43.1	9	1	45.8	10	1	38.5	8	1	15	3	1	20	3
45384318	collagen alpha-1(XII) chain precursor	395875	1	12.4	28	1	23.9	56	1	5	11	1	22.1	49	1	23.8	50	1	27.6	62	1	25.2	60	1	9.1	17	1	28.7	66	1	26.6	61	1	2	4	1	2.6	5
45384320	fatty acid-binding protein, brain	396246	1	86.4	15	1	81.1	15	1	86.4	15	1	86.4	20	1	81.1	14	1	81.1	17	1	83.3	15	1	73.5	10	1	86.4	14	1	86.4	15	1	73.5	11	1	81.1	12
45384330	ras-related C3 botulinum toxin substrate 1	395871	1	30.2	6	1	43.8	8	1	33.3	7	1	43.8	8	1	34.9	6	1	44.8	10	1	30.2	6	1	26	5	1	30.2	6	1	30.2	6	1	18.8	4	1	25	5
45384338	tubulin beta-7 chain	396254	1	49.3	17	1	70.7	23	1	31.1	12	1	60.4	20	1	57.9	19	1	80.6	25	1	72.5	23	1	57.9	21	1	83.1	26	1	70.7	21	1	67.3	23	1	67.1	23
45384340	creatine kinase B-type	396248	1	56.4	14	1	58.3	20	1	60.4	18	1	72.2	19	1	60.1	16	1	62.7	17	1	64.6	20	1	57.2	17	1	50.9	13	1	65.6	18	1	57.5	14	1	49.6	12
45384348	aspartate aminotransferase, cytoplasmic	396261	1	60	19	1	59	16	1	52.7	18	1	70.4	21	1	60.7	19	1	57	18	1	51.5	16	1	49.5	16	1	48.5	16	1	47.8	16	1	38.3	12	1	42.2	12
45384364	rab GDP dissociation inhibitor beta	395854	1	57.4	19	1	61.4	22	1	50	17	1	48.4	14	1	65.6	22	1	61.2	21	1	65.8	23	1	46.2	18	1	58.5	24	1	58.9	20	1	45.5	12	1	44.2	12
45384370	heat shock cognate 71 kDa protein	395853	1	24.1	13	1	35.4	20	1	34.4	17	1	39.6	20	1	42.1	22	1	35.8	18	1	33.3	17	1	26.3	13	1	37.8	18	1	29.9	14	1	23.4	12	1	24.3	12
45384386	gelsolin precursor	395774	1	56.9	47	1	41.9	28	1	47.9	32	1	52.1	36	1	47.8	33	1	51	37	1	45.1	30	1	55.1	34	1	48.2	31	1	57.3	38	1	53.1	35	1	41.1	23
45384390	cochlin precursor	395779	0.9999	4.6	2	0.9999	4.6	2							1	9.1	3	1	7.1	2				0.9947	4.6	2	0.9983	4.6	2	0.9999	4.6	2	0.9988	4.6	2	1	4.6	2
45384392	apolipoprotein A-IV precursor	395780	1	79.2	26	1	64.5	20	1	77.9	22	1	79.5	30	1	80.3	29	1	76.8	27	1	66.7	18	1	56.3	17	1	66.9	20	1	79.2	27	1	72.7	24	1	59.3	17
45384444	transthyretin precursor	396277	1	76.7	12	1	72	11	1	64.7	8	1	76.7	9	1	76.7	9	1	76.7	8	1	60.7	8	1	80.7	10	1	64.7	9	1	60.7	9	1	76.7	13	1	68	9
45384462	V-type proton ATPase catalytic subunit A	395821				1	9.8	4				1	7	3	1	10.6	4	1	21.6	8	1	11.1	4	1	8.3	3	1	11.3	5	1	7.4	3				1	5.9	2
45384486	phosphoglycerate kinase	395833	1	47.7	15	1	64.3	21	1	60	20	1	66.4	22	1	65.2	22	1	59.2	17	1	58.5	19	1	46.3	14	1	56.8	18	1	60.4	16	1	48	11	1	43.6	12
45384490	collagen alpha-1(XIV) chain precursor	396276	1	8.6	12	1	4.7	7	1	7.8	11	1	18.5	25	1	15.6	21	1	6	8	1	12.4	17	1	5.6	7	1	27.9	37	1	21.6	28	1	6.2	8	1	15.6	17
45384500	fibrinogen, gamma chain precursor	395837	1	55.9	23	1	52	19	1	35.9	13	1	47.8	15	1	53.8	19	1	48	16	1	40.9	13	1	52	19	1	55.6	19	1	54.3	20	1	53.8	19	1	53.8	19
45385813	ovotransferrin precursor	396241	1	78	68	1	78.6	78	1	75.2	63	1	79	74	1	73.8	65	1	75.5	72	1	78	72	1	73.9	61	1	75.3	63	1	68.1	59	1	64.3	54	1	64	55
46048435	16 kDa beta-galactoside-binding lectin	404269	1	42.5	4	1	50.7	5	1	46.3	6	1	59.7	5	1	41.8	4	1	30.6	3	1	43.3	5	1	41.8	4	1	28.4	3	1	44	5	0.9999	19.4	2	1	42.5	4
46048651	solute carrier family 2, facilitated glucose transporter member 3	396517	1	12.7	7	1	18.1	13	1	15.5	8	1	19.6	13	1	18.1	12	1	18.1	13	1	15.9	12	1	15.9	10	1	18.1	12	1	15.9	11	1	12.7	8	1	15.9	9
46048696	carbonic anhydrase 2	396257	1	50.4	9	1	39.6	8	1	40.4	9	1	56.2	10	1	25.8	5	1	43.5	8	1	25	5	1	39.6	7	1	43.5	8	1	46.2	8	1	21.5	4	1	36.9	7
46048705	GTPase HRas precursor	396229	1	52.4	7	0.9979	33.3	5	1	37	8	1	56.6	9	1	52.4	11	1	67.2	10	1	40.2	6	1	31.7	5	1	65.6	9	1	66.1	9	1	31.7	5	1	25.4	4
46048768	alpha-enolase	396017	1	62.7	28	1	64.1	28	1	59.9	25	1	49.5	19	1	66.4	32	1	66.8	29	1	64.5	31	1	59.9	24	1	67.5	28	1	60.6	25	1	58.8	21	1	57.4	23
46048795	vitronectin precursor	395935	1	40.4	15	1	35.3	12	1	37.5	12	1	38	12	1	36	11	1	31.1	10	1	38.6	13	1	40.4	14	1	33.1	10	1	36.9	13	1	36	11	1	35.8	10
46048903	voltage-dependent anion-selective channel protein 2	395498	1	52.3	9	1	41.3	7	1	43.5	8	1	48.1	8	1	40.6	7	1	41.3	7	1	48.1	8	1	48.1	8	1	36.7	7	1	38.9	7	1	52.3	9	1	55.1	10
46048961	glyceraldehyde-3-phosphate dehydrogenase	374193	1	71.5	19	1	73.6	21	1	62.5	17	1	59.8	17	1	73.6	20	1	69.1	19	1	81.7	26	1	67	16	1	57.4	18	1	71.5	18	1	71.5	17	1	57.4	16
46195459	annexin A1	404271	1	57	18	1	31.6	8	1	27.8	8	1	18.7	5	1	33.6	8	1	24	6	1	34.5	8	1	39.8	10	1	48.2	12	1	41.5	11	1	48.2	13	1	39.5	9
46395491	PIT54 protein precursor	395364	1	63	21	1	64.5	19	1	64.5	20	1	70.6	28	1	63	19	1	67.2	27	1	55.3	16	1	56.2	17	1	44.7	12	1	54.3	15	1	66.8	20	1	62.1	21
47551305	galectin-3	373917	1	22.6	7	1	15.7	4	1	15.1	4	1	22.6	6	1	22.3	6	1	27.1	7	1	22.6	7	1	19	5	1	24.7	7	1	22.6	7	1	19	5	1	11.4	3
47604942	keratin 6A	408041	1	10	7																0.993	3.5	3	0.9939	3.6	4							0.998	4.2	3	1	10.2	8
48675889	gallinacin-9 preproprotein	414343	1	47.8	3	1	49.3	5	1	47.8	3	1	49.3	4	1	49.3	4	1	49.3	4	1	47.8	3	1	47.8	3	1	47.8	3	1	47.8	3	1	47.8	3	1	47.8	3
48976029	gallinacin-10 preproprotein	414341	1	61.8	3	1	61.8	3	1	61.8	3	1	61.8	5	1	61.8	5	1	61.8	5	0.9999	45.6	2	0.9997	45.6	2	1	61.8	3	1	61.8	3	1	61.8	3	1	45.6	2
49169791	hemoglobin subunit beta	396485	1	77.6	12	1	77.6	11	1	77.6	11	1	63.3	10	1	63.3	11	1	71.4	10	1	51.7	8	1	62.6	9	1	51.7	8	1	63.3	10	1	63.3	10	1	71.4	10
50730713	PREDICTED: ES1 protein homolog, mitochondrial isoformX2	418811	1	34.7	6	1	32.9	6	1	25.3	5	1	30	4	1	26.2	5	1	34.7	6	1	36.1	5	1	36.1	5	1	52.9	10	1	41.3	7	1	24.4	5	1	26.2	4
50731804	PREDICTED: outer dense fiber protein 1	420257	0.9999	16.5	2	1	31.3	4	1	20.9	3	1	17.6	3	1	25.8	5	1	21.4	3	1	31.3	4	1	23.1	3	1	23.1	3	1	44	6	1	55.5	7	1	43.4	5
50732569	PREDICTED: anterior gradient protein 2 homolog isoformX2	420596																																		1	24.4	3
50732996	PREDICTED: translation initiation factor IF-2 isoform X3	420765				1	44.7	6	0.9994	35	5	1	49.5	8	1	44.2	7	1	42.7	7	1	45.1	7	1	41.7	6	1	44.7	6	1	45.1	7	1	29.1	3	1	29.1	4
50737352	PREDICTED: transthyretin	421091				1	53.1	6	0.9997	13.6	2	1	38.1	5				1	38.1	5				1	53.1	6	1	69.4	7	1	53.1	6	1	53.1	6	1	69.4	7
50740506	PREDICTED: lactoylglutathione lyase	421428	1	56.1	7	1	53.3	10	1	53.3	11	1	44.4	7	1	27.8	3	1	48.3	8	1	53.3	10	1	60	9	1	60.6	8	1	44.4	7	1	54.4	7	1	15	2
50746905	PREDICTED: 3-hydroxybutyrate dehydrogenase type 2 isoform X5	422715	1	35.9	8	1	44.5	9	1	45.3	10	1	55.5	10	1	41.2	9	1	31	6	1	61.2	11	1	44.5	9	1	44.5	9	1	39.6	8	1	21.6	4	1	24.9	5
50749164	PREDICTED: uncharacterized protein LOC423629	423629	1	55.7	9	1	56.6	8	1	44.8	8	1	44.8	7	1	66.1	9	1	44.8	6	1	45.7	9	1	44.8	7	1	44.8	8	1	46.6	8	1	44.8	7	1	39.4	6
50749462	PREDICTED: annexin A8 isoform X5	423774	1	64.5	19	1	58.7	14	1	56.3	15	1	58.7	16	1	57.5	14	1	50.5	11	1	65.1	17	1	45.6	10	1	71.3	21	1	58.7	15	1	53.8	13	1	48	11
50752381	PREDICTED: alpha-2-HS-glycoprotein	424956	1	38.1	8	1	42.4	6	1	41.9	7	1	38.4	6	1	38.4	6	1	24.1	5	1	53.2	12	1	41.9	10	1	43.6	8	1	29.4	9	1	38.1	7	1	20.9	5
50752600	PREDICTED: tubulin alpha-3 chain	425049	1	43.3	15	1	49.8	19	1	41.3	13	1	51.6	18	1	52	18	1	65.1	21	1	48	16	1	48.2	16	1	57.1	22	1	50	16	1	52.2	19	1	69.3	20
50758110	PREDICTED: malate dehydrogenase, mitochondrial	417517	1	30.5	8	1	25.4	7	1	15.7	3	1	31.3	7	1	16.8	4	1	19.7	4	0.9999	5.7	2	1	15.7	3	1	19.1	5	1	43.6	11	1	35.3	9	1	42.7	10
50758444	PREDICTED: thioredoxin domain-containing protein 17 isoform X2	417680	1	63.1	8	1	56.6	7	1	55.7	7	1	52.5	7	1	49.2	6	1	55.7	7	1	50.8	6	1	25.4	3	1	55.7	7	1	63.1	7	1	43.4	4	1	55.7	6
50761844	PREDICTED: tubulin polymerization-promoting protein family member 2	427270				1	43.3	7	1	18.9	2	1	48.3	12	1	48.3	11	1	48.3	11	1	15.9	3	1	34.3	4	1	40.3	5	1	25.9	3	0.9998	13.4	2	1	28.4	4
52138663	F-actin-capping protein subunit alpha-2	417771	1	44.4	8	1	44.1	7	1	49.3	8	1	46.5	8	1	33.9	6	1	53.5	9	1	21.3	4	1	53.8	9	1	47.2	8	1	44.4	8	1	53.5	9	1	29.7	5
52138673	T-complex protein 1 subunit theta	418486				1	37.4	16				1	7.1	3	1	13.1	6	1	37.6	16	1	20.6	8	1	39.2	17	1	38.3	18	1	6.8	3	1	7.1	3	1	8.6	3
52138689	lymphocyte antigen 86 precursor	420872	1	46.9	6	1	38.8	5	1	43.8	6	1	33.1	4	1	38.8	5	1	31.9	4	1	26.2	3	1	33.1	4	1	33.1	4	1	48.8	7	1	42.5	5	1	26.2	3
52138691	contactin-2 precursor	419825	1	17.7	14	1	28.9	20				1	32.7	21	1	19.3	14	1	40.5	27	1	41.4	28	1	32.3	20	1	24	15	1	23.8	15	1	19.7	14	1	11.8	7
52138713	neprilysin	425031	1	19.2	9	1	35.3	22	1	14.3	8	1	47.5	27				1	41.5	24	1	42.4	23	1	39.1	18	1	40.3	22	1	36.9	19	1	14.9	7	1	17.3	9
52345405	leukocyte surface antigen CD47 precursor	418408				1	14.8	4	1	10.1	2	1	14.8	4	1	13.9	3	1	13.9	3	1	14.8	4	0.9988	5.7	1	1	14.8	4	1	13.9	3	0.9998	10.1	2	1	13.9	3
54020687	elongation factor 1-alpha 1	373963	1	46.1	14	1	39	14	1	37.4	13	1	42.9	13	1	38.1	14	1	37.2	13	1	41.1	17	1	34.2	13	1	37.4	15	1	34.2	13	1	24.9	9	1	32.5	11
55741594	14-3-3 protein theta	421932	1	40.8	12	1	66.1	19	1	61.2	15	1	66.1	16	1	66.1	20	1	69.8	19	1	69.8	18	1	66.1	17	1	66.1	17	1	66.1	16	1	56.3	13	1	53.5	13
55741616	14-3-3 protein epsilon	417554	1	55.3	15	1	70.2	21	1	54.5	18	1	74.5	21	1	77.6	24	1	62.4	19	1	77.6	21	1	75.3	18	1	72.9	22	1	70.2	20	1	55.3	16	1	60	14
55742654	heat shock 70 kDa protein	423504	1	24.8	14	1	26.2	16	1	19.7	12	1	20.5	13	1	22.1	13	1	35.5	19	1	17.4	11	1	16.9	10	1	22.4	14	1	12.3	8	1	13.9	8	1	22.9	12
56118302	proteasome subunit beta type-1	421551	1	30.8	5	1	31.2	5	1	41.8	7	1	25.7	4	1	26.2	4	1	31.2	5	1	27.4	4	1	18.6	3	1	31.2	5	1	25.3	4	1	21.1	3	1	21.1	3
56118964	sialic acid synthase	427283	1	32	8	1	22.8	6	1	12.3	3	1	14.8	3	1	14.8	4	1	34.3	6	1	12.3	3	1	19.8	4	1	18.1	5	1	18.1	5	1	20.9	5	1	12.8	3
56118996	calcineurin B homologous protein 1	423211	1	37.9	6	1	64.1	10	1	51.3	7	1	57.9	9	1	51.3	8	1	60.5	8	1	51.3	7	1	57.4	8	1	64.1	9	1	51.3	7	1	33.8	4	1	43.6	6
56119030	ras-related protein Rap-1b precursor	417840	1	54.3	7	1	45.7	6	1	41.3	7	1	53.8	8	1	46.7	8	1	40.8	7	1	53.3	8	0.9967	16.8	3	1	60.9	8	1	53.3	9	1	37	5	0.9978	25	4
56119054	14-3-3 protein eta	416955	1	51.8	13	1	68.4	17	1	50.6	14	1	66	18	1	62.8	15	1	59.1	13	1	61.5	15	1	60.3	14	1	66	17	1	57.5	14	1	40.1	8	1	51.4	12
57524821	UPF0468 protein C16orf80 homolog	415627	0.9999	11.9	2	0.9999	15	2				1	20.7	3	1	20.7	3				1	26.9	4	1	20.7	3	0.9999	15	2	1	31.6	5	1	26.9	4	1	20.7	3
57524920	glucose-6-phosphate isomerase	415783	1	16.1	7	1	49.5	21	1	11.2	5	1	25.9	13	1	32.9	13	1	37.6	16	1	25	10	1	39.6	16	1	53.7	21				1	16.3	6	1	19	7
57525011	S-phase kinase-associated protein 1	416319				1	48.5	6	1	29.4	3	0.9999	17.8	2	1	25.8	3	1	25.8	3	1	26.4	3	1	17.8	2	1	22.7	3	0.9997	12.3	2				0.9996	17.8	2
57525156	septin-2	416777	1	30.4	7	1	26.6	7	1	31.2	7	1	42.1	10	1	45.3	10	1	30.7	7	1	42.7	10	1	35.2	8	1	43	9	1	32.1	7	0.9999	8.3	2	1	12.3	3
57525378	phosphate carrier protein, mitochondrial	417924																																		0.9997	7.2	2
57525441	peptidyl-prolyl cis-trans isomerase FKBP4	418261	1	30.3	10	1	29.9	9	1	32.4	10	1	33.5	10	1	49.1	15	1	34.2	12	1	38.9	11	1	30.1	9	1	36.4	11	1	33.5	11	1	20.1	5	1	21.5	6
57529350	14-3-3 protein beta/alpha	419190	1	41	10	1	61.1	14	1	36.5	9	1	43.9	11	1	61.1	13	1	60.7	12	1	53.3	13	1	53.3	12	1	53.3	13	1	52	12	1	34.4	7	1	48.4	10
57529439	6-phosphogluconate dehydrogenase, decarboxylating	419450	1	34.4	12	1	30.8	10	1	25.9	8	1	32.1	11	1	30.8	11	1	26.9	10	1	29	10	1	30.8	11	1	28.2	9	1	34.2	13	1	26.7	9	1	18.4	5
57529509	dihydropteridine reductase	426335	1	40.8	5	1	50	7	1	50.4	8	1	71.8	9	1	65.5	8	1	72.7	9	1	47.1	6	1	37.4	5	1	59.2	9	1	44.5	6	1	29	4	1	41.6	6
57529654	alcohol dehydrogenase [NADP(+)]	424599	1	50.8	10	1	48.9	10	1	46.5	12	1	39.4	9	1	46.2	10	1	40.4	11	1	60.9	14	1	45.9	10	1	54.4	12	1	48	10	1	43.1	8	1	41.3	8
57529989	ribonuclease inhibitor	423111	1	32.2	11	1	8.3	3	1	14.7	4	1	10.7	3	1	21.9	7	1	7.9	3	1	15.8	5	1	13.4	4	1	23.7	8	1	23	7	1	13.4	4	1	8.6	2
57530014	ras-related protein R-Ras2	423062	1	37.4	6	1	32	5	1	32.5	6	1	41.9	7	1	35.5	6	1	41.9	7	1	53.7	9	1	37.9	6	1	50.2	9	1	43.8	8	1	20.7	3	1	24.6	4
57530226	Na(+)/H(+) exchange regulatory cofactor NHE-RF1	422108	1	27	6	1	31.5	8	1	11.1	3	1	27	7	1	33.6	9	1	30.6	9	1	35.1	9	1	20.7	5	1	33.9	10	1	24	6	1	20.7	5	1	24.3	6
57530301	T-complex protein 1 subunit alpha	421586				1	32.3	14										1	10.4	4							1	15.4	6							0.9981	9.3	3
57530355	malate dehydrogenase, cytoplasmic	421281	1	35.6	11	1	41	12	1	41	13	1	48.5	15	1	52.7	16	1	40.7	14	1	44.6	15	1	37.7	12	1	40.7	13	1	36.2	12	1	35	11	1	35.6	9
57530409	cytosolic non-specific dipeptidase	421013	1	42.3	13	1	48.6	15				1	10.1	3	1	46.3	17	1	39.8	14	1	50.9	18	1	44.4	16	1	55.8	19	1	36.8	11	1	32.4	9	1	30.9	9
57530448	serpin B6	420895	1	23.5	6	1	21.1	5	1	24.3	7	1	11.9	3	1	23.7	6				1	24.8	7	1	25.9	6	1	28.5	7	1	24.3	6	1	9.2	2	1	9.2	2
57530666	ADP-ribosylation factor 1	420398	1	50.3	7	1	53.6	7	1	58.6	10	1	54.7	8	1	55.8	9	1	59.7	10	1	57.5	9	1	51.9	9	1	59.7	10	1	58.6	9	1	39.2	5	1	44.8	7
57530730	ras-related protein Rab-5A	420649				1	31.6	5	1	26	4	1	52.6	8	1	47	7	1	54.9	7	1	42.3	6	1	37.7	5	1	54.4	8	1	43.3	6				1	26.5	3
58696439	ribonuclease CL2 precursor	422633	1	59.3	5	0.9999	28.3	2	1	53.8	4	0.9999	28.3	2	1	33.1	3	1	28.3	2				0.9999	28.3	2	1	48.3	3	1	33.8	3	1	48.3	3	1	28.3	2
60302718	T-complex protein 1 subunit beta	417846	0.9999	6	2	1	37.2	17	1	10.1	3	1	13.1	5	1	15.7	5	1	35.3	13	1	27.1	9	1	46.2	17	1	40.6	15	1	15.7	5	1	16.6	7	0.9999	6	2
60302752	ras-related protein Rab-11B	420063				1	37.2	7				1	41.7	8	1	37.6	7	1	29.4	5	1	41.7	8	1	37.6	7	1	56.4	10	1	38.1	7	1	33.9	6	1	37.6	7
60302768	septin-7	420741	1	17.3	5	1	17.3	6	1	12.7	4	1	17.3	5	1	20.9	8	1	28.5	9	1	39.8	12	1	15.8	5	1	24.2	9	1	32.6	9	0.9995	6.5	2	0.9967	5.5	2
60302774	T-complex protein 1 subunit epsilon	420930				1	26.8	10				0.9973	7.4	2				1	14.6	5							1	5	4							1	7	3
60302796	SH3 domain-binding glutamic acid-rich-like protein	422277	0.9996	21.9	2	1	38.6	3							0.9994	21.9	2	0.999	21.9	2							1	38.6	3	1	38.6	3				0.9991	21.9	2
61098131	long-chain-fatty-acid--CoA ligase ACSBG2	420090	1	5.8	3	1	32.1	16	0.9998	2.8	2	1	24.2	12	1	26.6	13	1	29.2	14	1	21.1	9	1	12.4	5	1	26.4	14	1	23.6	12	0.9998	5	2	1	7.3	3
61098280	hydroxyacylglutathione hydrolase, mitochondrial precursor	416537	1	19.7	4	0.9995	8.4	2	1	31.3	7	1	16.1	4	1	20.3	4	0.9998	8.4	2	1	23.9	4	1	19.4	4	1	31.6	7	1	27.4	5	1	15.8	3	1	15.8	3
61098298	ras-related protein Rab-14	417119	0.9994	18.1	3	1	21.9	4	1	28.4	5	1	50.2	7	1	21.9	4	1	36.3	6	1	73	11	1	37.7	6	1	67	10	1	56.7	8				1	37.7	5
61098304	outer dense fiber protein 2	417213	1	6.2	4	1	4.3	3				1	11.3	6				0.9997	2.8	2													0.9996	2.8	2	1	10.6	6
61098334	ubiquitin-conjugating enzyme E2 N	417898	0.9999	13.8	2	1	42.1	5	1	13.8	2	1	36.8	4	1	23.7	3	1	23.7	3	1	42.1	5	1	27	3	1	36.8	4	1	23.7	3	0.9992	13.8	2	0.9997	13.8	2
61657937	argininosuccinate synthase	417185	1	48.1	13	1	53.8	16	1	49.5	14	1	57.5	17	1	55.5	17	1	55.8	16	1	56.7	16	1	45.9	14	1	55.8	17	1	57.9	19	1	39.2	12	1	39.4	10
66392162	unconventional myosin-Ic	417555	1	10.8	8	1	34	27	1	13.9	12	1	22.1	17	1	16.1	10	1	30.3	24	1	21.6	17	1	9.6	6	1	27.3	22	1	20.2	15	1	7.6	5	1	9.4	6
71894743	phosphoglycolate phosphatase	416559				1	17.6	4	1	17.3	4	1	21.8	5	1	9.6	2	1	15.1	3	1	22.8	5	1	22.8	5	1	22.1	5	1	13.8	3	1	9.6	2	1	9.6	2
71894765	transaldolase	423019	1	30.9	11	1	19.9	7	1	28.5	10	1	31.2	11	1	24	8	1	27.6	9	1	33.8	12	1	23.4	8	1	30.9	10	1	26.7	9	1	26.4	10	1	24	8
71894823	guanine nucleotide-binding protein G(q) subunit alpha	427262	1	39.8	10	1	48.2	14	1	48.7	13	1	49.9	16	1	44.8	12	1	39	10	1	42.1	10	1	39.8	11	1	54.3	16	1	44	12	1	22.3	6	1	39.3	10
71894843	fatty acid-binding protein, heart	419557	1	44.4	6	1	25.6	3	1	54.9	6	1	24.1	4	1	18.8	2	1	25.6	3	1	34.6	4	1	18.8	2	1	54.9	6	1	44.4	6	1	44.4	5	1	32.3	3
71894845	glucosamine--fructose-6-phosphate aminotransferase [isomerizing] 1	419514	1	15.9	8	1	32.6	15	1	16.3	8	1	41.9	21	1	31.6	13	1	28.8	12	1	29	13	1	20	9	1	44.1	22	1	29.5	14	1	16.3	6	1	11.9	5
71894903	epididymal secretory protein E1 precursor	423353	1	50.7	5	1	44.6	4	1	24.3	2	1	55.4	6	1	30.4	3	1	44.6	4	1	38.5	3	1	28.4	2	1	38.5	3	1	43.2	4	1	24.3	2	1	38.5	3
71894963	glia maturation factor beta	423560				1	30.3	3	0.9982	14.1	2				1	29.6	3	0.9999	23.9	2	0.9999	24.6	2	1	24.6	2				1	31	3				0.9993	24.6	2
71895051	ras-related protein Rab-10	421994	0.9915	16.5	3	1	22.5	4	1	24.5	4	1	34.5	5	1	34.5	5	1	34.5	5	1	45.5	7	1	24	4	1	49	8	1	30	5	0.9925	16.5	3	0.9999	22.5	4
71895267	carbonyl reductase [NADPH] 1	418512	1	44.6	8	1	43.1	7	1	52.5	10	1	48.9	8	1	44.6	9	1	38.4	7	1	55.4	11	1	35.9	7	1	52.5	10	1	52.5	10	1	27.9	5	1	38.8	6
71895311	prostaglandin reductase 1	427337	1	31.3	7	1	51.4	13	1	36.8	10	1	40.1	8	1	48.9	12	1	39.2	10	1	10.6	3	1	22.2	5	1	48.9	12	1	34.3	8	1	22.5	5	0.9992	7.6	2
71895327	uncharacterized protein LOC422173	422173				1	22.8	5				0.9927	16.5	3	0.9998	16.9	3	1	16.9	4	0.9975	16.5	3	1	16.5	3	1	30.8	8	0.9936	13.5	2	0.9925	13.5	2	0.9999	13.5	2
71895543	14-3-3 protein gamma	427820	1	31.6	8	1	46.6	11	1	30.8	8	1	65.2	13	1	53	11	1	57.5	12	1	57.5	12	1	34.8	9	1	53.4	11	1	39.3	9	1	21.5	5	1	31.6	8
71895681	electron-transfer-flavoprotein, alpha polypeptide	415353																																		0.9991	9	2
71895711	phosphofructokinase, platelet	428411	1	44.4	17	1	47.6	19	1	44.4	17	1	48.7	20	1	40.5	17	1	50.1	22	1	46.2	18	1	44.8	17	1	49	20	1	46.4	19	1	29.7	13	1	33.3	13
71895783	adenylosuccinate synthetase isozyme 2	428579				1	10.9	3	1	14.2	4	1	30.2	8	1	38.6	10	1	9.5	3	1	23.1	6	1	9.5	3	1	30.4	8	1	27.9	8				0.9995	6.2	2
71895873	annexin A5	428767	1	48.3	13	1	47.7	13	1	37.1	11	1	54.2	16	1	49.8	12	1	45.2	11	1	50.8	16	1	55.8	15	1	48.9	14	1	52	15	1	29.6	9	1	36.4	9
71895881	ubiquitin-conjugating enzyme E2 K	428787	0.9998	11	2	1	22.5	4				1	17	3	1	24	4	1	19	3	1	13.5	2	1	18.5	3	1	22.5	3	0.9999	13.5	2				0.9943	13.5	2
71895915	GMP reductase 1	420842	0.9999	13	2	1	13.6	4	1	11.3	3	1	17.4	4	1	34.5	6	1	31.9	6	1	11.3	3	1	33.3	7	1	34.8	8	1	19.4	4	1	13.9	4	1	11.3	3
71895961	syntenin-1	421136	1	45.2	6	1	45.2	6	1	30.6	4	1	59.2	9	1	55.4	8	1	41.5	6	1	41.2	8	1	48.3	7	1	48.3	7	1	37.4	6				1	26.2	3
71895985	phosphoglycerate mutase 1	428969	1	59.4	12	1	62.6	12	1	72.8	16	1	70.5	15	1	70.1	14	1	69.7	13	1	70.5	14	1	72.4	16	1	72.8	16	1	70.5	16	1	66.1	12	1	65.7	12
71896203	tubulin beta-4 chain	431043				0.9996	29.2	11																0.9991	31	11							0.9995	33	12	0.9993	29	11
71896389	ATP-citrate synthase	395373	1	16.1	13	1	39.3	33	1	26.2	23	1	32.1	27	1	23.4	19	1	32.4	28	1	36.2	30	1	27.1	22	1	33	28	1	32.6	29	1	15.4	12	1	19.1	16
71896465	programmed cell death 6-interacting protein	420725	1	20.6	14	1	26.5	18	1	17.5	11	1	24.8	17	1	15.6	11	1	22	14	1	20.9	14	1	19	11	1	33.6	22	1	25.2	15	1	10.4	5	1	10.1	6
71896651	alcohol dehydrogenase class-3	422705	1	20.9	5	1	22.2	5	1	40.4	7	1	50	10	1	43.6	8	1	41.2	8	1	37.4	10	1	45.5	9	1	24.9	8	1	40.4	7	1	22.7	3	1	19.5	4
71896931	probable cation-transporting ATPase 13A4	424901				1	23.3	21	1	14.8	12	1	21.2	19	1	19.8	17	1	25.8	22	1	22.3	20	1	10.3	9	1	18	16	1	12.1	10	1	3.2	2	1	2.4	2
71896973	protein NEL precursor	417799	1	35.3	22	1	47.8	29	1	55.8	32	1	52.9	31	1	31.7	18	1	48	28	1	53.1	32	1	48.8	26	1	63.5	36	1	60.9	35	1	42.6	25	1	39.7	24
71897035	14-3-3 protein zeta	425619	1	53.9	13	1	45.3	12	1	46.1	11	1	58	14	1	50.2	12	1	49.8	12	1	50.2	14	1	55.1	14	1	58.8	16	1	44.1	11	1	56.3	11	1	40.8	10
71897147	nmrA-like family domain-containing protein 1	416672	1	43.6	10	1	52.4	12	1	52	12	1	39.9	9	1	43.9	10	1	42.6	10	1	42.9	11	1	40.2	8	1	48.6	11	1	36.8	9	1	23	5	1	34.1	8
71897167	proteasome subunit alpha type-5	426937	1	25.3	4	1	45.2	7	1	45.2	7	1	29.5	5	1	28.2	4	1	38.6	6	1	51.9	8	1	45.2	7	1	45.2	7	1	33.2	5	1	35.7	5	1	45.2	7
71897241	D-dopachrome decarboxylase	416937	1	33.1	3	1	39.8	4	1	33.1	3	1	64.4	4	1	33.1	3	1	33.1	3	1	33.1	3	0.9998	23.7	2	1	64.4	4	1	33.1	3				1	23.7	2
71897249	potassium-transporting ATPase alpha chain 2	419743	1	25.1	24	1	39.8	35	1	27	27	1	39.2	36	1	39.6	34	1	40.9	35	1	37.6	31	1	30	26	1	39.3	34	1	38.6	32	1	19.1	14	1	24.6	18
72535161	EF-hand domain-containing protein D1	424741	1	15.5	3	1	28.2	6	1	16.4	3	1	21	4	1	16.8	3	1	21.8	4	1	16.8	3	1	16.8	3	1	29.4	6	1	20.2	4				1	12.2	2
83721959	EF-hand domain-containing family member C2	418559																															0.9998	4.3	2	0.9999	4.6	2
83721996	deoxyribonuclease-2-beta precursor	424540	1	15.2	4	1	14.3	5	1	12.4	4	1	17.9	6	1	14.3	5	1	19.8	6	1	17.9	6	1	6.6	2	1	10.5	4	1	24.8	7				1	6.6	2
86129446	1-phosphatidylinositol 4,5-bisphosphate phosphodiesterase zeta-1	418182	1	11.3	5	1	15.9	8	1	5.7	3	1	12.4	6	1	10.2	5	1	11.5	6				1	15.2	7	1	26.8	13	1	34.7	15	1	21.4	10	1	19.5	9
86129490	low molecular weight phosphotyrosine protein phosphatase	421909				0.9999	12.7	2				1	33.5	4	1	35.4	5	1	47.5	5	1	33.5	3	1	27.8	3	1	49.4	6	0.9997	20.9	2	0.9991	20.9	2	1	27.8	3
86129492	pantetheinase precursor	421702	1	34.9	13	1	36.5	15	1	33.9	15	1	35.1	14	1	36.9	15	1	36.9	15	1	38.9	17	1	34.7	14	1	43.3	19	1	39.5	16	1	33.3	12	1	31.7	12
86129578	peroxiredoxin-6	429062	1	67	17	1	56.7	14	1	72.3	20	1	72.3	19	1	69.2	17	1	65.6	15	1	64.3	16	1	51.8	13	1	65.6	15	1	58.5	15	1	53.6	12	1	56.7	13
94957750	olfactomedin-4 precursor	418826	1	23.5	11	1	23.9	11	1	8.8	3				1	12.5	5	1	19.4	9	1	25.4	10	1	9.4	3	1	31.1	14	1	24.5	10	1	28.8	11	1	12.5	5
113206112	transitional endoplasmic reticulum ATPase	427410	1	29.5	18	1	48	30	1	36.1	20	1	32.3	21				1	35.5	21	1	39.5	21	1	39.1	21	1	48.6	27	1	46.8	26	1	13.3	7	1	22.1	13
113206156	N-acetylmuramoyl-L-alanine amidase precursor	693263				0.9999	7.6	2	0.9992	8	2							0.999	6	2							0.9999	7.6	2				0.9997	6	2	1	10.6	3
118083662	PREDICTED: vitamin K-dependent protein S isoform X2	418430	1	13.4	7	1	20.6	10	1	9.9	5	1	16.5	8	1	9.6	4	1	12.2	6	1	17	8	1	18.2	9	1	16.1	8	1	15.6	8	1	16.7	9	1	5.9	2
118085061	PREDICTED: solute carrier family 35 member F2	418970				1	13.9	3	1	13.9	3	1	18.2	4	1	18.2	4	1	13.9	3				1	13.9	3	1	13.9	3	1	13.9	3	0.9979	7.3	2	1	13.9	3
118085502	PREDICTED: villin-1 isoform X3	420415	1	30.9	18	1	25.3	17	1	14.1	9	1	20.7	12	0.9989	2.6	2	1	17.8	11	1	31	21	1	17.9	9	1	38	22	1	36.9	24	1	17.3	10	1	6.5	3
118088298	PREDICTED: parkin coregulated gene protein homolog	421576										1	15.7	3																						1	25.2	4
118088308	PREDICTED: plasminogen	421580	1	65.7	53	1	50.9	34	1	62.5	45	1	54.5	36	1	12.2	8	1	55	42	1	55.2	42	1	58.2	42	1	51.6	39	1	62.8	50	1	60.6	46	1	53	37
118091536	PREDICTED: astacin-like metalloendopeptidase	423176	1	37.2	12	1	39.9	16	1	36.2	12	1	30.6	10	1	35.2	15	1	37.2	13	1	35.9	12	1	33.3	10	1	37.7	16	1	42.5	15	1	30.1	10	1	32.5	11
118092623	PREDICTED: inorganic pyrophosphatase isoform X1	769424	1	20	5	1	37.6	8	1	19.7	4	1	20	4	1	30.7	6	1	24.8	6	1	32.8	7	1	24.5	5	1	35.9	7	1	26.2	7	1	18.3	3	1	12.1	3
118092977	PREDICTED: xaa-Pro aminopeptidase 1 isoform X4	423886	1	6.9	3	1	11.5	4	1	7.4	2	1	26.2	11	1	12.8	6	1	21.7	9	0.9973	4.7	2	1	8.8	3	1	7.3	3							1	9	3
118093267	PREDICTED: malonyl-CoA O-methyltransferase BioC isoformX1	424014	1	43.2	8	0.9995	45.4	11	1	38	7	0.9999	48	9	1	39.9	8	1	41.7	8	0.998	53.9	13	1	39.9	9	0.9995	53.5	12	1	39.9	9	1	39.9	9	1	31.4	6
118094764	PREDICTED: cystathionine gamma-lyase	424716	1	42.6	11	1	49.9	13	1	48.1	14	1	43.4	12	1	56.4	14	1	47.4	13	1	46.1	13	1	48.1	14	1	58.6	17	1	50.1	14	1	23.8	6	1	31.8	9
118095251	PREDICTED: kininogen-1 isoform X2	424957	1	28.9	15	1	19.2	8	1	21.9	10	1	21.7	11	1	18.6	8	1	21.5	10	1	19.2	9	1	28.1	12	1	21.7	9	1	26	12	1	19.7	8	1	14.3	6
118095814	PREDICTED: high affinity cAMP-specific and IBMX-insensitive 3',5'-cyclic phosphodiesterase 8A isoform X3	415455	1	8.5	6	1	34	23	1	16.7	12	1	19.9	14	1	22.7	14	1	26.8	18	1	23.6	16	1	21.8	13	1	28.7	18	1	22	15	0.9999	3.5	2	1	12.2	6
118098359	PREDICTED: heparin cofactor 2	395877	1	39.1	15	1	21.7	9	1	26.4	11	1	32.2	13	1	37.1	15	1	24.2	10	1	26.4	11	1	29.9	13	1	25.8	10	1	32.6	13	1	34.4	13	1	24	9
118098426	PREDICTED: polyubiquitin-C isoformX2	396190	1	44.5	3	1	61.6	5	1	44.5	3	1	56.3	4	1	61.6	5	1	64.2	6	1	44.5	4	1	44.5	3	1	56.3	4	1	61.6	5				1	32.8	2
118098729	PREDICTED: gamma-glutamyltranspeptidase 1 isoform X10	416945	1	39.9	23	1	49.4	28	1	42.4	23	1	54	26	1	55	32	1	53.6	33	1	37.6	27	1	40.2	23	1	58.3	31	1	43.9	27	1	38	21	1	39.9	21
118099442	PREDICTED: erythrocyte band 7 integral membrane protein	417118				1	15.3	3	0.9999	11	2	1	29.9	7	1	29.5	6	1	35.2	6	1	16.7	3	1	21	4	1	21	4	1	23.8	5				0.9996	11	2
118099584	PREDICTED: tektin-3 isoform X2	417326	1	13.3	5													1	10.2	3	1	11.6	3										1	22	7	1	10.8	3
118100169	PREDICTED: AP-1 complex subunit beta-1 isoform X4	417525	1	4.9	4	1	15	10	1	5.3	4	1	14.1	9	1	6.8	5	1	8.7	7	1	9.7	8	1	8.6	6	1	14.1	11	1	10.8	8	0.9995	2.8	2	0.9978	2.6	2
118101125	PREDICTED: aflatoxin B1 aldehyde reductase member 2	419471	1	46.3	10	1	50.9	11	1	46.6	10	1	53.1	13	1	58.9	14	1	54.9	12	1	55.8	13	1	40.2	9	1	50.9	11	1	58.9	14	1	51.2	11	1	46.3	10
118102948	PREDICTED: proteasome subunit beta type-3	419997	1	25.4	4	1	15.1	3	1	23.4	4	1	27.3	4	1	20	3	1	22.9	3	1	20.5	3	0.9986	11.2	2	1	23.9	5	1	28.8	4				1	15.6	2
118405200	actin, alpha cardiac muscle 1	423298													1	42.4	16				1	34.5	13				1	41.1	15							1	30.6	12
119331154	profilin-2	771904	1	25.7	3	1	36.4	5	1	37.9	5	1	43.6	5	1	25.7	3	1	32.9	4	1	43.6	6	1	35	4	1	43.6	6	1	32.9	4	1	20	2	1	32.9	4
122692295	ubiquitin carboxyl-terminal hydrolase isozyme L1	770302	1	26.3	5	1	42.9	7	1	42.9	7	1	37.9	7	1	50.4	9	1	43.3	7	1	25.9	4	1	30.8	5	1	37.9	7	1	33	6	1	33.9	6	1	24.6	4
124249432	rho GDP-dissociation inhibitor 1	769231	1	53.4	10	1	44.6	8	1	57.8	11	1	60.3	15	1	54.4	13	1	53.9	12	1	45.1	10	1	44.1	10	1	57.8	15	1	57.8	13	1	45.1	9	1	53.9	9
124339781	clathrin heavy chain 1	395272	1	11.9	15	1	19.1	23	1	10.1	10	1	17.5	20	1	21.3	25	1	23.5	28	1	11.9	14	1	18.3	22	1	28.7	36	1	21.9	25	1	9	9	1	3	3
125630639	prostaglandin E2 receptor EP4 subtype	427183	0.9953	4.2	2	1	21.9	8	1	9.5	4	1	15.6	7	1	18.1	7	1	19.6	9	1	16.4	6	1	12.6	5	1	19.2	7	1	15.4	6	0.9978	4.4	2	1	10.7	4
126165220	ADP-ribosylation factor 6	428927	1	38.9	5	1	26.9	4	1	44	6	1	49.1	6	1	49.1	6	1	50.3	6	1	50.3	7	1	41.7	6	1	50.3	7	1	50.3	7	0.9995	16	2	1	41.7	5
153792017	tubulin beta-3 chain	417255	1	61.8	20	1	76.6	24	1	37.5	13	1	70.1	22	1	67.9	22	1	76.6	25	1	72.6	24	1	63.8	22	1	73	25	1	70.6	21	1	70.6	24	1	76.4	25
153792243	polymeric immunoglobulin receptor precursor	419848	1	26.2	15	1	16.7	12	1	29.3	17	1	22.4	16	1	27.5	15	1	26.4	15	1	23.1	13	1	23.3	14	1	33	17	1	24.5	13	1	16.7	11	1	25.3	14
157073915	chymotrypsin-like elastase family member 1 precursor	425200																																		1	16.7	3
157817197	chymotrypsin-like elastase family member 2A precursor	419486																																		0.9998	13.7	2
157841182	keratin, type I cytoskeletal 14	408039	0.9997	5.6	3																			0.997	7.9	3										1	14.6	6
157951672	fructose-bisphosphate aldolase B	427308	1	26.1	8	1	27.5	8				1	17.6	5	1	31.6	9	1	25.5	7	1	39.3	9	1	10.2	3	1	27.5	8	1	17.9	6	0.9999	8	3	1	8	3
157954047	heat shock protein HSP 90-alpha	423463	1	47.8	35	1	57.8	40	1	55.9	38	1	56.6	35	1	46.3	26	1	62.4	43	1	51.1	36	1	55.2	36	1	58.1	41	1	56.3	38	1	48.4	29	1	45.2	30
195539501	inter-alpha-trypsin inhibitor heavy chain H2 precursor	419110	1	35.5	29	1	32	21	1	36.7	29	1	28.4	22	1	13.9	9	1	25.6	20	1	22.3	15	1	24.5	18	1	24.7	16	1	34.5	26	1	29.1	19	1	26.8	16
221325664	complement component C6 precursor	431585	1	35	24	1	25	16	1	29.2	21	1	31.4	21	1	3.5	2	1	41.2	26	1	20	13	1	31.6	23	1	27.9	19	1	39.3	24	1	31.6	20	1	10.2	7
226874900	proteasome subunit alpha type-2	420772	1	28.2	4	1	27.8	4	1	42.7	6	1	52.6	7	1	53	8	1	48.3	7	1	39.3	6	1	43.6	6	1	44.4	7	1	20.5	4	1	26.9	4	1	29.1	4
253735708	glutathione peroxidase 3 precursor	427638	1	41.6	8	1	35.2	7	1	42.9	8	1	42.9	8	1	42.9	8	1	35.2	7	1	35.2	7	1	44.3	9	1	35.2	7	1	37.9	8	1	35.2	7	1	31.5	6
261490820	peptidyl-prolyl cis-trans isomerase A	776282	1	52.1	7	1	52.1	9	1	62.4	9	1	43.6	8	1	47.9	7	1	46.7	8	1	42.4	7	1	52.1	9	1	58.8	8	1	68.5	10	1	24.8	4	1	47.9	6
267844833	fibrinogen beta chain precursor	373926	1	47.3	18	1	58.3	23	1	9	3	1	51.5	19	1	42.7	16	1	31.7	10	1	23.8	7	1	60.8	27	1	51.7	21	1	33.5	12	1	62.1	25	1	51.2	19
268370038	creatine kinase S-type, mitochondrial	396508	1	30.3	9	1	30.5	9	1	13.6	4	1	36.3	12	1	16.9	6	1	14.8	5	1	18.6	6	1	30.5	9	1	18.6	6	1	22.4	8	1	21.2	6	1	21	5
268370291	angiotensin-converting enzyme precursor	419953	1	23.7	23	1	33.1	32	1	30.5	30	1	44.3	47	1	42	46	1	38.6	40	1	36.4	34	1	32.6	32	1	37.5	37	1	35.2	35	1	20.1	16	1	16.7	12
270288808	argininosuccinate lyase	417545	1	29.2	10										0.9999	8.2	2	1	9.4	3	1	8.6	3				1	26.6	10	1	22.3	9	1	15.7	5	0.9999	5.2	2
291084676	capping protein (actin filament) muscle Z-line, beta isoform 2	396418	1	29.8	7	1	29.4	7	1	34.6	7	1	37.1	8	1	42.3	10	1	38.6	8	1	36.8	9	1	33.1	7	1	29.4	8	1	36.8	8	1	30.1	6	1	19.1	5
303227902	acetyl-CoA acetyltransferase, cytosolic	421587	1	54.8	11	1	51.5	11	1	52	10	1	55.1	12	1	53.6	14	1	58.4	14	1	72.8	14	1	51.8	12	1	62.7	13	1	65.7	13	1	50.5	10	1	58.9	12
310750337	proteasome subunit alpha type-4	415357	1	27.2	6	1	40.6	8	1	30.7	6	1	32.6	6	1	37.5	7	1	32.2	6	1	34.1	6	1	37.2	7	1	43.3	6	1	49.8	8	1	18.4	3	1	31	6
310772215	phosphatidylethanolamine-binding protein 1	416990	1	80.2	12	1	77.5	10	1	86.6	12	1	79.1	11	1	78.6	10	1	85	14	1	78.6	11	1	79.7	12	1	79.7	11	1	79.7	12	1	72.7	10	1	74.3	10
310772235	cystatin B (stefin B)	418267	1	50	3	1	66.3	6	1	76.5	6	1	58.2	5	1	58.2	5	1	58.2	5	1	76.5	6	1	45.9	4	1	64.3	5	1	74.5	5	1	43.9	3	1	45.9	4
311213923	fibronectin precursor	396133	1	29.2	52	1	17.5	31	1	21.3	39	1	13.7	22	1	24	42	1	18.1	31	1	15.3	29	1	19.9	33	1	10.7	19	1	20.9	37	1	11.6	19	1	5	8
313661519	chloride anion exchanger	417700	1	11.8	7	1	20.3	13	1	15.1	10	1	20.8	14	1	21.1	13	1	21.1	13	1	18.6	12	1	11.9	8	1	20.6	13	1	21.1	13	1	9.9	6	1	6.5	4
313760582	N-acetylglucosamine-6-sulfatase precursor	417829				1	15.6	5	1	29.7	11	1	29.7	10				1	17.5	7	1	19.9	7	1	13.9	5	1	29.9	10	1	17.5	7				0.9999	4.6	2
315434208	ras-related protein Rab-5B	100529061	1	20.5	3	1	31.6	5	1	30.7	4	1	53.5	8	1	47.9	7	1	67	9	1	55.3	7	1	26.5	3	1	47.9	7	1	36.7	5	1	25.1	3	1	26.5	3
318064688	ADP-ribosyl cyclase 2 precursor	422828	1	26.3	6	1	20.9	4	1	36.7	7	0.9999	7.9	2	1	8.5	3	1	7.9	2	1	28.8	5	1	29.1	6	1	12.7	4	1	32.6	6	1	23.1	5	1	18.4	3
319655747	cystatin precursor	396497	1	36.4	9	1	36.4	10	1	36.4	7	1	36.4	10	1	48.3	9	1	42.4	11	1	42.4	9	1	36.4	8	1	36.4	10	1	42.4	10	1	36.4	6	1	42.4	9
319655768	fatty acid synthase	396061	1	21.7	32	1	25.5	42	1	19.2	30	1	30.6	50	1	37.7	63	1	30.5	44	1	29.1	48	1	23.8	41	1	30.7	53	1	29.8	50	1	8	12	1	6	9
330417943	fructose-bisphosphate aldolase C	395492	1	68.1	24	1	75.3	26	1	62.1	22	1	73.4	25	1	73.9	30	1	60.2	20	1	74.5	31	1	71.2	24	1	77.5	27	1	74.7	24	1	69.2	18	1	57.1	17
347800681	annexin A11	423637	1	33.7	16	1	38.6	18	1	22.4	9	1	30.7	13	1	32.1	15	1	38.4	17	1	39.2	20	1	35.6	17	1	35.4	17	1	33.7	14	1	24	10	1	28.5	11
347921808	prostaglandin reductase 2	423244	0.9982	7.6	2	1	10.2	3	1	15	5	1	19.5	6	1	19.5	6	1	13	4	1	17.8	5	1	14.4	4	1	19.5	6	1	10.2	3				1	7.1	2
363727504	PREDICTED: pendrin isoform X2	427845	1	29.9	25	1	36.3	35	1	30.8	28	1	40.6	38	1	37.2	38	1	38.1	39	1	35.9	29	1	33.8	26	1	35	31	1	32.6	27	1	27.6	21	1	33.9	24
363727569	PREDICTED: cullin-associated NEDD8-dissociated protein 1 isoform 2	417837	0.9998	2.1	2	1	24.1	25	1	12.4	12	1	17.9	19	0.9913	2.2	2	1	15.3	15	1	8.5	8	1	14	13	1	19.2	17	1	7.6	7				0.9997	2.7	2
363728053	PREDICTED: poly(U)-specific endoribonuclease-A-like isoform X3	418221	1	20.4	4	1	19	4	1	16.3	3	1	20.4	4	1	20.4	4	1	28	6	1	24.6	5	1	20.4	4	1	23.2	5	1	24.6	5	1	20.4	4	1	11.4	2
363728070	PREDICTED: tetratricopeptide repeat protein 38-like	426599	0.9993	21.7	7										0.9999	6.4	2							0.9973	14.4	5	0.9968	16.1	6	0.9973	17.2	5				0.9968	6.4	2
363728304	PREDICTED: alpha-2-macroglobulin isoform X3	418251	1	46.9	50	1	35.6	35	1	39.5	40	1	35.9	37	1	42.1	41	1	30.3	30	1	43.7	45	1	45	47	1	34.6	34	1	47	48	1	40.2	39	1	28	28
363728309	PREDICTED: leukocyte cysteine proteinase inhibitor 1	418268	1	96.9	6	1	45.4	3	1	23.7	2				0.9999	23.7	2				0.9974	23.7	2	1	23.7	2				0.9998	22.7	2	0.9982	23.7	2	1	56.7	4
363728910	PREDICTED: pseudouridine-5'-monophosphatase	418655	0.9999	13.2	2	1	40	7	1	38.3	8	1	27.2	4	1	26	4	1	20.9	4	1	32.8	5	1	29.8	4	1	31.5	5	1	28.5	5	1	27.2	4	1	26.4	4
363728984	PREDICTED: coagulation factor X-like	771012	1	18.3	8	1	8.7	3	1	15.1	6	1	12.2	5	1	14.2	5	1	5.2	2	1	15.4	5	1	12.2	4	0.9989	6.7	2	0.9999	9.3	3				0.9992	6.7	2
363729287	PREDICTED: complement C4-A isoform X2	418892	1	41.9	60	1	30.9	39	1	30.2	40	1	31.9	42	1	34.3	45	1	27.1	36	1	34	45	1	37.2	47	1	27.4	35	1	33.1	48	1	32.2	41	1	26.6	33
363729530	PREDICTED: hemopexin	419076	1	83.6	25	1	83.3	24	1	48.3	11	1	83.6	26	1	71.5	20	1	83.6	26	1	68.4	18	1	71.3	21	1	82.8	21	1	67.6	17	1	70	17	1	72.1	20
363729570	PREDICTED: dnaJ homolog subfamily B member 13 isoform X4	419060	0.9982	12.3	2																												1	16.1	3	0.9999	8.5	2
363730087	PREDICTED: gamma-glutamylcyclotransferase isoform X4	420676	1	50.8	5	1	43.6	4	1	36.5	4	1	64.6	6	1	47.5	7	1	74.6	8	1	38.1	5	1	53	4	1	77.9	9	1	56.4	6	1	26	3	1	34.8	3
363731192	PREDICTED: EGF containing fibulin-like extracellular matrix protein 1	428543	1	17.5	6																									0.9988	7.3	2	1	17.3	5	0.9999	6	2
363731544	PREDICTED: dynein heavy chain 8, axonemal	100858112	1	1.7	6	1	3	9				1	3	9	0.9999	0.7	2	0.9999	0.8	2							1	0.8	3	1	3.3	10	1	3.9	13	1	0.9	3
363732251	PREDICTED: glutathione S-transferase-like	100859645	1	32.1	6	1	20.8	4	1	31.7	6	1	43.4	8	1	51.1	10	1	42.5	7	1	19.5	3	1	19	3	1	37.1	6	1	33.9	6				0.9999	15.8	2
363732580	PREDICTED: cysteine-rich venom protein kaouthin-2 isoform X2	422045	1	61	9	1	52.7	8	1	46.9	8	1	51.9	8	1	61	9	1	51.9	8	1	56.8	8	1	47.7	7	1	56.8	8	1	51.9	8	1	42.7	7	1	45.2	7
363733360	PREDICTED: MOB kinase activator 1B isoform X2	422647				0.9999	10.6	2				1	16.2	3	0.9999	10.6	2	1	16.2	3	0.9999	10.6	2	0.9996	10.6	2				0.9999	10.6	2				0.9998	10.6	2
363733410	PREDICTED: insulin-like growth factor binding protein 7	422620	1	36.9	9	1	25	6	1	22.5	5	1	32.2	7	1	36.9	11	1	27.8	8	1	32.5	10	1	35	12	1	29.7	8	1	36.9	10	1	30.9	6	1	13.8	4
363733743	PREDICTED: glutamyl aminopeptidase	428771	1	9.2	7				1	14.7	12	1	45.5	37	1	39.9	34	1	8.8	6	1	27	22				1	16.2	11	1	5.4	4				1	12.1	8
363733983	PREDICTED: gastric intrinsic factor isoform X1	770547	1	32.2	7	1	31.3	7	1	18.8	5	1	37.4	10	1	39.2	10	1	46	13	1	22.2	7	1	32.2	8	1	21.5	6	1	28.3	7	1	18.4	4	1	31.7	8
363734612	PREDICTED: plasma protease C1 inhibitor isoform X1	423132	1	31.4	12	1	32.2	13	1	22.9	10	1	38.4	15	1	25.4	11	1	28.6	12	1	25	10	1	27	11	1	32.6	13	1	29	11	1	22.9	8	1	11.3	5
363734923	PREDICTED: cytoplasmic dynein 1 heavy chain 1	423461	1	7.7	27	1	21.8	73	1	7.2	23	1	13.3	44	1	15	50	1	19.3	63	1	12.5	41	1	10.4	37	1	17.7	62	1	8.8	27				0.9998	0.5	2
363735454	PREDICTED: beta-microseminoprotein-like isoform X1	100858647	1	66.4	9	1	58.2	6	1	66.4	9	1	50	5	1	48.2	6	1	42.7	7	1	51.8	5	1	41.8	4	1	51.8	6	1	56.4	8	1	50.9	7	1	48.2	6
363736119	PREDICTED: glycerol-3-phosphate dehydrogenase 1-like protein isoform X2	424263	1	11.7	3	1	27.8	8	1	17.2	5	1	14.9	4	0.9999	7.2	2	1	36.4	8	1	9.7	4	1	23.5	6	1	37.5	9	1	29.8	8	1	15.6	3	1	14.7	3
363736265	PREDICTED: tubulin alpha-5 chain-like isoform X1	100857247	1	31.7	12	1	43.5	16				1	40	14	1	37.5	13	1	60.3	20	1	43.5	13	1	42	14	1	54.5	20	1	40.4	14	1	40.6	15	1	37.1	14
363736402	PREDICTED: antithrombin-III	424440	1	60.3	23	1	64	28	1	43.5	18	1	38	15	1	51.4	19	1	38	17	1	56.3	23	1	52.3	23	1	55.4	23	1	52.8	24	1	63.6	27	1	47.2	21
363736454	PREDICTED: complement factor H	429057	1	46.9	46	1	22.3	22	1	31.5	32	1	33.2	32	1	47.5	42	1	34.6	33	1	44.4	41	1	39.2	37	1	27.6	26	1	41.3	39	1	32.1	30	1	7.4	7
363737727	PREDICTED: solute carrier family 12 member 1 isoform X3	415433	1	10.8	9	1	11.2	11				1	4.5	3	1	21.4	19	1	12.2	10	1	15	13	1	18.7	16	1	17.6	16	1	15.1	13				1	15.7	12
363738555	PREDICTED: ras-related protein Rab-7a isoform 1	416016	1	34.3	5	1	56.5	10	1	62.3	10	1	44.9	8	1	55.1	8	1	63.3	11	1	54.6	8	1	33.3	5	1	58.5	9	1	70	11	1	20.8	3	1	18.8	3
363738693	PREDICTED: cAMP-dependent protein kinase type II-alpha regulatory subunit	100858827				1	21	6	1	5.2	2	1	16.5	5	1	24.2	6	1	21	6	1	26	7	1	16.5	5	1	21.2	7	1	13.5	4				0.9995	5.2	2
363739705	PREDICTED: insulin-like growth factor binding protein, acid labile subunit isoform X2	427649	1	17	8	1	13.6	6	1	14.6	7	0.9999	3.8	2	1	10	5	1	6.1	3	1	7.4	3	1	12.5	5	1	15.4	8	1	15.1	7	1	13.6	6	1	3.8	2
363740142	PREDICTED: sodium/glucose cotransporter 1 isoform X3	395496	1	26.4	14	1	28.3	19	1	25.8	15	1	29.4	21	1	29.2	21	1	27.7	19	1	28.1	18	1	26.4	14	1	28.1	18	1	28	17	1	19.2	12	1	24.1	13
363740226	PREDICTED: macrophage migration inhibitory factor	100857237	1	60.9	4	0.9999	24.3	2	1	42.6	3	1	64.3	4	1	64.3	4	1	57.4	4	0.9984	24.3	2	1	29.6	1	1	60.9	4	1	60.9	4	1	51.3	3	1	39.1	2
363740281	PREDICTED: complement component C8 gamma chain	770691	1	40.3	5	1	38.8	5	1	46.5	6	1	38.8	4	1	46.5	5	1	46.5	5	1	31.8	5	1	46.5	6	1	32.6	3	1	62.8	7	1	40.3	5	1	32.6	3
363741117	PREDICTED: alpha-2-antiplasmin isoform X1	100857105	1	31.9	13	1	23.2	9	1	31.9	11	1	24.7	9	1	26.5	10	1	19.1	9	1	30.5	10	1	29.6	11	1	23.9	9	1	38.9	13	1	27.8	10	1	25.7	10
363741740	PREDICTED: glutathione synthetase isoform X3	428135	1	22.6	7	1	28.7	9				1	11	4	1	47.3	16	1	36.7	14	1	57.4	18	1	12.2	5	1	43.9	15	1	21.9	8	0.9994	5.9	2	1	11.2	4
363742203	PREDICTED: 14-3-3 protein sigma	408037	1	54.9	13	0.9975	19.5	5	1	51.2	10	0.992	15.9	4	1	41.5	8				0.993	15.9	4	0.9909	15.9	4	1	42.7	8	1	49.2	10	1	56.9	11	1	22.4	5
363742361	PREDICTED: tektin-2 isoform X2	419627	1	11.2	3										1	7.7	3	1	7.7	3													1	6.3	2	1	17.2	5
363742430	PREDICTED: adenylyl cyclase-associated protein 1 isoform X1	419680	1	7.8	4	1	34.3	14	1	23.5	9	1	29.2	13	1	35	13	1	31.8	13	1	24.8	9	1	19.2	8	1	31.8	13	1	28.3	11	1	20.5	6	1	22.7	9
363742830	PREDICTED: farnesyl pyrophosphate synthase, partial	425061	1	43	8	1	47.7	10	1	21.7	5	1	35.3	9	1	31.5	8	1	34.5	9	1	34.9	9	1	30.6	7	1	38.7	8	1	26	6	1	30.6	7	1	23	5
363743083	PREDICTED: ras-related protein Rap-1A isoformX1	419867	1	36.4	5	1	48.9	7	1	53.3	8	1	43.5	8	0.9999	38.6	7	0.9999	32.6	6	1	60.9	9	1	31	4	1	65.2	10	1	52.7	8	0.9992	22.8	4	0.9993	32.1	4
363743349	PREDICTED: unconventional myosin-Id isoform X6	419963	1	6.1	6	1	42.4	35	1	20.8	16	1	25.1	20	1	25.7	19	1	37.1	31	1	34.4	27	1	19.2	16	1	38.8	30	1	21.8	18	1	3.9	3	1	11.6	8
363743554	PREDICTED: keratin, type I cytoskeletal 10-like	771995																																		0.9996	4.2	3
363743644	PREDICTED: platelet glycoprotein Ib alpha chain-like isoform X1	100857333				1	22.5	7				1	25.5	7				1	25.5	7	1	17.5	5	1	33.4	10	1	9.3	3	1	12.9	4	1	9.6	3	0.9931	5.8	2
363744121	PREDICTED: complement component C7	427187	1	58.8	33	1	40	23	1	54.3	29	1	50.8	29	1	6.1	3	1	42.9	24	1	43.4	22	1	51.4	28	1	53.6	29	1	49	28	1	55.6	31	1	27.7	16
363744162	PREDICTED: lipid phosphate phosphohydrolase 1 isoform X2	427138	1	25.8	8	1	31.1	9	1	31.1	10	1	48.4	11	1	36.4	10	1	59	12	1	36.4	10	1	25.1	7	1	36.4	11	1	33.2	10	1	17.7	5	1	33.9	8
363744257	PREDICTED: beta-hexosaminidase subunit beta	427204	1	37.5	14	1	41.4	14	1	25.1	10	1	53.6	18	1	52.7	17	1	55.9	20	1	46.1	16	1	49.5	16	1	52.7	17	1	26.5	9	1	17.2	6	1	37.5	12
363744817	PREDICTED: thymic stromal cotransporter homolog isoform X2	431636	0.9999	8.4	2	1	10.4	3	1	8.4	2	1	10.4	4	1	9.9	3	1	21	6	1	10.4	4	1	10.4	3	1	10.4	4	1	10.4	4	1	8.4	2	1	8.4	2
363744942	PREDICTED: peptidyl-prolyl cis-trans isomerase C	768427	1	24.5	4	1	18.3	3	0.9991	9.2	2							1	18.3	3				1	14.8	2	1	18.3	3	0.9953	9.6	2	0.9996	14.8	2	0.9996	14.8	2
363744981	PREDICTED: glycerol-3-phosphate dehydrogenase [NAD(+)], cytoplasmic-like isoform X1	426881				1	19.9	4	1	12.6	3	1	16.3	6	1	19.5	4	1	17.5	5							1	16.3	4							0.9965	10.4	2
363745006	PREDICTED: keratin, type II cytoskeletal 5	768882																																		0.994	7.5	6
363745252	PREDICTED: hemoglobin subunit alpha-A isoform X1	100858011	1	70.4	9	1	69.7	8	1	64.1	8	1	44.4	4	1	37.3	5	1	62.7	8	1	48.6	5	1	36.6	3	1	61.3	7	1	47.2	6	1	25.4	2	1	65.5	8
363745877	PREDICTED: alpha-tectorin-like isoformX1	100857892	1	45	9	1	34.7	7	1	45	9	1	37.3	6	1	36.7	7	1	29.9	5	1	52.4	10	1	35.8	8	1	31	6	1	61.6	10	1	41.7	8	1	25.9	5
363746230	PREDICTED: ubiquitin thioesterase OTUB1	777320	1	20.4	4	1	33	7	1	13.3	3	1	20.7	4	1	22.2	4	1	27.4	5	1	20.4	4	1	26.7	5	1	20.4	4	1	26.7	5				1	17.4	3
363746526	PREDICTED: uncharacterized protein LOC100858082	100858082	1	14.4	3	1	14.4	3	1	14.4	2	1	14.4	3	1	14.4	3	1	14.4	3	1	14.4	3	1	14.4	3	1	14.4	3	1	14.4	3	1	14.4	3	1	14.4	4
377520154	amylase, alpha 2A; pancreatic precursor	414140				1	56.4	21																1	10.4	4	1	36.7	13				1	39.8	14	1	66.2	23
380748957	carboxypeptidase A2 precursor	416682																																		0.9999	5	2
381214362	actin-related protein 2/3 complex subunit 4	416051	1	29.2	4	1	22.6	4	1	59.5	7	1	29.2	4	1	36.3	5	1	29.2	4	1	33.9	5	1	29.2	4	1	33.9	5	1	34.5	5	1	23.2	3	1	22.6	3
381342463	pigment epithelium-derived factor precursor	417561	1	60.6	21	1	38.9	14	1	31.2	11	1	22.8	8	1	43.3	15	1	36.5	14	1	39.7	14	1	49.3	15	1	43.5	14	1	41.1	14	1	44.2	16	1	17.8	6
392513682	guanine nucleotide-binding protein G(I)/G(S)/G(T) subunit beta-1	419402	1	66.8	15	1	83.5	18	1	70	16	1	61.5	18	1	61.5	15	1	75.3	16	1	70.6	18	1	72.4	16	1	70.6	17	1	70.6	18	1	55.3	12	1	70.6	16
397529551	ras-related protein Rab-1A	421273	1	69.3	11	1	76.1	13	1	68.8	12	1	73.7	13	1	65.9	11	1	70.2	11	1	70.2	12	1	66.3	10	1	77.1	13	1	70.2	12	1	59.5	10	1	60.5	10
429484490	fibrinogen alpha chain isoform 1 precursor	396307	1	45.2	30	1	63.7	24	1	54	20	1	60.5	20	1	66	24	1	60.1	21	1	46	16	1	68.4	27	1	63.3	23	1	67	28	1	69.4	24	1	55.6	20
429836849	peroxiredoxin-1	424598	1	62.3	12	1	47.7	9	1	59.8	10	1	67.8	12	1	64.8	11	1	55.8	10	1	64.3	11	1	59.8	10	1	59.8	12	1	43.7	8	1	43.7	8	1	64.3	11
433282973	complement factor I precursor	428773	1	22.7	9	1	17.3	7	1	18.6	9	1	9.2	4	1	9.1	4	1	11.4	5	1	10.9	5	1	17.6	7	1	11.7	5	1	9.2	4	1	20.5	9	1	11.7	5
444741714	lumican precursor	417891	1	20.1	6	1	16.9	5	1	14.9	4	1	14.9	4	1	14.9	4	1	14.9	4	1	11.7	3	1	11.7	3	0.9994	8.2	2	1	14.9	4	1	17.5	5	1	11.7	3
448261627	ATP synthase subunit beta, mitochondrial precursor	426673	1	30.6	12	0.9997	5.6	2							1	6.2	2	1	6.2	2	1	26.5	8	0.9995	6.2	2	1	8.3	3	1	20.1	8	1	32.8	10	1	23.1	8
459683840	lactadherin isoform 1 precursor	415494				1	7.3	3				1	17.1	6	1	9.4	3	1	15.2	5	0.9991	5.1	2	1	7.3	2	1	7.3	3							1	9	4
474451704	annexin A7	423747	1	12.2	6	1	24.2	9	1	26.6	11	1	10.5	5	1	22.4	11	1	18.7	8	1	29.2	13	1	9.2	4	1	27.5	13	1	23.5	11				1	7.2	3
475505726	glutathione S-transferase omega-1	423881	1	47.7	9	1	34.7	7	1	49	11	1	36.8	7	1	47.3	10	1	36.8	6	1	44.8	9	1	36.8	6	1	43.5	8	1	43.9	9	1	30.5	5	1	18.4	3
475506293	hyaluronan-binding protein 2 preproprotein	423898	1	18.9	6				0.9999	6.8	2				1	6.8	2													1	26.6	9	1	21.8	7	0.9998	6.8	2
475808547	fetuin-B precursor	395404	1	50.9	11	1	25.8	5	1	15.8	5	1	13.8	4	1	30.1	8	1	17.3	4	1	27.6	8	1	48.9	12	1	34.8	10	1	15.5	4	1	37.3	11	1	24.8	8
476007876	proteasome subunit alpha type-6	423326	1	32.1	7	1	36.2	10	1	43.9	9	1	50	9	1	52.4	10	1	52.8	10	1	45.9	9	1	43.9	7	1	67.5	12	1	60.2	9	1	32.1	6	1	37.8	6
476007880	carboxypeptidase B preproprotein	424888	1	13.7	4	1	26.6	8																0.9981	8.6	2	1	15.6	4				1	17.5	5	1	23.3	8
476007898	dihydropyrimidinase isoform 1	420266	1	39.4	10	1	57.4	23	1	24.3	7	1	53.5	22	1	49.2	17	1	37.5	9	1	19.3	6	1	6.6	2	1	35.3	12	1	13.3	4	1	47.5	14	1	68.7	26
477507214	maleylacetoacetate isomerase isoform 1	423374	1	16.3	3	1	21.4	4				1	26.5	4	1	43.3	6																			1	22.3	3
477507238	retinoic acid receptor responder protein 2 precursor	420366	1	40.1	6	1	18.5	4	1	24.1	5	1	29	4	1	38.9	6	1	38.9	6	1	39.5	6	1	38.3	5	1	38.3	5	1	25.9	4	1	25.9	4	1	29	4
477555784	actin-related protein 2/3 complex subunit 3	416837	1	15.2	2				0.9956	16.3	2	0.9994	6.2	1	0.9999	6.2	1	0.9999	6.2	1	0.9996	15.2	2	0.9999	15.2	2	0.9996	15.2	2	1	15.2	2				0.9993	15.2	2
478246981	serpin peptidase inhibitor, clade A (alpha-1 antiproteinase, antitrypsin), member 4 precursor	423433	1	45.6	14	1	31.5	11	1	23.3	7	1	11.8	4	1	40	12	1	25.2	7	1	42.1	15	1	41.6	14	1	32.2	10	1	49.6	16	1	40.9	13	1	32	9
478246985	serpin peptidase inhibitor, clade A (alpha-1 antiproteinase, antitrypsin), member 1 precursor	423434	1	42.8	17	1	36.5	12	1	26.1	9	1	32.2	10	1	36	12	1	36.5	12	1	38.4	13	1	49.6	15	1	40.7	14	1	36.5	12	1	38.4	13	1	36.2	13
478247057	microsomal glutathione S-transferase 3	424404																												0.9997	21	2	1	21	2	0.9996	21	2
478431023	putative hydroxypyruvate isomerase	424567	1	49.1	8	1	43.8	8	1	36.3	6	1	31.3	6	1	32.7	5	1	39.5	7	1	52.3	9	1	25.6	5	1	46.3	9	1	37.7	7	1	11	2	1	23.8	4
478431085	radial spoke head protein 9 homolog	421446																												1	9.8	2				1	12.7	3
478446816	calcium and integrin-binding protein 1 isoform a	770162	1	44.7	6	1	48.4	8	1	48.4	7	1	52.6	8	1	36.8	6	1	47.9	8	1	43.7	6	1	40	5	1	36.8	5	1	43.7	6	1	21.1	3	1	26.8	4
478621048	chymotrypsinogen 2-like precursor	431235	1	16	3	1	15.2	3	1	15.2	3							1	15.2	3													0.9968	11.5	2	1	33.1	5
478621155	chymotrypsin-like protease CTRL-1 precursor	427531				0.9999	10.6	3																												1	15.5	3
478732996	protein AMBP precursor	770795	1	49	16	1	46.7	13	1	48.7	14	1	43.8	11	1	44.1	11	1	43.2	11	1	45.8	12	1	43.8	11	1	40.3	11	1	46.1	13	1	41.2	11	1	35.1	9
478733000	gastrotropin	416154																																		1	24.2	2
480354973	IQ motif containing GTPase activating protein 2	427211	1	6.8	6	1	36.9	44	1	15.6	17	1	36.4	43	1	32.5	37	1	37.3	43	1	33.6	38	1	20.3	21	1	37.3	42	1	28.2	32	1	9	9	1	6.8	7
480540318	selenium-binding protein 1	425664	1	46.5	17	1	51.8	18	0.9938	4	2				1	32.9	12	1	55.2	19	1	51.4	19	1	44.4	17	1	58.6	21	1	13.6	5	1	40.8	15	1	23.8	9
480540346	S-formylglutathione hydrolase	418856	1	70.6	12	1	55.3	11	1	52.1	9	1	56	12	1	65.2	13	1	51.1	9	1	50	11	1	41.8	9	1	51.1	11	1	56	11	1	43.3	8	1	30.1	6
482513648	glutathione peroxidase 1	100857115	1	40	6	1	26.7	3	1	37.9	6	1	42.6	6	1	34.4	5	1	42.6	5	1	23.1	4	1	30.8	3	1	45.6	7	1	43.1	7	1	40	6	1	36.4	4
482677659	histamine N-methyltransferase isoform 1	424298	1	30.5	8	1	34.6	10	1	38.7	10	1	36.6	10	1	32.9	9	1	30.5	8	1	33.9	9	1	27.4	7	1	44.2	12	1	39	10	1	25	6	1	30.5	8
482677670	dynein, light chain, LC8-type 1	427708				1	50.6	3	1	50.6	3	1	49.4	3	1	62.9	4	1	64	5										1	37.1	2				0.9999	37.1	2
482845617	aldo-keto reductase family 1, member B10 (aldose reductase)	418169	1	55.7	12	1	61.1	13	1	52.5	12	1	62	13	1	48.4	11	1	50	11	1	58.5	14	1	53.5	13	1	70.6	17	1	57	13	1	62	13	1	56	13
483968280	chymotrypsin-C precursor	430670	0.9987	12.4	2	1	17.6	3																									1	12.4	2	1	27.7	4
485049501	keratin, type I cytoskeletal 19	395861	1	16.3	8	1	21.3	8	1	11.8	7	0.9927	5	3	1	10.4	5	1	17	6	1	11.8	6				1	9.2	5	1	10.9	4				1	9.5	6
485837004	keratin, type I cytoskeletal 15	408040																																		1	7.5	4
487439524	beta-2-glycoprotein 1 precursor	417431	1	39.7	12	1	42.6	15	1	24.6	8	1	34.9	11	1	39.7	14	1	37.7	11	1	36.6	12	1	36.3	12	1	40.6	13	1	28.3	8	1	47.1	17	1	47.1	16
487442403	retinol-binding protein 5	418296	0.9999	19.3	2	1	48.9	5	1	40	5	1	32.6	4	1	48.1	5	1	47.4	5	1	32.6	4	1	32.6	4	1	41.5	5	1	68.1	6	1	39.3	4	0.9999	19.3	2
491223995	aldo-keto reductase family 1, member B1-like	425137	1	43.4	12	1	45.9	13	1	38	11	1	43	12	1	45.3	11	0.9995	37.7	8	1	38.3	10	0.9999	39.2	9	1	46.2	12				1	39.6	9	1	36.7	10
493794684	pyridoxal kinase isoform 1	418549	1	20.4	5	1	25.8	5	1	23.9	5	1	26.1	6	1	37.9	8	1	29	7	1	23.9	5	1	18.5	4	1	28	6	1	21.7	5	1	25.8	5	1	15	3
497241981	beta-galactosidase preproprotein	420720	1	20.9	10	1	19.5	9	1	24.8	13	1	24.2	11	1	6.9	4	1	17.8	8	1	25.9	11	1	17.5	8	1	32.4	15	1	31.4	16	1	5.5	3	1	8.6	5
513157194	PREDICTED: LOW QUALITY PROTEIN: acrosin	426864	1	14.6	5	1	27	7	1	14.6	5	1	27	8	1	25	10	1	27	8	1	14.6	5	1	20.5	5	1	18.6	4	1	20.5	5	1	12.6	4	1	28	8
513157208	PREDICTED: acrosin-like, partial	769176	1	44.4	7	1	50.7	7	1	32.2	6	1	50.7	10	1	50.7	13	1	44.4	8	1	44.8	6	1	31.9	4	1	44.4	5	1	44.4	5	1	44.4	5	1	50.7	7
513158152	PREDICTED: envelope glycoprotein gp95-like	101750146				1	19.3	8	1	6.6	3	1	19.6	7	1	19.3	8	1	26.2	9	1	20.6	10	1	7.6	3	1	19.4	9	1	15.2	7	0.9999	7.6	3	1	10.2	4
513158924	PREDICTED: putative phospholipase B 81b isoform X2	417967	1	13.4	6	1	33.8	15	1	30.7	11	1	39	15	1	28.9	13	1	39.5	15	1	30.7	15	1	16.7	8	1	39.9	15	1	35.5	15	1	11.4	5	1	17.6	7
513161042	PREDICTED: alpha-2-macroglobulin-like protein 1-like isoform X5	427942	1	28.8	31	1	23.8	23	1	37	39	1	27.6	26				1	28.8	28	1	35.3	35	1	35.7	35	1	32.2	34	1	36.8	39	1	27.4	27	1	20.5	20
513161272	PREDICTED: ovostatin	425757	1	43.6	48	1	37.2	41	1	38.3	42	1	37.4	42	1	40.1	44	1	43.8	47	1	32.5	35	1	25.6	28	1	30	34	1	36.1	38	1	26.5	28	1	21.3	21
513161840	PREDICTED: omega-amidase NIT2 isoformX2	418386	1	33.5	9	1	41.8	10	1	53.6	15	1	48.4	12	1	47.3	12	1	42.6	9	1	53.3	13	1	36.8	10	1	47.5	12	1	38.7	10	1	29.9	7	1	25	6
513163534	PREDICTED: G-protein coupled receptor 64	418611	1	10.1	10	1	11.4	12	1	6.7	8	1	13.6	15	1	10.2	12	1	14.1	15	1	14.8	16	1	10.9	11	1	13.1	14	1	10.4	11	1	2.9	3	1	3.8	4
513164476	PREDICTED: ATP-dependent (S)-NAD(P)H-hydrate dehydratase isoform X1	418755	0.9984	8	2	1	27.4	8	1	12.5	3	1	21.4	6	1	25	5	1	11.6	3	1	15.8	4	1	17	4	1	24.4	6	1	24.4	6	1	13.4	3	0.9995	7.1	2
513164685	PREDICTED: importin-5 isoform X8	418783	0.9999	18.6	13							1	37	27																						0.9913	12.3	7
513167477	PREDICTED: solute carrier family 22 member 13-like	420422	1	18.1	6	1	21.5	10	1	13.3	5	1	23.2	11	1	21	9	1	20.3	11	1	20.1	8	1	17.9	6	1	24.6	11	1	17.9	6	1	13.3	5	1	18.1	7
513171378	PREDICTED: programmed cell death protein 6 isoform X3	420988				1	33.7	5	1	27.5	4				1	33.7	5				1	33.7	5	1	24.2	4	1	33.7	5	1	33.7	5				1	33.7	5
513172517	PREDICTED: inositol monophosphatase 1 isoform X4	420199	1	30.2	5	1	38.8	7	1	43.5	10	1	40.6	8	1	31.7	5	1	37.1	8	1	27.7	4				1	20.1	5	1	27.7	5				0.9999	7.6	2
513172706	PREDICTED: ribonuclease UK114 isoform 1	426536	1	21.3	3	1	38.5	6	1	21.3	3	1	21.3	3				0.9999	15.5	2	0.9999	15.5	2				1	34.5	4	1	21.3	3	0.999	15.5	2	0.9992	15.5	2
513175173	PREDICTED: neutral and basic amino acid transport protein rBAT isoform X3	428569	1	33.5	15	1	39.5	23	1	34.5	19	1	50.4	28	1	28.9	15	1	56.3	29	1	39.5	20	1	25.4	13	1	41	22	1	37.6	18	1	19	10	1	23.9	11
513175513	PREDICTED: glutaminyl-peptide cyclotransferase isoform X3	421479	1	30.2	7	1	44.7	12	1	28.9	8	1	49.1	13	1	46.1	12	1	46.5	12	1	52.1	13	1	37.1	8	1	45.4	11	1	37.1	8	1	40.3	9	1	27.7	6
513175882	PREDICTED: angiotensinogen isoform X6	421543	1	37.3	12	1	37.3	10	1	21.6	5	1	32.3	10	1	30.6	8	1	20.9	7	0.9992	4.5	2	1	31.9	8	1	8.6	3	1	12.5	3	1	36	9	1	33.8	8
513176145	PREDICTED: cAMP and cAMP-inhibited cGMP 3',5'-cyclic phosphodiesterase 10A isoform X7	421574							1	26	15																						1	12.8	6	1	6.5	3
513179087	PREDICTED: B(0,+)-type amino acid transporter 1-like isoform X2	421965				1	4.7	3	1	7.7	5	1	8.1	6	1	8.1	6	1	4.7	3	1	7.7	5	1	6.3	4	1	8.1	6	1	10.1	6	1	3.1	2	1	4.1	2
513181417	PREDICTED: LOW QUALITY PROTEIN: ADP/ATP translocase 2	772225	1	16.1	5				1	8.6	3	0.9984	6.7	2																1	15.2	5	0.9999	18.2	7	1	11.3	4
513183190	PREDICTED: uncharacterized protein LOC770729 isoform X1	770729	1	15.3	3	1	15.3	3	1	15.3	3	1	15.3	4	1	15.3	4	1	15.3	3	1	15.3	5	1	15.3	3	1	15.3	5	1	15.3	3	1	15.3	3	1	15.3	3
513183223	PREDICTED: septin-11 isoform X3	422635	1	5.4	3	1	10.6	5	1	12	4	1	7	4	1	33.5	11	1	23.1	7	1	9.3	4	0.9999	5.4	3	1	26.7	9	1	10	3				0.9987	5.4	2
513183406	PREDICTED: sulfotransferase 1 family member D1 isoform X3	422662	1	11.1	3				1	20.8	5	0.9996	6.6	2																						0.9999	6.6	2
513183863	PREDICTED: radial spoke head protein 4 homolog A	422717	0.9985	5.2	2																												0.9979	5.2	2	1	7.8	3
513184142	PREDICTED: mitochondria-eating protein isoform X2	422759	1	9.4	3	1	14	3				1	15.5	5	1	17	5	0.9999	7	2	1	10.9	4	0.9988	8.1	2				1	20.4	6	1	14	4	1	15.1	4
513184692	PREDICTED: extracellular superoxide dismutase [Cu-Zn]	422810	1	21	4	1	16.4	3	1	29.4	5	1	16.4	3	1	21	4	1	10.9	2	1	10.9	2	1	29.4	5	1	11.8	2	1	22.7	5	1	24.8	4	0.999	10.9	2
513185002	PREDICTED: hepatocyte growth factor activator	422876	1	38.4	15	1	17.5	7	1	19	8	1	13.4	6	1	19.4	8	1	9.8	4	1	21.4	8	1	28.6	11	1	17	7	1	30.5	12	1	25	10	1	9.8	4
513185760	PREDICTED: acyl-coenzyme A amino acid N-acyltransferase 2 isoform X2	769879				1	9.6	4				1	13.9	4	1	13.9	4	0.9998	5.5	2				1	14.4	5				1	17.3	5				0.9992	5.5	2
513185805	PREDICTED: EPS8-like 2, partial	770081	0.999	4.9	2	1	28.1	10	1	8.2	3	1	12.9	7	1	21.3	10	1	25.9	12	1	34.5	12	1	22.6	6	1	19.7	9	1	16.1	8				1	11.1	4
513186154	PREDICTED: ovochymase-2	769290	1	39	22	1	42.5	33	1	32.9	18	1	51.2	39	1	45.4	32	1	45.4	37	1	54.3	42	1	44.4	29	1	52.3	37	1	45.8	33	1	37.5	22	1	46.4	30
513188924	PREDICTED: mucin-2	423101	1	4.2	10	0.9998	0.8	2										1	1.6	3																1	2.6	5
513189030	PREDICTED: uncharacterized protein LOC772339	772339	1	18.7	12	1	17.8	10				1	15.1	9				1	15.3	9	1	16.7	11	1	16.5	10	1	15.8	10							1	9.4	5
513192591	PREDICTED: LOW QUALITY PROTEIN: uncharacterized protein LOC423943	423943	1	15	37	1	14.4	39	1	11.8	29	1	12.5	28	1	21.3	59	1	15.5	35	1	10.1	23	1	12.5	30	1	8.1	18	1	10.3	23	1	10.1	26	1	10.4	23
513193328	PREDICTED: unconventional myosin-Ib isoform X11	424045	1	26.9	25	1	40.5	41	1	30.2	27				1	32.8	29																1	19.3	16	1	14.1	11
513193358	PREDICTED: testis-specific serine/threonine-protein kinase 6-like	101748426																																		1	18.4	3
513193820	PREDICTED: isocitrate dehydrogenase [NADP] cytoplasmic isoform X5	424112	1	52	18	1	47.7	16	1	59.5	21	1	59.8	19	1	48.4	18	1	53.3	18	1	43.9	15	1	41.4	14	1	56.4	18	1	45.5	15	1	28.7	7	1	26.3	9
513196353	PREDICTED: 4-trimethylaminobutyraldehyde dehydrogenase	424405	1	7.6	4	1	15.7	6							1	7.3	4	1	14.2	6	1	23.1	9	1	19	7	1	20.2	8							0.9998	3.8	2
513198999	PREDICTED: 6-phosphofructokinase, liver type isoformX1	769850				1	25.3	12	1	15.8	7	1	18.2	11	0.997	6	4	1	26.2	14	1	27.1	13	0.9939	4.6	3	1	18.5	11	1	21.9	11				0.993	4.5	2
513199558	PREDICTED: mucin-19-like isoform X1	101752296	1	4.9	5	1	3.6	4	1	2.1	3	1	3.3	3				1	4.8	5	0.9999	1.9	2	1	1.9	2							1	3.3	3	1	4.8	5
513199562	PREDICTED: mucin-4-like	424917	1	25	7	1	18	5	1	14.6	3	1	18	5	1	18	5	1	23.2	6	1	18	5	1	18	5	1	18	5	1	18	5	1	18	5	1	23.2	6
513199840	PREDICTED: guanine nucleotide-binding protein subunit beta-4 isoform X1	424974	1	36.5	7	1	51.2	11	1	32.6	7	1	41.5	10	1	30.3	7	1	41.2	9	1	60.3	12	1	38.5	8	1	69.4	16	1	64.1	14	1	27.6	6	1	48.8	10
513200587	PREDICTED: beta-2-microglobulin isoform X1	414830	1	58	5	1	51.3	4	1	48.7	3	1	20.2	2	1	44.5	3	1	45.4	3	1	45.4	3	1	14.3	1	1	60.5	4	1	32.8	3	1	45.4	3	1	33.6	2
513202372	PREDICTED: IQ motif containing GTPase activating protein 1	415591	1	9.2	12	1	22.3	29	1	13.7	15	1	32.5	40	1	29.6	33	1	32.7	39	1	26.3	28	1	11.7	13	1	31.9	38	1	23.1	28	1	8.2	8	1	6.3	6
513202974	PREDICTED: solute carrier family 12 member 3 isoform X9	415692	1	12.1	10	1	24.3	21	1	14.7	15	1	24.4	21	1	22.8	19				1	22	18	1	15.2	12	1	23.6	20	1	25.3	19	1	7.7	7	1	14.7	12
513204260	PREDICTED: inter-alpha-trypsin inhibitor heavy chain H3 isoform X2	415901	1	26.8	19	1	16.1	12	1	15.6	11	1	17.5	10	1	17.2	8	1	15.2	9	1	26	17	1	28.3	18	1	14.3	10	1	23.1	16	1	24.1	17	1	13.6	8
513205135	PREDICTED: ADP-ribosylation factor 4	769725	0.9963	25.4	4	1	51.2	8	1	35.8	6	1	52.2	9	1	49.8	9	1	49.8	9	1	36.3	5	1	40.8	7	1	36.8	7	1	48.8	7	1	22.4	3	1	30.8	5
513205459	PREDICTED: protein FAM3D isoform X9	416069							1	21.5	5																			1	18.3	4	1	14.8	3	1	18.3	4
513206743	PREDICTED: hexokinase-2-like	768421	1	38.9	25	1	42.4	28	1	30.2	20	1	44.7	30	1	16.5	12	1	42.8	29	1	30.3	20	1	35.7	25	1	35.6	26	1	39.4	28	1	34.2	21	1	35.1	24
513206786	PREDICTED: ovoinhibitor	416235	1	60.5	29	1	68.5	33	1	45.3	20	1	55.7	30	1	58.2	25	1	63.8	34	1	49.7	22	1	59.6	26	1	59.6	26	1	48	18	1	61.1	29	1	60.9	32
513208331	PREDICTED: mesothelin isoform X13	416534	1	20.9	15							0.9997	3	2	1	13.3	9													1	6.8	5	1	12.5	8	1	4.8	3
513208340	PREDICTED: mesothelin-like protein-like	770761	1	8.2	6	1	9.3	6	1	8.1	5	1	6.5	4	1	11.2	7	1	12.5	8	0.9999	3.5	2	1	5.7	3	1	7.1	4	1	5.5	3	1	7.1	4	0.9982	3.5	2
513208830	PREDICTED: tektin-5	416635	1	5.2	3	1	30.6	13										1	8.3	4				1	18.4	7	1	12.4	5				1	20.3	9	1	21.1	8
513210609	PREDICTED: glutathione S-transferase theta-1-like isoform 1	769847	0.9978	8.4	2																									0.9998	8.4	2	1	9.6	2	0.9992	8.4	2
513211937	PREDICTED: delta-aminolevulinic acid dehydratase isoform X1	417273							1	8.6	2																									1	13.4	3
513212065	PREDICTED: protein FAM166A	771210	0.9977	7.2	2	1	15	3				1	11.4	2																1	16.3	3	1	16.3	3	1	16.3	3
513213068	PREDICTED: complement C5	417122	1	28	36	1	16.2	23	1	28.5	37	1	19.6	24	1	14.1	17	1	19.3	24	1	19.9	23	1	29.3	33	1	23.7	31	1	33.9	41	1	24.9	28	1	11.6	14
513214170	PREDICTED: dynein heavy chain 17, axonemal isoform X1	768861	1	1.4	4	1	5.1	16				1	0.9	3	1	0.8	3										0.9978	1	2	1	1.2	4	1	0.9	3	1	1.2	4
513216375	PREDICTED: glyoxalase domain-containing protein 4	101750166	1	29.2	5	1	36.5	8	1	28.2	6	1	37.5	10	1	28.5	6	1	28.8	7	1	39.7	9	1	27.9	6	1	39.4	10	1	36.9	9	1	17.3	3	1	17.3	3
513216960	PREDICTED: phosphatidylinositol transfer protein alpha isoform, partial	100859747																						0.9999	13.9	2	0.9999	12.8	2	1	22.6	3				0.9999	15.4	2
513219475	PREDICTED: membrane metallo-endopeptidase-like 1	770671	1	39.7	27	1	45.7	33	1	39.7	27	1	56.1	39	1	34.8	18	1	50.2	36	1	45	31	1	34.8	24	1	44.1	31	1	43.9	29	1	33.4	19	1	33.5	22
513220212	PREDICTED: uncharacterized protein LOC428178	428178	0.9922	3.5	3																			0.9903	3.3	3	0.9983	4.7	4	0.9998	4.4	3	1	5.7	3	1	7.6	5
513220516	PREDICTED: gastrokine-1	101748159	1	18.3	3	0.9999	9.6	1							1	14.9	2	1	14.9	2										0.9999	14.9	2	1	14.9	2	0.9992	14.9	2
513220770	PREDICTED: LOW QUALITY PROTEIN: disintegrin and metalloproteinase domain-containing protein 2-like	100859804				0.9999	2.9	3				0.9999	2.1	2	1	2	2				1	4.7	5	1	3.8	4	1	5.5	6	1	5.7	6				1	2	2
513220828	PREDICTED: LOW QUALITY PROTEIN: annexin A4-like	772393	1	54.5	15	1	63.7	16	1	60.5	16	1	60.5	17	1	72.3	20	1	52.2	13	1	65	17	1	60.5	15	1	56.7	14	1	59.9	16	1	42.4	10	1	58.3	14
513220989	PREDICTED: complement C2 isoform X2	419574	1	33.4	23	1	14.3	10	1	20	13	1	12.1	7							1	19.7	11	1	21.8	14	1	21.1	13	1	20.3	12	1	23.2	15	1	9.2	5
513221071	PREDICTED: chloride intracellular channel protein 4 isoform X3	419595	1	29.8	5	1	52.9	9	1	49.6	8	1	38.8	6	1	42.1	7	1	42.1	6	1	66.1	11	1	49.6	8	1	55.8	13	1	52.1	11	1	41.7	7	1	26.4	4
513221176	PREDICTED: axonemal dynein light intermediate polypeptide 1 isoform 2	419615				0.9985	8.6	2																												1	17.5	4
513223180	PREDICTED: protein S100-A9-like	101747386	1	47.5	4				1	22.5	2	1	40.8	3	1	47.5	4	1	40.8	3																0.999	33.3	2
513223183	PREDICTED: protein S100-A9-like	101747463	1	63.9	9	1	30.3	3	1	32.8	3	1	51.3	6	1	72.3	10	1	57.1	7	1	26.9	3	1	41.2	4	0.9977	20.2	2	1	28.6	3	1	35.3	4	1	32.8	3
513225677	PREDICTED: alpha-2-macroglobulin-like protein 1-like	100858010	1	45.2	57	1	40.6	50	1	43.2	55	1	44.2	53	1	39	46	1	44.3	52	1	41.7	49	1	48.1	59	1	43.5	52	1	47.3	60	1	44.8	50	1	37.9	43
513227300	PREDICTED: complement factor D-like isoform X1	100857593	1	32	12	1	25.4	7	1	31.1	13	1	26.1	11	1	30.4	11	1	30.2	13	1	32	12	1	26.3	9	1	27	9	1	33.4	15	1	32.5	13	1	22.2	8
513228465	PREDICTED: spermatid-specific manchette-related protein 1 isoform X3	427402	1	59.1	12	1	45.9	9	1	41.6	8							1	30.4	6													1	62.3	12	1	41.2	9
513229173	PREDICTED: lipid phosphate phosphohydrolase 1 isoform X3	427138	0.9961	19.7	4	0.9964	25	4	0.9938	25	5	0.9966	32.4	7				0.9979	43	8	0.9987	32.4	7	0.9948	21.1	4	0.9976	32.4	7	0.9981	27.1	5	0.9961	13.7	3	0.9972	29.9	5
513230961	PREDICTED: solute carrier family 28 member 3 isoform X7	427459	1	12.3	5	1	15.2	8	1	10.1	6	1	15.9	11	1	17.4	11	1	16.7	9	1	9.1	5	1	4.3	3	1	17.3	10	1	16	9	1	7.8	3	1	3.7	3
513235208	PREDICTED: puromycin-sensitive aminopeptidase isoform X1	426231	1	25.2	16	1	23.9	18	1	29.2	23	1	18	12	0.9997	4.3	2	1	27.8	18	1	17.7	10	1	16.8	11	1	35.3	25	1	20.6	14	1	11.1	7	1	4.2	3
513235259	PREDICTED: mucin-16-like isoform X2	101751598	1	51.2	8	1	51.2	8	1	47	6	1	47.6	7	1	51.2	8	1	51.2	8	1	47	6	1	47	6	1	47.6	7	1	47	6	1	41.7	5	1	41.7	4
513236065	PREDICTED: IgGFc-binding protein-like	429249	1	46	44	1	42.2	45	1	30.3	34	1	32	30	1	35	33	1	29.8	27	1	42.9	42	1	40.6	43	1	28.1	25	1	46	50	1	38.6	38	1	22.8	21
513236703	PREDICTED: uncharacterized protein LOC100858068	100858068	1	11.7	2	1	23	5	1	14.4	3	1	11.7	2				0.9998	8.6	1	1	19.8	3	1	14	2	1	19.8	3	1	23	5	1	17.1	3	1	17.1	2
513237242	PREDICTED: choline transporter-like protein 2-like, partial	101748239				1	14.8	3	0.9992	8.6	2	1	11.7	2	1	11.7	2	1	5.4	1	1	14.8	3	1	8.6	2	1	14.8	3	1	11.7	2	0.9991	5.4	1	0.9998	5.4	1
513239874	PREDICTED: NEDD8-conjugating enzyme Ubc12-like, partial	100858641				0.9963	9.7	2	0.9998	12.5	2	0.9999	15.3	2	1	15.3	2	1	15.3	2	0.9999	15.3	2	1	15.3	2	1	18.8	3	0.9999	15.3	2				0.9997	15.3	2
513240096	PREDICTED: uncharacterized protein LOC101750354	101750354	1	16.2	5	1	11.2	2	1	13.9	4	1	13.9	4	1	13.9	4	1	11.2	3	1	11.2	3	1	11.2	3	1	13.9	4	1	13.9	4	1	13.9	4	1	13.9	3
513240489	PREDICTED: trans-1,2-dihydrobenzene-1,2-diol dehydrogenase-like	777348	1	27.3	8	1	45.3	13	1	31.2	9	1	45.6	13	1	48.3	13	1	39.9	12	1	50.2	13	1	40.2	11	1	41.7	11	1	40.8	12	1	17.7	4	1	21.6	6
45382019	regucalcin	395480										1	26.1	5	1	12	3							0.9983	9.4	2	0.9985	11	2	1	32.1	6
45382027	peptidyl-prolyl cis-trans isomerase B precursor	396447	0.9995	6.8	2				0.9986	6.8	2										0.9999	10.1	2				0.9999	10.1	2				0.9999	10.1	2
45382075	protein-glutamine gamma-glutamyltransferase 2	396432	1	8.5	4																0.9999	4	2				1	21.1	10	1	9.3	4	1	10.6	5
45382077	radixin	395511	1	16	9	1	25.4	15	1	11.5	6	1	18.2	12	1	14.9	8	1	17.2	9	1	15.3	8				1	21.8	12	1	12.9	7	1	14.6	8
45382099	CD9 antigen	395527	0.9999	15.6	2	0.9998	8.5	2							1	25.9	5	0.9991	8.5	2	1	14.7	3	1	21.9	3	1	14.7	3	1	14.7	3
45382129	lymphocyte antigen 6E precursor	395550				1	31.7	2				1	31.7	2				1	31.7	3	1	15.9	1				1	31.7	2	1	31.7	2	1	15.9	1
45382147	protein syndesmos precursor	395557				1	12.8	3	0.9933	5.9	2	1	11.2	3	1	14.1	4	1	11.2	3	1	17.8	5	0.9997	9.7	3	1	22.2	5	1	24.7	7
45382201	dynactin subunit 2	395587				0.9992	7.5	2										1	9.2	3
45382219	proactivator polypeptide precursor	395602																0.9999	4.8	2
45382235	glutathione S-transferase alpha 3	395612	1	16.6	3	1	29.1	6	1	25.1	4	1	17.5	3	1	25.1	4	1	26.9	4	1	25.1	4	0.9999	13.5	2	1	18.4	3	1	20.2	3	0.9997	13.5	2
45382279	hydroxymethylglutaryl-CoA synthase, cytoplasmic	396379																									0.9989	5.2	2
45382329	translationally-controlled tumor protein homolog	396363				0.9999	20.9	2	1	35.5	2	1	15.7	2	1	30.2	4	1	8.1	1	0.9992	8.1	1				1	15.7	2	1	55.8	4	1	15.7	2
45382349	neuronal growth regulator 1 precursor	395662				0.9997	8	2				1	17.6	4	1	23.3	6	1	23.3	6							1	12.2	3	1	10.2	3
45382361	aminopeptidase N	395667				1	9.7	8	1	8.4	6	1	25.9	19	1	21.7	14	1	18.5	12	1	11.7	8				1	15.1	11	1	11.6	9
45382379	tyrosine-protein kinase JAK1	395681				1	23	19	1	2.8	3	1	15.5	12	1	5.4	4	1	18.6	14	1	11.5	8				1	13	11	1	4.2	3
45382385	interleukin-6 receptor subunit beta precursor	395684	1	7.2	4	1	6.8	4				1	7.6	5	1	3.2	2	1	12	7				1	3.4	2	1	5.6	3	0.9998	3.4	2
45382393	gamma-enolase	395689																			0.9984	21.9	8
45382431	myotrophin	395702										1	55.9	3				0.9999	32.2	2
45382467	clusterin precursor	395722										1	6.5	2	1	8.3	3	1	10.9	4	1	5.8	3
45382603	hepatocyte growth factor-like protein precursor	396135	1	21.7	11				0.9999	3.8	2										1	7.1	4	1	13.2	6				1	12.4	6	1	10.1	5
45382613	caspase-3	395476																									0.9986	6.7	2
45382679	myosin-10	396465				1	9.6	14				1	7.8	11	1	5.4	7	1	10.1	14	1	6.3	9	1	3.9	5	1	5.4	8	1	5.5	8
45382681	sodium/potassium-transporting ATPase subunit alpha-3	396467				0.997	6.5	5				0.997	10.3	8	0.9944	8	7	0.9979	7.3	6							0.9971	6.5	5
45382703	myeloid protein 1 precursor	396471				0.9973	5.8	2
45382769	78 kDa glucose-regulated protein precursor	396487				1	11.3	7	0.9928	8.1	4	0.9999	8.6	4	1	10.6	5	1	10.3	5	1	15.3	7				1	16.4	9	1	14.1	7
45382781	glutamine synthetase	396489	1	14.7	5				1	8.6	3	1	10.7	4	1	30.3	8	1	10.5	3	1	16.9	5	1	32.2	9	1	34	9	1	34.3	9
45382795	Golgi apparatus protein 1 precursor	396492	0.9998	1.8	2	1	4.2	4				0.9999	1.7	2	1	5.8	6	0.9999	1.8	2	1	2.8	3	1	3.7	4	1	3.5	4	0.9999	1.8	2	0.9998	1.7	2
45382861	protein S100-A10	396506										0.9999	27.8	2
45382875	creatine kinase M-type	396507							1	8.9	3				1	12.6	3							1	10.2	3
45382907	receptor-type tyrosine-protein phosphatase eta precursor	395330							0.9999	2.7	2	1	21.1	22	1	21.6	24	1	20.2	19	1	10.2	9	1	4.9	4	1	10	9	0.9998	2.3	2
45382945	sodium/potassium-transporting ATPase subunit alpha-1 precursor	396530				1	9	7				1	15.1	12	0.9952	6.5	6	1	12.2	10	1	5.4	4				1	10.4	8
45382959	multifunctional protein ADE2	396534										0.9985	7	2										0.999	5.9	2	1	12	4	1	7	2
45382981	adenylosuccinate lyase	396540																0.9996	4.8	2	1	18.3	4	0.9996	7.6	2	0.9999	4.8	2
45382991	eukaryotic translation initiation factor 5A-2	396545							0.9998	11.8	2				1	11.8	1										0.9999	11.8	2
45383033	filamin-C	395260													0.9998	1.4	3	0.9999	1.4	3	0.9998	2	4
45383127	talin-1	395194	1	2.6	4	1	2.9	6	1	1.6	3	1	15.4	25	1	14.2	23	1	11.3	17	1	7.8	14	1	4.4	8	1	4.9	9	1	4.6	8
45383179	dihydropyrimidinase-related protein 1	395156				0.9961	5.2	3										1	15.9	5							1	28.5	10
45383223	ubiquitin carboxyl-terminal hydrolase 7	395126				1	6.2	4										1	3.8	2							1	5.5	3	0.9992	3.5	2
45383321	72 kDa type IV collagenase preproprotein	386583	1	9.4	5
45383339	growth factor receptor-bound protein 2	386572										0.9999	11.1	2	1	22.6	4				0.9956	11.1	2							0.9999	12.4	2
45383366	proteasome subunit beta type-7	378915	1	11.2	3	0.9981	15.2	2	0.9998	7.9	2	1	8.7	3	1	11.9	4	1	15.9	3	1	13	3				1	16.2	4	1	17.3	3	0.998	6.9	2
45383372	glycogen phosphorylase, liver form	378909	1	4.3	3	1	12.3	8	1	6.4	5							0.993	4.3	3	0.993	4.3	2				1	22.2	14	1	16.9	10
45383398	thy-1 membrane glycoprotein precursor	378897	0.9999	14.4	2	0.999	14.4	2
45383408	serine/threonine-protein kinase 25	378801				0.9999	7.2	2
45383476	transforming growth factor beta receptor type 3 precursor	374251	1	5.6	4	1	7.7	5	1	4.8	3	1	10.8	7	1	6.5	4	1	8.9	6	1	8.2	5	1	3.1	2	1	10.9	8	1	6.1	4
45383504	lissencephaly-1 homolog	374224	0.9975	6.6	2	1	9.5	3	1	23.9	7				1	11.7	3	1	17.8	5	1	17.3	5	1	14.4	4	1	18.3	5	1	18.3	5
45383530	amyloid beta A4 protein precursor	374198													0.9994	2.4	2
45383538	NADP-dependent malic enzyme	374189				1	15.1	7				1	4.8	3				0.9999	4.8	2				1	15.3	7	1	21	9
45383540	protein enabled homolog	374180				1	5.7	4							0.9994	3.4	2	0.9998	4.6	3							0.9944	2.7	2
45383544	metalloproteinase inhibitor 2 precursor	374178	1	14.1	3	0.9989	10	2							0.9999	10.9	2				1	13.6	3	0.9983	10	2	0.9999	10.9	2
45383562	endoplasmin precursor	374163				1	18.9	11	1	21.8	15	1	13.2	8				1	11.1	7	1	17.9	12	1	18.5	10	1	23.1	15	1	21.6	14	1	6.2	4
45383688	DNA damage-binding protein 1	374050				1	11.3	8	0.9997	4.2	2							0.9999	3.6	2	0.9999	3.2	2	0.9996	3.7	2	1	4.1	3
45383712	pterin-4-alpha-carbinolamine dehydratase 2	374030				0.9948	17.5	2
45383738	aconitate hydratase, mitochondrial	374009										1	6.8	3
45383788	collagen, type XVIII, alpha 1 precursor	373978																												0.9926	1.8	2
45383790	fibulin-1 precursor	373979	1	11.4	5																									0.9998	4.1	2
45383812	mitogen-activated protein kinase 1	373953	0.9999	9.8	3	1	31.2	6	0.9979	6.2	2	1	20.4	4	1	20.7	5				1	26.6	6	1	21.7	4	1	38.3	8	0.9998	10.3	2
45383816	protein S100-A6	373951										1	16.3	2	1	16.3	2	1	16.3	2
45383834	60S ribosomal protein L22	373937	1	39.1	3																			0.9922	30.5	2	1	39.1	3	0.9992	18.8	2
45383852	alpha-actinin-1	373918																									1	13.4	10
45383884	UTP--glucose-1-phosphate uridylyltransferase	373900																			0.9998	4.1	2				1	5.9	3
45383890	protein disulfide-isomerase A3 precursor	373899																						1	12.5	5	1	7.1	3
45383972	angiogenin precursor	396194	0.9999	13.7	2	1	46	5							0.9998	17.3	2	1	34.5	4				0.9998	17.3	2				1	28.1	3	0.9999	17.3	2
45384002	cathepsin D precursor	396090	1	28.1	10	0.9998	7.8	2																			0.9999	4.8	1
45384004	bifunctional purine biosynthesis protein PURH	396091				1	5.4	3
45384028	protein S100-A11	396075										1	37.6	4	1	37.6	4	1	30.7	3
45384050	neuronal-glial cell adhesion molecule precursor	396059	0.9994	2	2													0.9921	1.4	2	1	7	6				1	3.2	3	1	7.6	7
45384056	ovalbumin precursor	396058							1	8.5	2													1	11.9	3
45384060	myosin-11	396211																															0.9925	1.7	2
45384070	neurocalcin-delta	396048				1	14	3				1	30.1	4	1	42.5	6	1	27.5	5
45384072	target of Myb protein 1	396049													1	11.7	3
45384124	myelin proteolipid protein	396214							0.9998	8.7	2																			1	8.7	2
45384206	lysosome-associated membrane glycoprotein 1 precursor	396220										0.9998	5.1	2
45384252	2',3'-cyclic-nucleotide 3'-phosphodiesterase	395921				0.9996	6	2				1	14.8	5	1	14	4	1	16.4	6	1	12.1	4	1	18.3	5	1	28.1	10	1	26.7	8
45384280	calpain-1 catalytic subunit	396240				1	6.7	4	1	5.1	3	1	8.4	5	1	9.8	6	1	9.5	6	1	12.2	5	0.9999	4	2	1	13.3	8	1	20.6	11
45384354	avidin precursor	396260	1	35.5	4				0.9998	17.8	2													0.9999	17.8	2
45384378	keratin, type II cytoskeletal cochleal	395772	1	12.8	8
45384454	cation-independent mannose-6-phosphate receptor precursor	395817	1	1.9	3	0.9999	0.9	2	1	3.8	6	1	3.9	6	1	4.2	8	1	4.6	8	1	15.1	25	0.9999	0.9	2	1	8	14	1	6.8	12
45384494	60S acidic ribosomal protein P0	395835																									0.9995	8.9	2
45385807	tyrosine-protein kinase Yes	396238				1	19.6	9				1	6.1	3	1	4.8	3	1	21.1	8	1	22.2	8	1	15.3	6	1	26.2	10	1	15.3	6
46048699	unconventional myosin-Va	396237																									0.993	1.4	2
46048711	metallothionein	396212	1	74.6	3	1	76.2	4	1	76.2	4	1	76.2	4	1	57.1	2	1	58.7	3	0.9999	57.1	2	1	76.2	4				1	57.1	2
46048759	xanthine dehydrogenase/oxidase	396025																												0.9998	3.2	3
46048771	adenylate kinase isoenzyme 1	396002				1	30.4	5				0.9998	12.4	2	1	18.6	3	1	26.3	4	0.9999	11.3	2	1	18.6	3	1	23.2	4	1	18.6	3	0.9997	13.4	2
46048870	angiopoietin-2	395610													0.9997	8.8	2				0.9999	9.8	2	0.9997	9.8	2	1	13.3	3	0.9999	8.8	2
46048885	collagen alpha-1(V) chain precursor	395568	1	4.7	4																									0.9975	2.5	2
46048906	T-complex protein 1 subunit delta	395414				1	22.9	11	1	5.4	2	1	7.1	3	0.9996	5.6	2				1	13.2	5	1	17	7	1	23.1	11	1	16.2	7
46048920	acyl-CoA-binding protein	395263										0.9997	18.4	1	1	18.4	1
46048932	sodium-dependent phosphate transport protein 2B	395131										1	6.2	3	1	6.2	3	1	5	4							1	5.2	3
46049078	immunoglobulin J polypeptide, linker protein for immunoglobulin alpha and mu polypeptides precursor	374117	1	53.8	7				1	32.9	5	1	24.7	3	1	63.3	9	1	22.2	3	1	18.4	2	1	31.6	4	1	22.2	3	1	32.9	6	1	55.7	6
46395493	deoxyribonuclease-1 precursor	395725				0.9999	5.7	1	1	24.1	4	0.9977	14.9	2				1	5.7	1	1	14.9	2				1	8.9	2	0.9999	14.9	2
47604920	phenylalanine-4-hydroxylase	408024	1	11.7	4	1	26.7	10							1	25.3	9	1	48.4	12				1	36.3	12	1	25.8	8	1	22	7
47604951	ubiquitin-40S ribosomal protein S27a	395796																															1	34	4
47604964	CTD small phosphatase-like protein	408252																						1	9.8	2	1	14.5	3	0.9996	9.8	2
47777293	putative ISG12-2 protein	403120										1	52.3	4				1	45.8	3
47825389	lysozyme g precursor	395708				1	19	3							0.9981	10.9	2
48675879	cathelicidin-1 precursor	414337				1	30.4	3
48675901	cadherin-2 precursor	414745																									0.9991	4.8	2
49169814	glutathione S-transferase	414895	1	27.5	4	1	17.6	3	0.9992	7.7	2	1	18.5	4				0.9998	5	1							1	12.6	3	1	19.4	3
49169816	glutathione S-transferase	414896							1	22.6	4	1	34.8	7	1	39.4	7	1	43.4	8				0.9998	10	1	1	31.2	5	1	22.6	4
49225566	muellerian-inhibiting factor precursor	395887	1	21.1	9
50355952	casein kinase II subunit alpha	432370																									1	14.8	3
50728360	PREDICTED: nucleosome assembly protein 1-like 1 isoform X5	417864				1	12.2	3													1	15.3	3	1	15.1	3	1	12.2	3
50728374	PREDICTED: 40S ribosomal protein S16 isoform X2	417871																									0.9999	14.4	2	0.9999	14.4	2
50729086	PREDICTED: branched-chain-amino-acid aminotransferase, cytosolic isoform X2	418193	1	17.4	6	1	13.7	4	0.9998	7.5	3	1	9.3	3	1	14.5	3	1	12.4	3	1	12.4	3	1	15.5	4	1	16.1	5	0.9999	7.5	2
50729098	PREDICTED: N-acylneuraminate cytidylyltransferase isoform X2	418199																												0.9996	8.3	2
50732309	PREDICTED: kinesin-1 heavy chain isoform X2	420472				1	9.9	7	1	3.7	3	1	5.4	4				1	10.3	9	1	3.5	3							0.9994	2.6	2
50732421	PREDICTED: phosphotriesterase-related protein isoform X3	420525				0.9989	8.6	2													0.9986	8.9	2				1	12.3	3
50732786	PREDICTED: glycerol-3-phosphate dehydrogenase 1-like isoform X2	420664	1	22.4	5	0.9947	7	2							0.9989	6.7	2				0.9999	10	3				1	17	5	1	9.7	3	0.9989	8.8	2
50736203	PREDICTED: endoplasmic reticulum resident protein 44 isoform X2	420994																												0.9987	5.4	2
50736221	PREDICTED: golgi-associated plant pathogenesis-related protein 1 isoform X2	420999				0.9993	16.9	2	1	16.9	2	1	31.2	3				1	31.2	3							0.9999	16.9	2	1	16.9	2	0.9993	16.9	2
50740215	PREDICTED: BRO1 domain-containing protein BROX isoform X4	421334										0.9999	6.6	2										0.9992	6.6	2
50741401	PREDICTED: ras-related protein Rab-4A isoform X3	421532										0.9944	16.1	3
50745642	PREDICTED: ribose-phosphate pyrophosphokinase 1 isoformX2	422185	1	15.7	3	1	24.8	5	1	18.6	4	1	17	4	1	9.6	2	1	10.7	2	1	25	4	0.9978	10	2	1	22.6	5	0.9999	10.8	2
50745884	PREDICTED: ES1 protein homolog, mitochondrial isoform X2	422305													1	21	3							1	23.2	3				0.9904	16.5	2
50745986	PREDICTED: prefoldin subunit 3 isoform X3	422355				1	23	4				0.9973	11.5	2	0.9999	11	2				0.9991	11	2				1	19.5	3	1	22	3
50746471	PREDICTED: ectonucleotide pyrophosphatase/phosphodiesterase family member 6	422551				0.9999	6.2	2				1	9.8	3							1	6.2	2	1	9.8	3	1	9.8	3	1	9.8	3
50748536	PREDICTED: activator of 90 kDa heat shock protein ATPase homolog 1 isoformX2	423378																									0.9997	10.9	2
50748652	PREDICTED: alpha-1-antitrypsin isoform X2	423435	1	9.6	3	1	11.9	4																1	12.1	5							0.9966	4.8	2
50748654	PREDICTED: alpha-1-antiproteinase 2 isoform X2	423436																															0.9998	7.9	2
50749731	PREDICTED: ADP-ribosylation factor-like 3 isoform X3	423865							1	28	3																0.9911	16.5	2
50750962	PREDICTED: oxidoreductase HTATIP2 isoform X2	424363										0.998	11.7	2
50751150	PREDICTED: calcyclin-binding protein	424437	1	23.5	4	1	20.8	4	1	36.2	7				1	21.7	4				1	20.8	4	1	17.6	3	1	20.8	4	1	26.7	4
50751384	PREDICTED: di-N-acetylchitobiase	424535	1	9.1	3	1	16.5	5	1	19.2	5				1	20.6	5	1	13.2	3	1	24.7	6				1	30.8	10	1	26.6	7	1	17	4
50751398	PREDICTED: cAMP-dependent protein kinase catalytic subunit beta isoform X4	424542																									1	13.6	3
50752703	PREDICTED: sorbitol dehydrogenase	415332																									0.9999	7.3	2	0.9984	6.2	2
50753561	PREDICTED: V-type proton ATPase subunit d 1 isoform X2	415674																									0.9996	11.4	2
50753989	PREDICTED: trafficking protein particle complex 2-like	415847				0.999	15.8	2										0.9987	16.5	2
50754419	PREDICTED: urocanate hydratase	416035				1	8.4	5							1	7.7	4	1	6.4	4
50754507	PREDICTED: 26S proteasome non-ATPase regulatory subunit 6 isoform X2	416079				0.9999	6.9	2										1	4.3	1				1	10.3	3
50755635	PREDICTED: tektin-4	416527				0.9996	5	2																1	11.4	4							1	9.6	3
50756617	PREDICTED: beta-ureidopropionase isoform X2	416949																									1	13.3	3
50757869	PREDICTED: guanine nucleotide-binding protein subunit alpha-13	417434							1	11.7	5	1	17.8	5				0.9935	6.1	3				1	18.8	5	1	26.3	8	1	11.9	5
50759231	PREDICTED: glycolipid transfer protein domain-containing protein 1	419417																												0.9996	11.2	2
50760047	PREDICTED: vacuolar protein sorting-associated protein 26B isoform X2	419738													0.9988	9.8	2										0.9992	9.8	2
50760791	PREDICTED: interferon-induced 35 kDa protein	420011																												1	9.4	2
50767570	PREDICTED: sepiapterin reductase	425255				0.9999	8.6	2										1	8.6	2				0.9999	8.6	2	1	15.3	3	0.9999	8.6	2
50803534	PREDICTED: actin, alpha skeletal muscle B isoformX2	426652	1	35.3	12	1	32.4	12	1	34.7	12													1	25.5	9				1	34.7	12
50806608	PREDICTED: thioredoxin-like 1 isoform X3	426854	1	21.9	3	1	19.4	3	1	14.6	2	1	30.9	5	0.9999	11.5	2	1	26	5	1	25.7	4	1	18.1	3	1	28.8	5	1	26	4	1	12.8	2
52138641	arylamine N-acetyltransferase, pineal gland isozyme NAT-3	415809				0.9989	7.2	2							0.9996	8.3	2										1	13.4	3	0.9999	12.8	3
52138659	guanine nucleotide-binding protein subunit beta-2-like 1	417044							0.9999	8.5	2																1	13.6	3	1	20.5	4
52138693	WD repeat-containing protein 1	422842				1	13.8	6				1	11.3	3				1	19	6	1	12.2	3	1	13	4	1	13.3	5
52138701	cofilin-2	423320				0.9999	13.3	2	1	28.3	4	1	25.3	3				0.995	16.9	2				0.9995	18.7	2				1	16.9	2
52138719	neuroserpin precursor	425002				1	21.7	6	0.9997	5.6	2	1	15.6	4				1	15.4	4	1	9.8	4	1	19.5	6	1	20.2	6	1	21.2	6	0.9976	5.9	2
52694650	cell surface glycoprotein MUC18 precursor	448832	1	7.8	3																						0.9999	4.2	2
53749682	peptidyl-prolyl cis-trans isomerase FKBP5	421186				1	9.1	3	0.9976	6	2				1	10.2	3	1	8.7	3	1	15.1	5				1	11.4	4
54020693	ADP/ATP translocase 3	374072																															0.9999	24.2	7
54020716	nicastrin precursor	426905							0.9999	3.8	2	1	9.3	5				1	7.1	4	1	5.9	3				1	7	4	1	7.4	4
54111425	procollagen-lysine,2-oxoglutarate 5-dioxygenase 1 precursor	419485				1	5.1	3							1	3.6	2	1	3.4	2							1	8.2	5	1	5.1	3
55741590	aspartyl-tRNA synthetase, cytoplasmic	424296																						1	11.9	4
55741602	monocarboxylate transporter 1	419875	1	7.2	3	1	21.2	12	1	7.2	4	1	17.2	8	1	9.4	4	1	14.2	8	1	9.4	4	1	7	3	1	13.8	6	1	12	6	1	6.6	3
56118628	adapter molecule crk	417553				1	14.4	3				1	11.1	3	0.9999	8.5	2	1	18.4	4	1	19.3	4				1	15.7	3
56118966	60S ribosomal protein L30	425416																						0.999	24.3	2	1	40.9	3	0.9999	24.3	2
56118970	importin subunit alpha-4	425012																0.9963	5.4	2							0.9998	5.4	2
56118984	alpha-centractin	423862	1	19.1	4	1	23.1	4	1	17.3	3	0.9999	9.3	2				1	10.4	2	0.9991	10.4	2	1	11.4	3	1	19.4	4	1	19.1	4
56119006	transcription elongation factor B polypeptide 1	420187							0.9992	26.8	2							0.9978	21.4	2							0.9949	30.4	2	1	30.4	2
56119012	AP-1 complex subunit mu-1	420149																												0.9962	4.7	2
56119058	vacuolar protein sorting-associated protein 29	416867	1	18.3	3	0.9991	10.8	2										0.9986	14	2
56605900	trafficking protein particle complex subunit 3	419625				1	19.4	4				0.997	14.4	2				0.9974	14.4	2	0.9983	10.6	2	0.9941	10.6	2	0.9987	10.6	2
56605916	protein tyrosine phosphatase type IVA 1	421877	0.9971	11.6	2	0.9999	19.7	3	1	38.7	5	1	20.8	3	0.997	12.7	2	1	20.8	3
56605954	CD82 antigen	423172										0.9985	12.5	2				0.999	12.5	2
56711270	protein XRP2	418675	0.9999	9.8	2	1	14	4	0.9987	7.8	3	1	18.5	6	1	29.7	9	1	29.4	8	1	25.5	6	1	8.1	3	1	29.7	7	1	19	4
56961664	cytoglobin	427802																															0.9991	13.4	2
57524801	ras-related protein Rab-11A	415544				0.9916	29.6	6	1	33.8	7	0.9994	34.3	7	0.9917	30.1	6	0.9942	23.1	4	0.9996	30.1	7				1	40.7	9				0.9963	30.1	6
57524857	dnaJ homolog subfamily A member 2	415744													1	19.5	3
57524880	vacuolar protein sorting-associated protein 35	415750				1	7.8	5				0.9985	3.1	2	1	7	4	1	6.7	4	0.9999	3.1	2				1	10.1	6	1	5.5	3
57524964	ruvB-like 1	416022																0.9998	5.9	2							1	16.4	5
57525024	serine/threonine-protein phosphatase 2A catalytic subunit alpha isoform	416318																												1	48.9	10
57525076	phosphoribosyl pyrophosphate synthase-associated protein 2	416521																			0.9998	8.4	2
57525148	ubiquitin-conjugating enzyme E2 L3	416769							1	27.3	3	1	33.1	4	1	35.7	3	0.9996	20.1	2	0.9991	20.1	2	1	31.8	3	1	31.8	3
57525187	serine/threonine-protein phosphatase PP1-gamma catalytic subunit	416872										0.9945	28.8	7	1	39	9	0.998	25.7	7										0.9993	35.9	8	0.9901	22.6	5
57525252	COP9 signalosome complex subunit 1	417382																									0.9981	4.3	2
57525300	T-complex protein 1 subunit zeta	417541				1	17.4	6										1	10	3							0.9999	5.3	2
57525373	leukotriene A-4 hydrolase	417918	1	9	5										1	5.9	3
57525423	V-type proton ATPase subunit E 1	418162	0.9998	9.7	2	1	22.6	4	0.9998	10.2	2	1	26.5	4	1	21.7	3	1	9.3	2	1	26.1	5	1	20.4	4	1	35	5	1	37.6	6
57525432	putative deoxyribose-phosphate aldolase	418176																						1	15.4	3	0.992	8.8	2
57525483	eukaryotic translation initiation factor 2 subunit 3	418597																			1	8.3	3
57525488	AP-1 complex subunit sigma-2	418621																			0.9988	10.8	2				0.9999	10.8	2
57529377	adenosine deaminase	419194							1	14	3	0.9999	11.5	2	0.999	5	2
57529488	Golgin subfamily A member 7	426787				1	19	2				1	26.3	3	0.9999	19	2	0.9999	18.2	2	1	26.3	3	1	18.2	2	1	26.3	3	0.9999	18.2	2
57529556	ragulator complex protein LAMTOR3	425210										0.999	30.6	2				0.9941	30.6	2
57529571	programmed cell death protein 10	425003	1	21.7	3	1	32.5	6	0.9999	10.4	2	1	37.3	7	1	33.5	6	1	37.3	7	1	31.1	5	1	31.1	5	1	36.3	7	1	31.1	5	1	17	2
57529848	adenosine kinase	423735	1	10	3	1	10.6	3	1	13.1	3	1	10.6	3	1	20.6	5	1	22.8	6	0.9999	7.5	2				1	10.3	3	1	21.4	6
57529874	26S protease regulatory subunit S10B	423586																						0.9992	11.3	2
57529899	proteasome subunit alpha type-3	423542	1	30.6	6	1	27.8	6	1	33.3	7	1	32.2	7	1	26.7	6	1	17.6	4	1	16.1	3	1	16.1	3	1	21.6	5	1	19.6	4	1	18.8	4
57529969	eukaryotic translation initiation factor 2 subunit 1	423279	0.9999	8.7	2				0.9997	6.9	2	1	11.5	3	0.9998	6.9	2				0.9987	11.1	2	1	28.5	6	0.9999	8.7	2	1	24.3	5	0.9999	8.7	2
57529999	toll-interacting protein	423099	0.9999	8	2	1	13.1	3	1	9.9	2	0.9999	10.2	2	0.9994	8.4	2	0.9995	8.4	2	1	13.1	3	0.9996	8.4	2	1	19	4	1	14.2	3
57530079	acid ceramidase precursor	422727	1	8.9	3	1	7.8	3										0.9999	5.6	2	1	8.9	3				1	12.2	4	0.9999	5.6	2
57530095	COP9 signalosome complex subunit 4	422594				1	14.6	5				1	13.1	4	1	12.7	4	1	15.3	4	1	10.2	3	1	24.1	7	1	22.9	7	1	13.6	4
57530180	plastin-3	422222																1	10.5	4
57530236	ectonucleotide pyrophosphatase/phosphodiesterase family member 4 precursor	422055	1	16.6	5	1	13.3	4	1	22.4	5							1	13	3							1	10.6	3
57530288	prolyl endopeptidase	421785	0.9915	3.5	2	1	6.1	3	1	4.9	2	0.9999	4.9	2	1	6.8	3							0.9975	2.8	2	1	9.9	6	1	5.4	3
57530557	major vault protein	420049	1	5.1	3																0.9975	3.3	2				1	19.4	12	1	12.2	7
57530593	coatomer subunit epsilon	420117																												0.9996	10.7	2
57530631	fatty acid binding protein 5 (psoriasis-associated)	420197	1	29.1	3
57530682	ras-related protein Rab-18	420483																									0.9999	15.5	2	1	24.3	4
60302662	neuronal membrane glycoprotein M6-b	418632	0.9953	9.7	2																0.9926	9.7	2							0.9999	11.5	2
60302724	ras homolog family member G	422207										0.9927	14.7	2				0.9942	14.7	2
60302738	proteasome assembly chaperone 1	418520				0.9998	11	2
60302748	GTPase NRas precursor	419885	0.9986	47.6	6				0.9975	32.3	7				1	48.1	9	1	61.9	8	1	39.7	6				0.9999	61.9	8	1	61.9	8
60302800	heat shock 70 kDa protein 4L	422496	1	7.1	4							1	14.5	9							1	6.3	4				1	14.6	9	1	7.6	5
60302808	UDP-glucose 6-dehydrogenase	422792				1	25.1	8	1	9.1	3				1	19	5	1	17	5				1	23.1	7	1	20	7
60302834	protein Niban	424451				1	6.5	4				1	4.3	3				0.9999	3	2							0.9949	4.3	2	0.9992	3.1	2
60302842	26S proteasome non-ATPase regulatory subunit 1	424926				1	4.6	3
61097989	AP-2 complex subunit alpha-2	423102				1	11.2	8	0.9999	1.6	1	1	10.6	7	1	6.7	4	1	3.7	3	1	5.8	3	1	5.8	3	1	6.7	4	1	5.5	3	1	5.8	3
61098226	ubiquitin-like protein 3	418921				1	24.8	3				0.9995	23.1	2				1	33.3	3							1	39.3	3	0.9971	20.5	2
61098232	eukaryotic translation initiation factor 3 subunit J	415573				0.9998	7.9	2
61098300	26S proteasome non-ATPase regulatory subunit 5	417125																0.9995	4.4	2							1	6.9	3
61098368	signal transducer and activator of transcription 1-alpha/beta	424044				0.9993	3.2	2				1	5.6	3
61098378	aspartyl aminopeptidase	424200	0.9996	4.9	2	1	19.9	7	1	23.3	8	1	16.9	6	1	24.7	9	1	16.9	6	1	29.6	9	1	16.9	6	1	24.7	10	0.9999	6.1	2
61098410	26S proteasome non-ATPase regulatory subunit 2	425294				1	8.3	5				0.9996	3.4	2				1	7.7	4				0.9996	2.3	2	1	8.1	5
61098426	exportin-7	426925				1	3.5	3				1	4.7	5													1	7.1	6	1	3.9	3
61889131	claudin-1	424910				0.9996	10	2										0.9967	10	2
62751395	mothers against decapentaplegic homolog 5	395679				1	9	4																			1	13.1	4
71894705	serine/threonine-protein phosphatase 2A 55 kDa regulatory subunit B alpha isoform	419523	0.9998	9.2	2	0.9999	9.2	2							1	13.9	3	0.9999	11.2	2	1	27.1	7	1	13	3	0.9977	9.4	3	1	13	3
71894725	serine incorporator 2 precursor	419558																			0.9995	9.8	2
71894763	putative adenosylhomocysteinase 2	419803				1	7	3										1	8.9	4	1	12.4	5				1	12.6	5	1	13.3	5
71894779	actin-related protein 2/3 complex subunit 1B	416490										0.9968	6.2	2							0.991	9.8	2	0.9957	8.4	2
71894783	protein lin-7 homolog C	421608																1	24.4	3
71894821	osteoclast-stimulating factor 1	427258				1	22.3	3	0.9995	16.3	2	1	23.8	3
71894847	26S protease regulatory subunit 6A	423182				0.9999	6.9	2																0.9968	5.9	2
71894897	myotubularin-related protein 9	422033				1	17.1	7	0.9979	3.3	2							0.9997	2.5	1				1	8.7	4	1	12.4	6
71894915	ras-related protein Rab-22A	419318				1	29.4	4										1	23.2	3	1	32	4	0.9997	18	2	1	39.2	5	1	39.2	5
71894959	microtubule-associated protein RP/EB family member 1	419288																0.9994	10.9	2
71895027	eukaryotic translation initiation factor 6	419140										0.9999	17.6	2	1	17.6	2	1	20.8	3				1	16.3	3				1	26.9	3	0.9998	17.6	2
71895073	1,2-dihydroxy-3-keto-5-methylthiopentene dioxygenase	421918				1	22.2	3	1	30.6	4	0.9996	18.3	2	0.9985	13.3	2				1	20.6	3
71895095	40S ribosomal protein S3	419069	0.9995	12.7	2																0.9994	14.3	2				1	29.5	5	0.9999	14.3	2
71895129	lambda-crystallin homolog	418953				0.9953	6.4	2	0.9998	7.1	2	0.9994	10	2							1	18.1	4	0.999	7.1	2	1	10.3	3	1	20.6	3	0.9999	10	2
71895145	lanC-like protein 1	424006																			0.9992	5	2				1	15.7	4	1	11.1	3
71895185	dipeptidyl peptidase 4	424187				1	8.8	4				1	31.4	17	1	24.2	14	1	32.5	17				1	6.7	3	1	9.9	5	1	6.9	4
71895235	spermine synthase	418602				0.9998	10.6	2																			0.9999	10.6	2
71895291	40S ribosomal protein S14	416275				0.999	15.9	2																			0.9998	15.9	2
71895343	tumor necrosis factor alpha-induced protein 8	427384													0.9986	12.2	2	0.9993	14.9	2
71895375	threonyl-tRNA synthetase, cytoplasmic	427427																									1	4.8	3
71895387	inosine-5'-monophosphate dehydrogenase 2	416058	0.9957	4.5	2	0.9979	4.5	2	0.9998	4.5	2										1	8.2	3	0.9996	4.5	2	0.9986	4.5	2
71895433	serine/threonine-protein kinase MST4	422231																						1	7.7	3	1	11.1	3
71895451	twinfilin-2	415940				1	12	3	1	18.3	4	1	16	4	1	26.4	6	1	26.4	6	1	19.2	4	1	14.3	3	1	23.5	5	1	20.1	5	0.9999	8.9	2
71895471	acylamino-acid-releasing enzyme	415926				1	12.3	6	1	20.2	11	1	5.9	3				1	7.1	4	1	6.1	3	1	7.8	4	1	15	8	1	4.9	3
71895479	phosphomannomutase 2	427679	1	21.9	4	0.9993	8.1	2	1	20.6	4	1	18.6	4	1	17.4	3	1	15.4	3	1	19	4	0.9997	9.3	2	1	19	4	1	15.8	3	1	15.8	3
71895597	nuclear transport factor 2	415655	0.9991	23.6	2	1	23.6	2	1	44.9	3	1	44.9	3	1	44.9	3	1	44.9	3				1	23.6	2	1	23.6	2	1	23.6	2
71895603	lysosomal protective protein precursor	428163	1	18.9	6	1	12.5	4	1	16.3	5	1	12.1	4	1	15.9	5	0.9996	6.6	2	1	9.8	3	1	6.8	3	1	8.9	3	1	12.3	4
71895641	EH domain-containing protein 3	421306				1	6.5	3				1	7.1	3	0.9998	4.3	2	0.9999	4.3	2							1	6.4	3	1	9.9	3
71895669	ras-related protein Rab-8A	428352				0.997	24.6	6				1	34.8	6	1	33.8	6	1	30.4	6				0.9997	31.9	5	0.9971	30.4	6	0.9904	27.5	5
71895697	methylosome protein 50	419865				0.9996	11.4	2							0.9997	11.4	2													0.999	10.3	2
71895709	glycine--tRNA ligase	428403				1	5.5	3				1	8.6	4	1	8.8	5	1	6.7	3	1	8.6	4	1	4.5	2	1	5.1	3
71895729	glycogen phosphorylase, brain form	421248				1	7.8	5				1	6.2	4				1	7.7	5	1	7.1	5	1	6.4	4	1	17.2	14	1	14.5	9
71895805	protein-L-isoaspartate(D-aspartate) O-methyltransferase	428607										1	16.2	2													0.9999	26.3	2
71895883	T-complex protein 1 subunit eta	428806				1	28.6	12										1	7.1	3				1	25.5	10	1	44.5	17
71895931	methylthioribulose-1-phosphate dehydratase	428860	0.9999	12.8	2
71896007	actin-related protein 2/3 complex subunit 5	429075				1	29.1	3				0.9999	20.5	2	1	52.3	5	1	29.1	3
71896025	UMP-CMP kinase	429100							1	18.9	3	0.9998	11.2	2	0.9986	11.2	2	1	16.8	3							1	27.6	4	1	14.8	2	0.9967	12.2	2
71896121	proteasome inhibitor PI31 subunit	430115							0.998	13.7	2																0.9941	9.6	2
71896147	6-phosphogluconolactonase	430442	0.9999	10	2	1	14.8	3	1	14.8	3	0.9999	14.4	2	1	24.8	4				0.9986	10.4	2				1	30.8	5	1	19.2	3
71896277	beta-hexosaminidase subunit alpha precursor	415320				1	22.4	8
71896299	O-acetyl-ADP-ribose deacetylase C6orf130 homolog	419916																									1	15.9	3
71896431	filamin-B	378913	1	12.6	20	1	20.3	34	1	10.5	16	1	14.5	21	1	13	21	1	24.3	40	1	16	27	1	13.6	22	1	9.4	16	1	10.6	16
71896679	phosphatidylinositol 5-phosphate 4-kinase type-2 alpha	420504																			1	9.1	3
71896797	nardilysin	424635				1	9.8	9	0.9999	2.5	2	0.9998	2.2	2				0.9998	2.2	2	0.9986	2.5	2	0.9994	2.1	2	1	5.5	5	1	7.9	6
71896943	decorin precursor	417892	1	23	6	0.998	6.7	2										1	14.6	4							0.9993	6.7	2	1	14.6	4	1	14.6	4
71897111	nicotinamide phosphoribosyltransferase	417707																1	9.1	3				0.9998	7.1	2	1	7.9	3
71897131	transmembrane channel-like protein 7	416610				1	3.3	2	0.9992	3	2	1	10.2	5	1	5.3	2	1	9	4
71897175	coatomer subunit alpha	426906										1	9	6	1	6.9	6				1	3.2	3				1	3.1	3	1	4.6	4
71897245	ras-related protein Rab-35	416983	1	23.4	4	1	33.8	6	1	23.4	4	1	33.3	6	1	43.3	7	1	35.8	6	1	35.8	6	1	44.8	8	1	44.8	7	1	42.8	7
71897287	phosphoglucomutase-2	426435				1	5.7	3				1	5.6	3	0.9996	3.4	2	1	7.4	4
71897339	serine/threonine-protein phosphatase 2A activator	426329	0.9997	7.8	2							1	10.9	3	1	11.8	3	1	15.6	3	1	16.2	3	1	11.8	3	1	30.5	7	1	16.2	4	0.9986	8.7	2
72535134	cytoplasmic aconitate hydratase	373916	1	13.3	6	1	6.1	4	1	12.4	7	1	11.1	6				1	5.1	3	1	9.3	5	1	14.8	7	1	17.4	10	1	18	9
75832158	C4b-binding protein alpha chain precursor	419851	1	15.7	10	1	6.6	4	1	12.5	9				1	4.3	2	1	4.3	2	1	17	10	1	12.1	7	0.9978	3.2	2	1	13.2	8	1	5.5	3
84619526	phosphoglucomutase-1	424691				1	8	4
86129444	phosphatidylinositol transfer protein beta isoform	416912	0.9992	12.5	2	1	24.3	5	0.9998	11.4	2	0.9999	16.2	2				1	19.9	3	1	19.9	3	1	16.9	3	1	19.9	3	1	24.6	4	0.9998	16.2	2
86129508	calcium/calmodulin-dependent protein kinase type II delta chain	422688													0.9997	7.7	2
86129512	C-1-tetrahydrofolate synthase, cytoplasmic	423508				0.9984	2.4	2																			1	5.7	3
86129524	COP9 signalosome complex subunit 5	426579				1	12.7	3				1	15.4	4	0.9996	7.7	2							1	9.8	2	1	21.6	6	1	16.9	4
87196326	vesicle-associated membrane protein 3	419368				1	31.7	3				1	54.8	6	1	39.4	4	1	54.8	7							1	23.1	3
94400858	secreted phosphoprotein 24	396080	1	29.2	3				1	20	2										1	29.2	3	0.9997	22.5	2	1	36.7	4	1	29.2	3	1	29.2	3
94536813	basement membrane-specific heparan sulfate proteoglycan core protein precursor	429806	1	2.8	7																												1	2.5	5
113206052	apolipoprotein B precursor	396535	1	4.9	14																1	5.5	20	1	3.8	12	0.9997	0.5	2	1	7.8	27
113206062	ras-related protein Rab-6A	419063				1	23.1	5				0.9998	12.5	3				0.9999	16.8	4	0.9999	12	3				0.9993	9.1	3
114158697	COP9 signalosome complex subunit 8	424020													0.9986	17.4	2	0.9982	17.4	2
114326240	contactin-associated protein-like 5 precursor	424231																									0.9988	3.5	2	1	5.1	3
116175422	complement 4 precursor	426611	1	15	16	1	2.6	3	1	6.5	8	0.9995	2	2	1	3.7	5	1	1.8	2	1	7.3	9	1	5.2	6				1	7	8	1	7.6	9
118082329	PREDICTED: ras-related protein Rab-21	771383																			0.9972	12.7	2				0.9987	12.3	2
118082590	PREDICTED: histone H4-like	427884				1	27.2	3
118083310	PREDICTED: ubiquitin carboxyl-terminal hydrolase 5 isoform 2	418290				0.9998	2.6	2				1	9.5	4				1	6.5	3							1	10.7	5	1	13.6	5
118083913	PREDICTED: probable ubiquitin carboxyl-terminal hydrolase FAF-X isoformX2	418569	0.9996	1.2	2	1	2	3				1	4.6	8	1	9	17	1	4.6	8	1	4	6	1	3.1	5	1	3.5	6	1	4.6	8
118084115	PREDICTED: angiotensin-converting enzyme 2	418623				1	6.9	3	1	9.8	6	1	18.1	9				1	11.4	5							1	8.8	3	1	8.8	3
118085204	PREDICTED: GRB2-associated-binding protein 2 isoform X1	419027	0.9997	3.4	2	0.9999	3.4	2				0.9998	3.4	2	1	6.2	3	0.9998	4.4	2	1	6.2	3	1	4.6	2	0.9999	3.5	2	1	5.3	3
118085690	PREDICTED: plexin domain-containing protein 2	420511																									1	7.4	3
118085711	PREDICTED: acyl-CoA-binding protein	420531										1	62.5	4	1	67	4	1	67	4
118085986	PREDICTED: dnaJ homolog subfamily C member 13 isoform X4	420688				1	4.6	7	1	2.7	4	1	15.7	25	1	15.6	24	1	10.2	15	1	6.7	10	1	4.3	7	1	9.8	16	1	6.5	9
118086124	PREDICTED: prostatic acid phosphatase isoform X1	776390	1	8.2	3	1	18.5	6							1	6.4	2	1	16.7	5	1	16.2	4	1	16.2	4	1	15.4	5
118086389	PREDICTED: adenylyl cyclase-associated protein 2 isoform X3	420847				1	14.4	4	1	26.2	7	1	26	7	1	21.8	5	1	28.2	7	1	14.7	3	1	26	6	1	19.1	5	1	10.7	2
118087124	PREDICTED: copine-3	420214																						0.9997	5.4	3	1	8.5	4
118087908	PREDICTED: serine/threonine-protein phosphatase 2A 56 kDa regulatory subunit alpha isoform	421372																			0.9996	5.5	2
118088436	PREDICTED: dynein light chain Tctex-type 1 isoformX1	421660				0.9999	23	2				1	44.2	4	1	30.1	2	0.9998	30.1	2
118089093	PREDICTED: quinone oxidoreductase PIG3 isoform X3	421977													0.9999	10.1	2										1	37.6	7	1	34	6
118089191	PREDICTED: chloride intracellular channel protein 5 isoform X2	422054	1	18.3	3
118090738	PREDICTED: epididymis-specific alpha-mannosidase isoform X2	422859	1	3.7	4	1	5.2	4				0.9996	2.4	3				1	5	4	1	3.6	3				1	8.4	8	1	8.8	7
118090795	PREDICTED: uncharacterized LOC422895 isoform X5	422895				1	31.9	3	0.9894	19.1	2	1	60.6	5	0.9996	19.1	2										0.9993	23.4	2	0.9924	19.1	2
118091445	PREDICTED: protein FADD	423146																									1	17.9	3
118092065	PREDICTED: 60 kDa lysophospholipase	772201	1	8.7	3	1	25.6	8	1	16.4	5	1	23.1	6				1	24.1	7	1	21.3	7	1	15.2	5	1	23.6	8	1	23.3	8
118092363	PREDICTED: glucosamine 6-phosphate N-acetyltransferase isoformX2	423588	0.9994	13.7	2	0.9983	13.7	2	0.9992	15.3	2																			0.9999	15.3	2
118093146	PREDICTED: phospholysine phosphohistidine inorganic pyrophosphate phosphatase isoform X3	426415																			0.9999	11.2	2
118093746	PREDICTED: actin-related protein 2/3 complex subunit 2	429041							1	18	3							1	11	3	1	26.7	7	0.9994	15.6	3	1	32	9	1	12	3
118094293	PREDICTED: exostoses (multiple)-like 2 isoform X3	424465																			0.9989	6.6	2				0.9999	6.6	2
118094547	PREDICTED: ras-related protein Rab-3C isoform X2	424636				1	16.4	4	0.9985	17.4	4	0.9999	10	2				1	10	2	0.9991	12.8	3				0.9986	12.8	3	0.9936	13.7	3
118094713	PREDICTED: complement component C8 alpha chain	429111	1	15.8	8	1	15.3	6	1	13.1	6	1	13.1	6	1	26	12	1	19.4	8	1	9	4	1	12.6	6	1	9	4	1	10.8	5	1	12.8	5
118094715	PREDICTED: complement component C8 beta chain	424669				0.9997	3.9	2																									1	12.7	4
118094989	PREDICTED: coatomer subunit beta'	424823				1	6.6	3				1	5.3	3				1	8.5	5										1	5.7	3
118095086	PREDICTED: phospholipid scramblase 1 isoform 1	424883																									0.9995	9.2	2
118095824	PREDICTED: stAR-related lipid transfer protein 5	770108				0.9993	10.5	2				0.9984	17.1	2	0.9999	8.6	2	1	34.3	4	0.9993	11.9	2				0.9998	13.8	2
118096400	PREDICTED: rhophilin-2 isoform X2	415771																									1	4	3
118096785	PREDICTED: plasma membrane calcium-transporting ATPase 2 isoform 1	415958				1	4.8	4							1	4.7	3	1	5.3	4
118096801	PREDICTED: metalloproteinase inhibitor 4	768711																															0.9974	14.5	2
118096822	PREDICTED: transketolase isoform X4	415991	1	21.3	7	1	23.8	9				1	17.2	7	1	11.3	5	1	24.1	9							1	10.1	3
118097222	PREDICTED: eukaryotic peptide chain release factor subunit 1	416182																			0.9922	5.3	2
118097422	PREDICTED: cytoplasmic FMR1-interacting protein 2 isoform X6	416246	0.997	1.8	2	0.9922	6.5	7				1	3.6	4							1	2.7	3	0.9987	1.8	2	0.9928	7.3	7	1	2.9	3
118097470	PREDICTED: platelet-derived growth factor receptor beta	770488				1	19.5	16				1	23.4	15	1	14.5	10	1	23.8	17	1	16.4	13	1	6.6	5	1	22.8	17	1	16.7	13
118097631	PREDICTED: heat shock 70 kDa protein 4 isoformX2	416339				0.9964	3.9	3				1	6.3	4				1	6.3	4										0.9936	2.6	2
118098058	PREDICTED: 40S ribosomal protein S15a isoformX1	427675																									0.9998	26.2	2	1	26.2	2
118099635	PREDICTED: phosphoribosyl pyrophosphate synthase-associated protein 1 isoform X3	417360				0.9999	7.6	2																0.9996	7.6	2	1	26.7	6	0.9994	10.4	2
118100425	PREDICTED: dynein light chain 2, cytoplasmic isoform X2	417663				1	50.6	4				0.9973	49.4	3	1	62.9	4	1	50.6	4							1	50.6	3				1	49.4	3
118100855	PREDICTED: probable aminopeptidase NPEPL1 isoform X3	419314	1	8.4	3													0.9999	4.6	2	1	13	5				1	20.1	8	0.9999	6.1	2
118101238	PREDICTED: complement C1q subcomponent subunit A isoform X2	419504																						0.9987	7.8	2
118101652	PREDICTED: proteasome subunit beta type-2 isoform 2	419630	1	30.1	3	1	35.2	5	1	54	5	1	45.5	4	1	45.5	4	1	45.5	4	1	22.2	3	1	36.4	4	1	54	6	1	36.4	4	1	27.8	3
118102045	PREDICTED: 6-pyruvoyl tetrahydrobiopterin synthase isoform X7	374144													0.9999	25	2													0.9994	25	2
118102268	PREDICTED: mitogen-activated protein kinase 14 isoformX2	421183	0.9981	11.7	2																						1	21.9	7
118103033	PREDICTED: synaptic vesicle membrane protein VAT-1 homolog	420009	1	14.4	4	1	10.2	3	1	11.3	3	1	17.3	5	1	13.4	4	0.9998	7.1	2	1	12	4	1	10.5	3	1	8.6	3	1	22	6
118103279	PREDICTED: cartilage oligomeric matrix protein	420120	1	36.9	19	1	7.2	3	1	5.3	2	1	15.1	8				1	13.7	7	1	13.7	6	1	28.4	14	1	15.2	7	1	36.5	16	1	12.4	6
118103607	PREDICTED: spermatid-specific manchette-related protein 1 isoform X2	427402										1	56.4	11	1	28.4	6				1	15.6	3	1	13.2	3	1	23.7	4	1	45.9	10
118103703	PREDICTED: calcyphosine-like isoformX1	426055																									0.9997	16.8	2
118104237	PREDICTED: isochorismatase domain-containing protein 1 isoform X2	415601	1	13.9	3				1	18.4	4	0.9996	7.5	2	1	13.9	3				1	21.5	4	0.9999	9	2	1	19.5	5	1	21.9	5
118104602	PREDICTED: alpha-aminoadipic semialdehyde dehydrogenase isoform 2	426812	1	6.5	3	1	19.2	9				0.9998	4.7	2	1	15.7	7	1	26.3	10	1	33.4	12	1	22.6	8	1	27.2	10	0.9998	4.3	2	0.9994	4.7	2
118405172	AP-2 complex subunit mu	770246																									1	8.8	3
118405176	actin-related protein 2/3 complex subunit 1A	770269	1	24.6	6	0.9971	10.8	2	1	15.7	4				1	10.8	2	0.9994	10.8	2	1	21.4	5	1	17.3	4	1	35.7	9	0.9968	10.8	2	0.9966	4.9	2
118405190	coatomer subunit delta	770561	0.9902	4.3	2	0.9993	4.1	2	1	6.5	3	1	5.9	3	1	8.2	4	0.9998	4.3	2	0.9994	4.5	2				1	9.6	5	1	6.1	3
118405198	cytochrome c	420624	1	47.6	4	1	31.4	3				1	21.9	3	1	48.6	5	1	14.3	2							1	21.9	3
119331066	syntaxin-2	378895				0.999	11.8	2										0.9999	14.4	2				1	15.4	2
119331076	xaa-Pro dipeptidase	415776				1	22.5	10	1	28	11	1	19.1	7	1	36.8	15	1	30.6	13	1	26.8	9	1	21.5	8	1	29.8	12	1	29.6	11	1	6.8	3
119331150	sorting nexin-6	771038													0.9999	4.4	2
119331160	quinone oxidoreductase	772289	1	19.9	3	1	37.5	7	1	32	6	1	23.6	4	1	39.3	7	1	28.1	5	0.9996	13.3	2	1	28.1	5	1	36	6	1	42.9	8	1	35	6
124249308	charged multivesicular body protein 2a	776036				0.9982	7.3	2				0.9993	12.3	2							0.9998	12.3	2				0.9964	12.3	2	1	12.3	2
124249424	sorcin	420538	0.9994	11.6	2	1	22.7	4	1	21.7	3	1	32.8	5	1	36.4	6	1	36.4	6	0.9993	11.6	2	1	21.7	3	0.9995	11.6	2	0.9996	11.6	2
126165274	spermatid-associated protein	418848				0.9998	8.8	3	0.9997	7	2	1	23.5	6				1	11	3										1	17.7	5
133778969	dihydrofolate reductase	427317																0.9989	16.8	2
148238207	protein FAM3C	417758																1	24.7	4
157785663	cystic fibrosis transmembrane conductance regulator	100049619										0.9998	2.4	2
157909816	proteasome (prosome, macropain) activator subunit 4	421218													1	2	3										0.9924	0.9	2
157954043	proto-oncogene tyrosine-protein kinase Yrk	777583	0.9928	2	2
160333842	proto-oncogene tyrosine-protein kinase ROS precursor	396192	0.9999	1.6	2	1	2.7	4	1	2.4	3	1	11.3	18	1	10.4	16	1	10	16	1	5.8	9	1	2.5	3	1	4.3	7	0.999	1.6	2
160358333	neo-calmodulin	396523										1	34.9	3	1	20.1	2	1	34.9	3
164452937	nudix (nucleoside diphosphate linked moiety X)-type motif 1	416467																									1	30.8	3	1	17.3	2
166091509	synaptobrevin homolog YKT6	430371				0.9999	10.6	2				1	19.7	3	0.999	15.2	2	0.9997	15.2	2							1	19.7	3
167860152	ketosamine-3-kinase	417336																			0.9976	13.3	2	1	13.3	2				0.9988	12.9	2
215422358	proteasome (prosome, macropain) 26S subunit, non-ATPase, 4	100216364																0.9999	7.7	2
215490072	phosphatidylinositol-4-phosphate 5-kinase, type I, alpha	429983																									0.9917	4.9	2	0.9968	4.9	2
215598667	S-methyl-5'-thioadenosine phosphorylase	431261										1	16.1	3	1	19.3	3	0.9999	12.5	2	0.9999	12.5	2	0.9999	12.5	2	1	20.7	4	1	19.3	3	1	19.3	3
225690562	cytidine deaminase	771849													0.9999	19.4	2										0.9994	19.4	2
228008358	heat shock 105kDa	418917										0.9999	4.1	3
229606091	calcineurin-like phosphoesterase domain containing 1	416418										0.9987	9.8	2				0.9995	9.8	2
237858639	neurofascin isoform 3 precursor	419824													1	8.2	6				1	6.9	4	1	5.4	4	1	9.3	6
240849463	acyl-protein thioesterase 2	419685				0.9997	19	3
256419027	eukaryotic translation initiation factor 3 subunit I	419653																															0.9994	15.1	2
261490822	coactosin-like protein	768420							0.9992	13.4	2				1	25.4	3
268370299	eukaryotic translation initiation factor 1	420037													1	26.5	2
269784810	acylphosphatase-1	423361																									0.9993	33.3	2
280967450	ras-related protein Rab-27A	415410	1	15.4	4
284448546	copine I	419134				0.9998	4.1	2																1	10.9	4	1	15	5
284520111	cerebellin-2 precursor	421019																			1	17.5	2				1	29.7	3	1	17.5	2
292494926	contactin-1 preproprotein	417786							1	2.9	2	1	12.6	8													1	24.5	17	1	15.8	9	1	5	4
296531654	group IIE secretory phospholipase A2 precursor	426747													0.9991	15.6	2
302486333	suppressor of G2 allele of SKP1 homolog	418827				1	15	4	1	17.4	4	0.9988	7.6	2										0.9975	8.9	2	1	16.5	4	0.9999	9.8	2
308081748	guanylate cyclase activator 2A (guanylin) precursor	419498				0.9989	18.2	2
308818127	3'(2'),5'-bisphosphate nucleotidase 1	421347							1	10.4	3				0.9998	6.8	2										0.9995	7.5	2
309319792	V-type proton ATPase subunit H	426199				0.9999	8.8	2										0.9998	6.7	2				0.9997	6.7	2	0.9997	8.8	2
309384279	teneurin-3	422557	0.9984	0.8	1				0.9986	0.8	1																			0.9911	1	2
310750374	pyruvate dehydrogenase E1 component subunit beta, mitochondrial	416066																															1	8.9	2
310832398	ectonucleotide pyrophosphatase/phosphodiesterase family member 2	420361																															0.9972	3.1	2
312283582	protein disulfide-isomerase precursor	374091																									0.9945	3.1	2
312839900	RING-box protein 1	418001				0.9998	24.1	2	0.9919	24.1	2																0.9999	16.7	1	0.9999	16.7	1
313661353	rho-associated protein kinase 1	373970																												0.9974	1.6	2
313661460	exportin-1	421192	0.9988	1.9	2	0.9995	3.5	2				1	7.8	5				1	3.7	2							1	5.8	4	0.9999	3.8	2
313661476	spectrin beta chain, brain 1	421216	0.9993	1	2
313760660	sperm-associated antigen 6	420505																												0.9995	4.5	2
313851076	synaptosomal-associated protein 23	423235				0.9985	12.9	2										0.9997	11	2
313851080	leucine-rich repeat-containing protein 57	423236				1	22.3	5	0.9999	12.6	3	1	18.5	4	1	22.7	5	1	18.5	4	1	21.8	5	1	13.4	3	1	17.6	4	1	22.3	5
314122195	dynein, axonemal, light chain 1	423246																															0.9983	11.7	2
315075287	semaphorin 7A, GPI membrane anchor (John Milton Hagen blood group) precursor	415298	1	6.4	3							0.9965	3.1	2	1	10.8	5
325652116	nucleoside diphosphate kinase A	422094							0.9989	24.8	3
326368309	guanine nucleotide-binding protein G(I)/G(S)/G(O) subunit gamma-10	769603										1	61.8	3	1	88.2	4	1	88.2	4
326633216	soluble mannose-binding lectin precursor	374267																						0.9996	7.9	2
326633233	ubiquitin-conjugating enzyme E2 variant 1	100538349	0.9999	13.1	2	1	33.1	4	1	20	3	1	34.5	4	1	34.5	4	1	27.6	3	1	27.6	3	1	27.6	3	1	34.5	4	1	34.5	4
343790924	aldo-keto reductase family 1, member B1-like	418171																0.9997	44	9				0.9991	41.5	10	0.9996	51.6	13	0.9998	38	10
347360989	adseverin	420588	1	19.1	10																						1	9.3	6	1	11.4	5	0.9999	4.2	2
347361001	vesicle-fusing ATPase	419972				1	6.8	4																			1	5.7	3
347920951	platelet-activating factor acetylhydrolase IB subunit beta	419765	1	24.5	3	1	17.8	3	1	20.3	3	1	17.8	2	1	17.4	3	1	25.7	4	1	20.3	4	1	22	3	1	20.3	4	1	25.7	4	0.9996	14.1	2
350537089	tropomyosin alpha-3 chain	770103							1	14.5	3				0.9945	8.5	2										1	13.7	3
350538723	B-LA precursor	430189	1	11.4	3																						0.9998	10.2	2
356461030	trafficking protein particle complex subunit 6B	423337																0.9976	13.3	2
356582471	acid sphingomyelinase-like phosphodiesterase 3b precursor	769013				1	15.3	5																			1	10	3
363727341	PREDICTED: putative adenosylhomocysteinase 3 isoform X5	416675																						0.9998	5.5	2
363727937	PREDICTED: DCC-interacting protein 13-beta	418075				1	8.2	3				0.9987	3	2	1	6.7	4				0.9995	5.6	2	1	9.7	3	1	9.3	4	1	7	3
363728496	PREDICTED: poliovirus receptor-related protein 3 isoform X2	418415	0.9998	9.8	2	1	10.9	3	1	14.6	5	1	18.1	6	1	8.7	3	1	11.6	4	1	18.1	6	1	12.9	3	1	16.4	5	1	18.1	5
363728520	PREDICTED: protein CREG1	768680													0.9998	17.2	2
363728812	PREDICTED: glycerol kinase isoformX3	418589				1	6.3	3										1	13.9	6	1	8.7	3	1	11.4	4	1	9.1	4				1	8.2	3
363728921	PREDICTED: cytoplasmic FMR1-interacting protein 1 isoform X1	418677				1	7	8							0.9967	2.7	3	1	3.4	4							1	7.1	7
363730012	PREDICTED: NADH dehydrogenase [ubiquinone] 1 alpha subcomplex subunit 4	772135				0.9999	26.8	2
363730417	PREDICTED: desmoplakin isoformX2	420869																												1	2.2	3
363730444	PREDICTED: tubulin beta-1 chain-like isoform X1	768337																									0.9999	64.5	20
363730594	PREDICTED: LOW QUALITY PROTEIN: semaphorin-5A	420931																									0.998	2	2
363730875	PREDICTED: myosin regulatory light chain 2, smooth muscle minor isoform-like isoform X1	770011										1	28.5	4	0.9985	16.3	2	1	37.8	5
363730898	PREDICTED: ribonuclease UK114 isoform 2	426536																						0.9994	19.3	2
363731096	PREDICTED: pyrroline-5-carboxylate reductase 3 isoform X2	420293																												0.9992	12.2	2
363731488	PREDICTED: aldose 1-epimerase isoformX1	426268	1	11.6	3	1	20.9	4	1	16	3	0.9999	11	2	1	11	2	1	18.6	4				1	18.6	4	1	21.2	4	1	11.6	3
363731813	PREDICTED: 1-phosphatidylinositol 4,5-bisphosphate phosphodiesterase beta-1, partial	427687																			0.9983	2.4	2
363732253	PREDICTED: glutathione S-transferase isoform X1	395611				1	31.5	5	0.9985	23.9	5	1	31.5	6	0.9996	33.8	7	1	42.3	7							1	37.8	6	0.9987	28.4	5
363732289	PREDICTED: sphingomyelin phosphodiesterase, acid-like 3A isoform X1	776223				0.9999	7.6	2
363732314	PREDICTED: tyrosine-protein kinase FRK	421747				0.9999	4.5	2													0.998	4.5	2	0.9923	4.1	2	1	7.7	4
363732447	PREDICTED: mitochondrial peptide methionine sulfoxide reductase isoform X3	422027				1	17.4	3				1	16.5	3	1	21.7	4
363733121	PREDICTED: peptidyl-prolyl cis-trans isomerase D isoform X1	428725	0.9999	7.3	2	1	15.4	5	1	9.7	3	1	10.5	3	1	13	4	0.9995	6.8	2	0.9999	8.1	2	0.9998	8.1	2	0.9994	6.8	2	1	6.2	2
363733272	PREDICTED: glutathione reductase, mitochondrial	771783	1	19	5	1	9.7	3				0.9981	8.5	2	0.9998	6.2	2	0.9999	7.4	2	1	14.3	5	1	20.5	6	1	18.8	6	1	16.4	6	1	10.3	4
363733336	PREDICTED: ADP-ribose pyrophosphatase, mitochondrial isoform X4	422587																									0.9983	6.7	2
363734039	PREDICTED: dispanin subfamily A member 2b-like isoformX1	770612																									0.9997	12.4	2				0.9996	22.6	2
363734044	PREDICTED: 26S proteasome non-ATPase regulatory subunit 13 isoform X1	422990				1	14.4	4
363734558	PREDICTED: galactocerebrosidase isoform X3	423394				1	5.8	3	1	7.9	5							1	9.9	4	1	9.3	5				1	16.5	8	1	5.8	3
363735448	PREDICTED: arachidonate 5-lipoxygenase isoform X1	423769																									1	6.1	3
363735605	PREDICTED: pleckstrin homology domain-containing family A member 1 isoform X5	423940													1	9.2	3										0.9978	6.7	2	0.9998	6.7	2
363735689	PREDICTED: ribulose-phosphate 3-epimerase isoform X1	770045																									0.9981	19	2
363735756	PREDICTED: nck-associated protein 1 isoform X2	424000				1	12.1	9										1	3.4	3	0.9998	3.8	2				1	8	6	1	6.1	3
363736093	PREDICTED: ras-related protein Ral-B isoformX1	424237	1	20.4	3	1	49	7	0.9998	35.4	5	1	53.4	8	1	49	7	1	51	8	1	50.5	8	0.9999	35.4	5	1	50	7	1	47.1	8
363736236	PREDICTED: low-density lipoprotein receptor-related protein 2 isoform X5	424168	1	3	11	1	0.8	3				1	3.6	12				1	1.5	5	1	2.7	10	1	1.6	6	1	3.1	12	1	2.3	8	0.9996	0.7	2
363736267	PREDICTED: galactosidase, beta 1-like isoform X1	429037	1	6.8	3	1	11.7	4	1	12.8	6	1	20.4	9				1	11.7	4	1	14.1	5	1	7.6	2	1	26.5	13	1	25.4	12
363736352	PREDICTED: LOW QUALITY PROTEIN: 14 kDa phosphohistidine phosphatase	424401				0.9999	18.3	2	1	18.3	2	1	27.8	3	0.9999	18.3	2	0.9992	18.3	2							1	29.6	3	0.9995	18.3	2
363736987	PREDICTED: calcium-binding protein 39 isoform X1	424830	1	22.3	6	1	10	4	1	18.8	5	1	15.2	5	1	13.5	4	1	24.9	7	1	19.9	6	1	17	5	1	22.9	7	1	19.6	5	1	19.6	5
363737411	PREDICTED: interleukin-1 receptor accessory protein isoform X2	424908	1	9.3	5	1	7.7	4	0.9999	4.6	2	1	6.1	3	1	6.2	3	1	7.7	4	0.9999	4.6	2				1	6.4	3	1	5.9	3
363737892	PREDICTED: vacuolar protein sorting-associated protein 13C isoform X1	415376				1	2.3	7				1	2.1	6	1	4.3	11	1	1.2	3	1	1.1	3	0.9997	0.7	2	1	3.2	9	1	1.2	3
363738106	PREDICTED: uncharacterized oxidoreductase C663.09c-like isoform X1	769668							0.9994	10.4	2													0.9972	10.4	2				1	15.8	3	0.9999	12.4	2
363738187	PREDICTED: chemokine-like factor	415795				0.9999	7.1	1				0.9999	7.1	1	1	7.1	1	1	7.1	1	0.999	7.1	1
363738225	PREDICTED: uncharacterized protein LOC776594 isoform X1	776594	1	10.6	3
363738949	PREDICTED: stanniocalcin-2	416208																												0.9992	5.2	2
363739237	PREDICTED: glucosamine-6-phosphate isomerase 1-like isoform X1	100858528				0.9999	21.5	4	1	28.3	4	1	24.7	6	1	14.2	3	1	31.2	6	1	38.5	7	1	25.7	4	1	41	8	1	41	8
363739404	PREDICTED: Na(+)/H(+) exchange regulatory cofactor NHE-RF2	416550				0.9991	8.5	2										0.9995	8.5	2
363739909	PREDICTED: phosphatidylinositol 4-kinase alpha isoform X2	416767										0.9959	1.7	2
363740060	PREDICTED: dynein light chain 1, cytoplasmic-like	100859081	1	25.8	2	0.997	50.6	3							0.9971	62.9	4										0.9924	37.1	2
363740107	PREDICTED: AP-1 complex subunit beta-1 isoform X3	417021										1	5.3	4										0.9909	2.7	2	0.9999	4	3
363740308	PREDICTED: glutamine synthetase-like isoform X1	417253	0.9967	7.5	3																									0.9993	5.3	2
363740842	PREDICTED: G-protein coupled receptor family C group 5 member C isoform X3	427814	1	11.6	4	1	13.7	5	1	6.1	2	1	9.2	3	1	9.4	4	1	11.6	4	1	18.9	8	1	13.9	5	1	16.3	6	1	14.4	6	1	11.6	4
363740848	PREDICTED: actin, cytoplasmic 2-like isoform X1	776816													1	72.5	26				0.9999	68	23				0.9998	71.2	29
363740900	PREDICTED: neuronal pentraxin-1	422078				1	7.1	3													1	7.1	3				1	7.1	3	0.9997	4.9	2
363741022	PREDICTED: myeloperoxidase	417466	1	12.5	5	1	5.8	3	1	15.1	5							1	11	4				0.9995	6.3	2							0.9998	6.5	2
363741091	PREDICTED: chemokine	417534				0.9953	18.8	2							1	34.7	3	1	22.8	2
363742042	PREDICTED: proproteinase E isoform X1	100857116				0.9993	12.7	2
363742094	PREDICTED: V-type proton ATPase subunit B, brain isoform	395497	0.9992	4.9	2	1	25.1	9										1	23.5	9	1	25.5	9	1	23.5	9	1	38.3	14				0.9997	4.9	2
363742157	PREDICTED: MOB kinase activator 1A	429657																									1	13.9	3
363742359	PREDICTED: collagen alpha-2(VIII) chain	428221																									1	7.2	3	1	7.2	3
363742411	PREDICTED: UDP-glucose 4-epimerase isoformX2	419686										0.999	7.8	2	1	15.6	3				1	19.9	4				1	12.7	3	1	13.5	3
363742517	PREDICTED: junctional adhesion molecule C isoform X2	419736																0.9989	7.7	2							0.9981	7.7	2
363742767	PREDICTED: scale keratin-like	100859657																			1	23.1	3
363742826	PREDICTED: serum amyloid P-component isoform X1	776376	1	24.2	5																			1	15.2	3
363742875	PREDICTED: protein FAM63A-like isoform X1	100859849				0.9953	4.1	2
363742947	PREDICTED: nitrilase homolog 1 isoformX1	429566																			0.9998	10.9	2	0.9994	10.9	2	1	14	3
363743046	PREDICTED: uncharacterized protein LOC419830 isoform X2	419830				0.9998	10.9	2				0.998	21.1	2				0.9999	10.9	2	0.9984	21.1	2
363743351	PREDICTED: 26S protease regulatory subunit 8 isoform X3	428274										0.9999	8.3	2	1	8.3	2							1	9.7	3				0.9985	5.8	2
363743385	PREDICTED: LOW QUALITY PROTEIN: 26S proteasome non-ATPase regulatory subunit 11	430878				0.9999	5.1	2										0.9968	5.1	2				0.9942	4.6	2
363743473	PREDICTED: 60S ribosomal protein L23 isoformX2	420001																												0.9992	25	2
363743477	PREDICTED: F-box/LRR-repeat protein 20 isoformX1	771869										1	11.8	3										0.9995	6.9	2	1	12.1	4
363743522	PREDICTED: vacuolar protein-sorting-associated protein 25 isoform X1	420021										0.9978	12.1	2	0.9997	12.1	2
363743768	PREDICTED: phospholipase A2 inhibitor-like	100858066							1	13.9	4	0.9982	7.5	2													1	9.7	3	1	18.8	5
363743802	PREDICTED: thimet oligopeptidase isoform X4	426398				1	11.7	7							1	10.7	6	1	7	4							1	10.4	6	1	7	4
363744061	PREDICTED: atrial natriuretic peptide receptor 2 isoform X1	100859339	1	4.2	3	1	23.1	18	1	6.6	5	1	10.7	9	1	16.6	14	1	12.1	9	1	18.8	15	1	9.9	8	1	22.8	18	1	20.1	16	1	4.9	4
363744078	PREDICTED: Golgi phosphoprotein 3 isoform X1	427422							0.9999	7.8	2	0.9999	11.6	2	1	11.6	2				1	16	3	0.9998	11.6	2	1	21.4	4	1	17	3
363744277	PREDICTED: aquaporin-7 isoform X4	426892				0.9999	8.9	2	1	4.3	1	0.9999	8.9	2	1	8.9	2	1	8.9	2	0.9998	8.9	2	1	4.3	1	1	8.9	2	1	4.3	1
363744954	PREDICTED: glyoxylate reductase/hydroxypyruvate reductase	426806				1	20.6	4										1	9.2	2				0.9991	11	2				1	14.7	3
363745020	PREDICTED: keratin, type II cytoskeletal 6B isoform X1	769040				0.9982	5.8	4
363745122	PREDICTED: aldose reductase-like	772271																			1	37.3	11
363745254	PREDICTED: hemoglobin subunit alpha-D-like	100858044				1	44.7	5				1	47.5	5	1	56.7	6	1	63.8	7
363745506	PREDICTED: ATP synthase subunit alpha, mitochondrial isoform X2	431564	0.9932	4.3	2																0.9988	5.1	2	0.9999	5.1	2							1	6.6	3
363745920	PREDICTED: apolipoprotein A-II isoform X1	100858842										0.9986	24.7	2	0.9999	24.7	2
363745926	PREDICTED: guanine nucleotide-binding protein G(I)/G(S)/G(O) subunit gamma-7-like	100858976										1	61.8	3	1	61.8	3	0.9999	35.3	2
363745941	PREDICTED: prefoldin subunit 5 isoform X1	100859376																0.9996	20	2
363746066	PREDICTED: maltase-glucoamylase, intestinal	425545													0.9995	4	3
363746921	PREDICTED: hsp70-binding protein 1-like isoform X1	100858988				0.9999	10.2	2																			0.9998	11	2	0.9997	10.2	2
363747068	PREDICTED: LOW QUALITY PROTEIN: transgelin-2-like	100857291	0.9997	13.1	2	1	34.7	5				1	45.7	7	1	27.6	4	1	43.7	8	1	20.1	3	0.9995	13.1	2	1	45.7	7	1	42.2	7	1	35.7	5
363747239	PREDICTED: drebrin-like	425994																0.9997	7.3	2
363747241	PREDICTED: macrophage-capping protein-like isoform X6	431244				0.9976	6	2				0.9997	7.8	2	1	10.3	3				1	14.9	4							0.9997	7.8	2
363747261	PREDICTED: poly(rC)-binding protein 2-like isoformX1	426023				0.9998	9.8	2				0.9968	8.1	2				1	13.4	3							0.9965	9.8	2
371872727	GTPase KRas	418207				0.9983	33.5	5
377652338	basigin isoform 2 precursor	770363																									1	33.5	7	1	34.9	6
377823733	abl interactor 1	420489																1	6.3	2
392513670	guanine nucleotide-binding protein G(t) subunit alpha-3	427851				0.9913	10.2	4													0.993	10.2	4				0.9924	10.2	4	0.9936	10.2	3
403224973	cathelicidin-B1 precursor	100858412	1	26.3	6	1	26.3	7	1	22.7	4							1	23.9	5
429544679	inosine triphosphate pyrophosphatase	424390	0.9999	18.9	2	0.9951	19.9	2	1	35.8	4							1	35.3	4	1	23.9	3	1	18.9	2	1	24.9	3				0.9992	14.4	2
444189297	prostaglandin E synthase 3	100859133				1	23.1	3	1	20	3	1	24.4	3	1	33.1	4	1	26.2	3							0.9999	10.6	1	1	20	2
460417303	monoglyceride lipase isoform 2	416024				0.9992	10.2	2													1	12.5	3				1	12.5	3	0.9998	10.2	2
471270244	cadherin-1 precursor	415860	1	10.6	6	1	7	3	1	3.8	2	1	8	5	1	5.4	3	1	5.4	2	0.9998	2.4	2	1	4.4	2	1	9	5	1	9.2	5	0.9997	5.7	3
471434827	chromosome 1 open reading frame, human C11orf54	419001	1	12	3	1	18.4	4	1	33.9	6	1	20.6	5	1	20.9	5	0.9996	7.3	2	1	29.7	6	1	32.6	6	1	28.2	6	1	23.4	5	1	28.2	6
472824978	phenazine biosynthesis-like domain-containing protein	423685													0.9999	8.3	2	0.9999	8.3	2
475505961	3-mercaptopyruvate sulfurtransferase	418048	0.9988	10.4	2	1	24.6	5				0.9984	7.1	2	0.9999	12.8	2	0.9999	7.1	2	1	20.5	3	1	22.6	3	0.9999	10.4	2	1	29.6	5
475506756	glutaredoxin-3	423968	1	14.6	3																						1	18.6	4
475808827	l-isoaspartyl protein carboxyl methyltransferase, like isoform 1 precursor	423008													0.9989	11.8	2							1	25.7	3	0.9998	18	2	0.999	14.7	2	0.9993	11.8	2
475809096	tumor susceptibility gene 101 protein	423082				0.9974	7.9	2																			1	16.9	5
476007864	V-type proton ATPase subunit D	423280				0.9998	17.8	2
476007892	plasma glutamate carboxypeptidase precursor	420238				0.9995	4.5	2
476007902	protein phosphatase 1 regulatory subunit 7 isoform 1	424844										0.999	6	2				1	8.6	3
477507185	GDP-L-fucose synthase	420292	1	27.2	8				1	7.1	2				1	14.6	4										1	34.4	9	1	25.1	5	0.9998	11.1	3
477507224	maleylacetoacetate isomerase isoform 2	423374																1	53.5	7	1	41.9	7	1	21.9	4	1	41.9	7	1	38.1	6
477507232	fumarylacetoacetase	415482										1	21	6	1	11.5	3	0.9996	5.7	2										1	9.5	3
477507250	latexin	771519																												1	19	3
478247047	regenerating islet-derived protein 4 precursor	424379	1	32.3	3
478247069	proteasome assembly chaperone 3	416463																									0.9982	27	2
478431063	tetraspanin-1	424607							0.9981	11.3	2	0.9997	11.3	2	0.9999	11.3	2				0.9991	11.3	2				1	11.3	2	1	11.3	2
478431069	PDZK1-interacting protein 1 precursor	424619				1	23.5	3				0.9999	13	2				1	13	2	0.9999	22.6	2				0.9921	22.6	2
478431115	NAD(P)H dehydrogenase [quinone] 1 isoform 1	769737	1	12.5	3	1	23.3	4	0.9971	13	2	0.9965	14.8	2	1	22	4	1	15.9	3	1	26.1	4	1	17.4	3	1	27.7	4	1	20.1	4	1	27.7	4
478486799	60S ribosomal protein L12	417264							1	33.9	4																0.9995	21.2	2	1	35.8	4
478621068	adenine phosphoribosyltransferase-like isoform 1	100857155	1	45.3	7	1	27	3	1	57.9	7	1	25.7	3	0.9989	18.4	2	0.9994	18.4	2	1	25.7	3				1	40.1	5	0.9989	17.1	2	0.9983	19.7	2
478621108	ras-related protein Rab-32	421616																			1	21.1	4				1	16.1	3	0.9997	10.1	2
478621118	V-type proton ATPase subunit G 1	417249				0.9999	23.7	2				1	30.5	3	1	27.1	3	1	36.4	4	0.9999	17.8	2				0.9999	23.7	2	0.9999	22.9	2
478732979	14 kDa phosphohistidine phosphatase isoform 1	770750				0.9999	17.6	2										0.9998	17.6	2	0.9999	17.6	2				0.999	17.6	2
478733013	chromosome 17 open reading frame, human C9orf9	772069				0.9999	18	2				1	23.4	3	1	28.7	3	1	23.4	3
479277984	isoamyl acetate-hydrolyzing esterase 1 homolog	421930				0.9998	10	2													1	16.1	3				0.9999	9.2	2	1	12.9	2
479277993	dynein light chain Tctex-type 3	418580				0.9998	29.3	2													0.9997	40.5	2	1	40.5	2	0.9991	40.5	2	1	40.5	2
480354948	claudin 10 isoform 1 precursor	418790				0.9999	14.4	2				0.9999	14.4	2	0.9999	14.4	2	0.9999	14.4	2										1	12.7	2
480540308	septin 8	416333													1	15	4	0.9999	12.4	3	1	11.9	3
482661640	coronin-1C isoform 1	416893	0.9941	6.3	2
483968292	HD domain-containing protein 2	421719										1	26	3
487440264	dnaJ homolog subfamily C member 5	419256																0.9989	15.7	2
487442792	fructose-1,6-bisphosphatase 1	395218	1	15.6	4																			0.9999	8.8	2				1	13.9	3	1	22.4	5
493795467	neural Wiskott-Aldrich syndrome protein	417750													1	11.7	3
493795860	twinfilin 1 isoform 1	417797				1	10.3	3				0.9978	19.9	2	1	14.5	2	0.9988	20.4	2
493796799	ADP-ribosylarginine hydrolase isoform 1	418452	0.9965	8.1	2
497815200	septin-5	416778													1	14.9	6				1	14.9	4
513160360	PREDICTED: solute carrier organic anion transporter family member 1C1-like isoform X3	418189				1	12.9	8	1	3.1	2	1	8.8	6	1	11.2	6	1	12.8	8	1	11.2	6	0.9998	3.1	2	1	9.1	5	1	8.4	3
513160723	PREDICTED: LOW QUALITY PROTEIN: tetratricopeptide repeat protein 38	426193	1	24.9	8																1	8.8	3	1	17.8	6	1	19.5	7	1	19.3	6
513161048	PREDICTED: alpha-2-macroglobulin-like protein 1-like isoform X7	427942													1	36.2	39
513162786	PREDICTED: chloride intracellular channel protein 6	427981				1	20.8	10				1	27.8	11	0.9998	5.3	3	1	23	10	1	30	12	1	8.5	3	1	16.2	7
513163070	PREDICTED: cystathionine beta-synthase	418545																						1	5.3	2	1	11.8	4
513163537	PREDICTED: serine/threonine-protein phosphatase with EF-hands 1 isoform X2	427999				0.999	5.9	2										0.9999	6.2	2
513164280	PREDICTED: LOW QUALITY PROTEIN: sodium/hydrogen exchanger 2	418719				1	5.1	5	0.9993	2.2	2	1	9.7	7	1	6.9	6	1	3.9	3	1	5.5	4	1	2.8	3	1	10.7	8	1	5.1	5
513164679	PREDICTED: importin-5 isoform X6	418783	0.9999	17.6	13							1	35	27	1	4	3				1	26.1	16							1	23.2	17	1	9.2	7
513164696	PREDICTED: ras-related protein Rap-2a isoform X2	769797				1	19.9	3				0.9995	16.3	2	1	23.5	3	1	22.3	3	1	21.1	4				1	30.7	5	1	29.5	5
513165019	PREDICTED: COMM domain-containing protein 6	769778				0.9958	7.7	2
513165326	PREDICTED: carboxypeptidase B2	418851	1	22.3	7																0.9999	11.4	2	0.9999	9.7	2	0.9977	9.7	2	1	15.7	5	1	15.2	3
513165915	PREDICTED: probable palmitoyltransferase ZDHHC20 isoform X6	418947							0.9914	7.9	2	0.9987	10.2	2				1	20	4	1	16.1	3				1	15.7	3	1	24.3	5
513166307	PREDICTED: dipeptidyl peptidase 1	419014	1	5.6	2
513166523	PREDICTED: LOW QUALITY PROTEIN: teneurin-4 isoform X6	395406													1	3.7	6	1	2.8	5							1	3.5	7	1	4.1	8
513167545	PREDICTED: ras-related protein R-Ras isoform X2	420434																			1	21.5	3	1	17.4	3
513167551	PREDICTED: ras-related protein R-Ras isoformX1	420434				1	23.9	4				0.9999	15.9	2				1	19.7	3							1	19.7	3	1	19.7	3
513167719	PREDICTED: isopentenyl-diphosphate Delta-isomerase 1 isoform X2	420459																												0.9998	13.2	2
513168170	PREDICTED: cubilin	420523	1	1.3	4							1	2.3	5				1	3.5	8	1	3.4	9	0.9973	0.6	2
513168239	PREDICTED: metalloreductase STEAP4 isoform X1	772063																			0.9996	6.4	2
513168933	PREDICTED: secernin-1 isoform X2	420635				1	18.8	5										1	16.8	4	1	6.7	3							0.9999	5.1	2
513170744	PREDICTED: serpin B5	420900	1	30.5	9																						1	9.3	3	1	10.1	3	1	7.2	2
513170833	PREDICTED: GDP-mannose 4,6 dehydratase	420890	1	17.5	5																						1	22.5	5				0.9999	8.6	2
513171375	PREDICTED: programmed cell death protein 6 isoformX2	420988	0.9997	13.6	2							1	29	4				1	29	4													0.9976	13.6	2
513172071	PREDICTED: desmocollin-2 isoform X5	428527	1	8.3	5	1	7.8	4				1	8.2	4				1	7.1	3							1	5.8	3	1	6.9	3	1	5	3
513172280	PREDICTED: gamma-glutamyl hydrolase	421144							1	5.9	2	1	8.2	3	0.9999	5.9	2	1	8.2	3							1	8.2	3	0.9998	6.8	2
513173537	PREDICTED: translation initiation factor IF-2 isoform X6	420330							0.9989	10.7	2																1	14.4	3
513176148	PREDICTED: cAMP and cAMP-inhibited cGMP 3',5'-cyclic phosphodiesterase 10A isoform X8	421574	1	9.9	6	1	31.8	28				1	28	25	1	19.8	13	1	25.6	20	1	23.3	19	1	24.8	21	1	28.8	25
513176151	PREDICTED: cAMP and cAMP-inhibited cGMP 3',5'-cyclic phosphodiesterase 10A isoform X9	421574																												1	30.2	19
513176219	PREDICTED: plasminogen-like	428593	1	8.1	6										0.9999	2.3	2
513176485	PREDICTED: UPF0364 protein C6orf211 homolog, partial	421637	1	24	8	1	21.2	6	0.9997	6.5	2	0.9999	10.4	2	1	23.6	5	1	27.3	7	1	16.2	4	1	20.3	6	1	19.2	5	1	16.2	4	1	16.2	4
513176756	PREDICTED: vacuolar protein sorting-associated protein VTA1 homolog	421674																												0.9988	8.7	2
513176771	PREDICTED: costars family protein ABRACL isoform X1	770205																									0.9989	30.9	2
513177407	PREDICTED: mannosyl-oligosaccharide 1,2-alpha-mannosidase IA	421726	0.9986	4.9	2				1	6.9	3							0.9999	5.1	2	1	10.6	4	1	12.2	5	1	7.3	3	1	7.3	3
513178209	PREDICTED: phosphoacetylglucosamine mutase isoform X2	421841																												0.999	5.4	2
513178270	PREDICTED: SH3 domain binding glutamic acid-rich protein like 2 isoform X2	421851							0.9999	35.8	2
513178865	PREDICTED: UMP-CMP kinase 2, mitochondrial	421921				0.9924	5.4	2																			1	11.4	3
513178961	PREDICTED: rho-associated protein kinase 2 isoform X1	374182										0.9911	1.8	2	1	9.6	8
513179611	PREDICTED: cathepsin B isoform X1	396329	1	30.9	8	1	17.6	4	1	12.7	3	1	13	3	1	9.2	2				1	13.8	3	1	19.2	4	1	13.8	3	1	17.6	4
513179614	PREDICTED: cathepsin B isoform X2	396329																1	9.9	3
513179813	PREDICTED: arf-GAP with SH3 domain, ANK repeat and PH domain-containing protein 2, partial	768599																												0.9993	4.2	2
513180552	PREDICTED: glypican-4	422234																						0.9999	7.2	2	0.9998	7	2
513183007	PREDICTED: enolase-phosphatase E1 isoform X2	422600										0.9996	6.8	2																1	11	3
513183217	PREDICTED: claudin-23	428756	0.9983	7.2	2	0.9991	7.2	2	1	9.6	3	0.9999	7.2	2	1	9.6	3	1	7.2	2	0.9999	7.2	2	1	7.2	2	0.9999	7.2	2	1	7.2	2
513183409	PREDICTED: sulfotransferase 1 family member D1 isoform X2	422662				1	23.8	6							1	30.7	8	1	11.7	3	1	38.6	8	1	21.7	4	1	42.8	9	1	41.3	10
513183751	PREDICTED: alcohol dehydrogenase 1	771920	0.9999	4.8	2
513183837	PREDICTED: beta-mannosidase	422712	1	9.6	6							1	8.9	6
513184306	PREDICTED: glucosamine-6-phosphate isomerase 2 isoform X8	422772	1	16.4	3				1	42.2	6				1	32.4	4				0.9999	28.4	4	1	26.5	4				1	37.1	6
513184315	PREDICTED: glucosamine-6-phosphate isomerase 2 isoform X10	422772																									1	44	8
513185558	PREDICTED: eukaryotic translation initiation factor 4E	422703																						0.9995	10.7	2
513185632	PREDICTED: attractin, partial	422946	1	3.4	4	1	3.6	4	1	12.4	13	1	15.1	16	1	16.7	17	1	12.1	12	1	8.2	9	1	6.6	7	1	14.5	17	1	11.8	12	1	4.3	4
513185766	PREDICTED: acyl-coenzyme A amino acid N-acyltransferase 2 isoform X3	769879							1	12	5										1	20.6	7				1	16.5	5
513185976	PREDICTED: 26S proteasome non-ATPase regulatory subunit 13 isoform X2	422990																						1	9	3	1	9.6	3
513186274	PREDICTED: LOW QUALITY PROTEIN: importin-7	423046				1	3.9	3																			0.9959	2.1	2
513186646	PREDICTED: tetraspanin-4 isoform X5	423104																									0.9999	15.2	2	1	15.2	2
513187038	PREDICTED: CD59 glycoprotein	423148	0.9998	6	1	1	6	1	0.9999	6	1	0.9999	6	1	1	6	1	1	6	1	0.9999	6	1	0.9999	6	1	0.9999	6	1	0.9999	6	1	0.9998	6	1
513188589	PREDICTED: galactocerebrosidase isoform X4	423394										1	15.6	6
513188921	PREDICTED: LOW QUALITY PROTEIN: mucin-5AC	100859916													1	3.3	9
513189796	PREDICTED: trans-L-3-hydroxyproline dehydratase	423531							0.9993	7.9	2	1	12.1	3							1	12.9	3				1	21.6	6	1	21.6	6
513190481	PREDICTED: uncharacterized protein C10orf107 homolog isoform X2	423662				1	20.6	4	1	11	2	0.9998	11	2				0.9995	11	2				1	20.6	4	1	20.6	4	0.9999	14.6	2
513190557	PREDICTED: bifunctional 3'-phosphoadenosine 5'-phosphosulfate synthase 2 isoform X4	423678																						1	12.8	4	1	9.3	4	0.9999	5.7	2
513192368	PREDICTED: dedicator of cytokinesis protein 1 isoform X2	423960													1	4	4
513192477	PREDICTED: type I inositol 1,4,5-trisphosphate 5-phosphatase isoform X7	423973													0.9992	4.5	2	0.999	4.5	2
513193346	PREDICTED: unconventional myosin-Ib isoform X16	424045				1	41.7	41				1	42.6	39				1	40.9	40	1	42.1	36	1	27.9	24	1	45.8	44	1	43.3	38
513194598	PREDICTED: tubulin alpha-4A chain-like isoform X2	100857214																0.9979	45.3	15
513195065	PREDICTED: mucin-13 isoform X2	100859223	0.9996	6.3	2																												0.9976	3.8	2
513195068	PREDICTED: mucin-13 isoform X1	100859223				1	13.1	5	1	10	4	1	13.8	6	1	15.9	7	1	20.9	9	1	13.8	5	1	8.8	3	1	13.8	5	1	8.8	3
513196126	PREDICTED: cysteine-rich protein 2	424374				0.9999	14.6	2	1	27.5	3	0.9999	14.6	2	1	20.8	2				0.9999	14.6	2				0.9999	14.6	2	0.9999	20.8	2
513196801	PREDICTED: myocilin	424391	1	8.5	4																									0.9992	4.5	2	0.9998	4.7	2
513198346	PREDICTED: inaD-like protein isoform X2	424682				1	2.8	5							0.9991	1.5	2	0.9987	1.6	2							0.9998	1.4	2
513198470	PREDICTED: uncharacterized protein LOC772239	772239				1	16.4	3				1	24	5	1	24	5	1	24	5										0.9978	13.7	2
513198610	PREDICTED: calponin-3, partial	424485										0.9994	7.9	2
513199286	PREDICTED: cullin-3 isoform X4	424804				1	5.7	3	0.9995	3.6	2	0.999	4.1	2				1	6.1	3							1	11.3	6	1	4.6	2
513199498	PREDICTED: probable cation-transporting ATPase 13A5 isoform X2	424902	0.9969	2.1	2	1	14.6	13	1	6.4	5	1	16.5	13	1	32.4	26	1	19.1	15	1	10.4	8	1	5.3	4	1	22.1	20	1	16.8	13	1	5.4	4
513199550	PREDICTED: mucin-4 isoform X1	101752124																0.9999	1.9	2
513199552	PREDICTED: mucin-4 isoform X2	101752124				0.9991	1.2	2							1	2.8	4				1	1.9	3
513199779	PREDICTED: histidine-rich glycoprotein	770588	1	20	10				1	26.2	13	1	11.4	4	1	26.5	12	1	12.8	5	1	18.8	9	1	27.5	12	1	13.3	6	1	26.5	13	1	22.7	12
513200006	PREDICTED: maltase-glucoamylase, intestinal	425007	1	9.2	9										1	17.4	20
513200400	PREDICTED: ceruloplasmin isoform X1	771940	1	24	23	1	15.6	14	1	24	20	1	16.4	13				1	16.6	13	1	22.8	18	1	21.9	20	1	11.8	10	1	19.4	16	1	20.5	16
513200420	PREDICTED: LOW QUALITY PROTEIN: uncharacterized protein LOC424904	424904	1	1.7	4
513200906	PREDICTED: chondroitin sulfate proteoglycan 4 isoform X4	425524																			1	3.4	5
513200936	PREDICTED: mannose-6-phosphate isomerase, partial	769765	0.9999	6.8	2	0.9999	7.1	2	1	22.6	8	1	7.1	3	1	6.4	2	0.9998	5.7	2	1	15.8	4	1	13.2	3	1	15.1	4	1	8	2
513200939	PREDICTED: secretory carrier-associated membrane protein 2, partial	769853	0.9982	8.6	2							0.9988	7.7	2	1	7.7	2	1	14.5	4							0.9999	7.7	2	1	9.9	3
513201083	PREDICTED: ras-related protein Rab-8B isoform X5	415371	0.9954	21.3	4				1	34	8
513201086	PREDICTED: ras-related protein Rab-8B isoform X6	415371				1	31.6	8				1	34.4	7	1	34.4	7	1	25.4	5	1	34.8	7	1	32	7	1	37.7	9	1	34.8	7	0.9993	23.4	5
513202182	PREDICTED: pro-cathepsin H	770109	0.9989	4.7	2							0.9996	5.7	2
513202711	PREDICTED: uncharacterized oxidoreductase C663.06c-like isoform X3	415662	0.9959	11.2	2
513202986	PREDICTED: solute carrier family 12 member 3 isoform X12	415692																1	22	19
513204053	PREDICTED: 26S proteasome non-ATPase regulatory subunit 7, partial	415869																			1	19.5	3
513204098	PREDICTED: IST1 homolog	415877							0.9984	4.8	2				0.9999	6	2				1	8.7	3				0.9999	6.6	3	1	7.9	3
513204573	PREDICTED: putative RNA-binding protein 15B	770664				0.9991	3	2													0.9988	3.1	2				0.9939	4.2	2
513204938	PREDICTED: fibulin-2	427583				0.9999	2.4	2	1	4	3	1	8.2	7	1	9.8	8	1	10.3	8	1	5.9	5	1	4	3	1	8.1	7	1	5.7	5
513205462	PREDICTED: protein FAM3D isoform X10	416069				1	36.6	7							1	24.3	5				1	29.2	5	1	29.6	5
513205477	PREDICTED: protein FAM3D isoform X15	416069	1	36.6	7							1	32.5	7				1	32.9	7							1	44	9
513206660	PREDICTED: LOW QUALITY PROTEIN: vesicular integral-membrane protein VIP36	100859676	0.9979	5.4	2
513206965	PREDICTED: ganglioside GM2 activator isoform X1	100857973																0.998	8.4	2
513208722	PREDICTED: transmembrane channel-like 5 isoform X10	416611				1	8.2	6	0.9993	2.9	2	1	13.9	7	1	5.3	4	1	15.3	9				1	6.2	3	1	14.4	8
513209599	PREDICTED: G-protein coupled receptor family C group 5 member B	101747453																			0.9996	6	2							0.9999	3.2	2
513210055	PREDICTED: P2X purinoceptor 7 isoform X1	771952				1	14.1	6				1	17.9	7	1	21.2	9	1	19.6	8	1	19.3	8				1	20.5	9	1	13	5
513210403	PREDICTED: LOW QUALITY PROTEIN: acetyl-CoA carboxylase 2	430557				0.995	1.3	2										0.9998	1.9	2
513211247	PREDICTED: AP-1 complex subunit beta-1 isoform X5	417021				0.9995	5.3	4							1	6.7	5	1	6.9	4										1	6.7	5
513211517	PREDICTED: class II histocompatibility antigen, B-L beta chain	693256	0.9993	14.5	2																						0.9999	14.5	2				0.9998	14.5	2
513211809	PREDICTED: chloride intracellular channel protein 3 isoform X2	417293																									0.9993	8.8	2
513211812	PREDICTED: chloride intracellular channel protein 3 isoform X1	417293	1	19.8	5
513211940	PREDICTED: delta-aminolevulinic acid dehydratase isoform X2	417273	1	19.9	5	1	16.7	4				1	28.9	6	1	21.1	5	1	17	4	1	32.7	7	1	20.2	4	1	33.9	8	1	27.4	7	1	37.2	8
513211965	PREDICTED: high affinity copper uptake protein 1 isoformX4	417268							0.9916	6	1	0.9989	14.2	2	1	20.2	3										1	20.2	3	1	20.8	4
513212080	PREDICTED: syntaxin-binding protein 1 isoform X1	404293				1	6.1	3
513213169	PREDICTED: olfactomedin-like 2A	417098							0.9999	4.3	2	0.9997	4.3	2	1	6.7	3	1	6.7	3	1	5.6	3				1	8.8	4	1	9.2	4
513213723	PREDICTED: meteorin, glial cell differentiation regulator-like	417332																0.9999	12.5	2
513214036	PREDICTED: brain-specific angiogenesis inhibitor 1-associated protein 2 isoformX3	422077										0.9987	4.4	2	0.9997	4.2	2				1	9.8	5				1	7.7	3
513214099	PREDICTED: N-sulphoglucosamine sulphohydrolase isoform X3	422081							1	7.2	2	1	9.9	4							1	7.9	3	0.9943	4.4	2	1	15.9	6	1	9.1	3
513215133	PREDICTED: caspase-1 isoform X1	395764	0.9992	5.3	2																						0.9999	9.3	2	0.9995	6.9	2
513215335	PREDICTED: ankyrin repeat and FYVE domain-containing protein 1	417494				1	3.8	3
513217468	PREDICTED: dynein light chain roadblock-type 1 isoform X3	419143				1	38.5	4				1	38.5	3	0.9999	29.2	2
513217471	PREDICTED: dynein light chain roadblock-type 1 isoform X2	419143																1	61.5	4							1	52.1	3
513217491	PREDICTED: adenosylhomocysteinase	419146	1	12.6	4	1	27.9	7	1	22.7	6	1	21.7	6	1	14.1	4	1	10.4	3	1	16.3	5	0.9996	8.4	2	1	11.9	4	1	14.1	4
513218718	PREDICTED: guanine nucleotide-binding protein G(s) subunit alpha isoform 3	419313				0.9998	10.6	3	1	14.4	4	1	17.5	5	0.9997	11.6	3	1	11.6	3				0.9998	8.1	2	1	14.4	4
513219831	PREDICTED: solute carrier family 2, facilitated glucose transporter member 5 isoform X4	419438				1	9.9	4				1	11.3	7	1	9.9	6	1	11.3	6							1	7.6	3
513220176	PREDICTED: F-box only protein 6	419494																			0.9986	6.2	2
513220307	PREDICTED: phosphopantothenate--cysteine ligase isoform X1	100859789	1	17.8	6	1	23.3	6	1	9	3	1	13.8	4	1	17.2	5	1	27.1	7	1	19.9	5	1	33.7	9	1	37.4	10	1	31.8	8	1	13.5	3
513220503	PREDICTED: phosphatidylethanolamine-binding protein 4 isoform X1	101747939																												0.998	27.1	2
513220600	PREDICTED: proline synthase co-transcribed bacterial homolog protein	426770				0.9997	9.4	2				1	11.9	3	1	7.8	2	1	15.7	4	1	17.2	4	1	14.7	4	1	17.2	4	1	7.8	2	0.9999	7.8	2
513220695	PREDICTED: disintegrin and metalloproteinase domain-containing protein 32-like isoform X1	100857794				1	7.5	3				1	10.5	4	1	6.6	3	1	7.5	3	1	5	3	1	9.7	5	1	11	4	1	13.8	6	1	10.1	4
513220987	PREDICTED: complement C2 isoform X3	419574													1	4.2	3	1	7.4	5
513221375	PREDICTED: protein tyrosine phosphatase type IVA 2 isoformX1	419649				0.9998	18.6	3				0.9986	18.6	3										0.9991	15.5	2				0.9975	15.5	2
513221378	PREDICTED: protein tyrosine phosphatase type IVA 2 isoform X2	419649							1	27.5	4
513222078	PREDICTED: suppressor of tumorigenicity 14 protein homolog isoform X13	419731													0.9999	2.5	2				1	10.3	6				1	7	4	1	8.8	5
513223270	PREDICTED: titin-like	101751113	1	18.4	3
513223860	PREDICTED: proteasome subunit beta type-4 isoform X2	429986				0.9999	8.5	2	1	11.3	3	1	11.3	3	1	5.3	1	1	15.5	3	0.9996	8.5	2	1	9.9	3	1	9.9	3
513223965	PREDICTED: prefoldin subunit 2 isoform X2	100858383										1	21.4	3				0.9992	11.5	2
513224225	PREDICTED: tubulin alpha-1C chain isoform X2	421169																									0.9921	43.5	15
513226031	PREDICTED: secernin-2	425759	1	8.2	3	1	12.3	4	1	10.5	3	1	9.3	3	1	13.8	4	1	9.3	3	1	13.4	4	1	10.1	3	1	17.5	5	1	24.5	7
513226527	PREDICTED: platelet glycoprotein Ib alpha chain-like isoform X1	101750889										0.9999	13	7							0.9979	6.6	4
513226637	PREDICTED: phosphatidylinositol 4-phosphate 5-kinase type-1 gamma isoform X9	420072																			0.9999	3.5	2				0.9999	4.8	3
513226754	PREDICTED: lipid phosphate phosphohydrolase 2-like	100858471																												0.9988	7.3	2
513227444	PREDICTED: phospholipid hydroperoxide glutathione peroxidase, mitochondrial	374056													0.9981	21.8	2													0.9996	21.8	2
513227588	PREDICTED: homer protein homolog 3 isoform X4	420115										1	6.8	5				0.9989	2.3	2							1	6.1	4	1	5.6	4
513228208	PREDICTED: haloacid dehalogenase-like hydrolase domain containing 2 isoform X1	416385	0.9999	17.4	2	1	19.7	4	1	23.6	4	0.9999	11.6	2	0.9995	11.6	2				1	25.1	4	1	23.9	3	1	12.7	3	1	28.6	5
513232444	PREDICTED: sushi, von Willebrand factor type A, EGF and pentraxin domain-containing protein 1	427338										1	1.8	5				1	1.7	4	1	2.3	6	1	1.1	3
513232894	PREDICTED: aminopeptidase Q-like	431649	0.9999	3.8	2	1	17.4	11				1	15	10				1	18.5	12	1	5.4	3				1	16.6	13	1	13.2	10	1	4.6	3
513233665	PREDICTED: deleted in malignant brain tumors 1 protein-like	426826	1	6.8	3
513233697	PREDICTED: soluble scavenger receptor cysteine-rich domain-containing protein SSC5D-like isoform X1	101748207	1	45.1	6				1	13.9	2										1	22.7	3	1	30	4				1	24.5	3	1	17.6	2
513235211	PREDICTED: importin subunit beta-1 isoform X2	426499				0.9999	4.2	2				1	6.4	3				1	5.7	3				1	4.2	2	1	7.4	4	0.9998	4.2	2
513235641	PREDICTED: malonyl-CoA O-methyltransferase BioC isoform X2	424014										0.9921	41.1	9							0.998	46.2	13				0.9995	45.9	12
513235847	PREDICTED: envelope glycoprotein gp95-like, partial	770705				1	14	4				0.9927	7.3	2	1	14	4	1	16.4	5	1	14	4				1	14	4	1	12.4	4	0.9925	6.1	2
513236273	PREDICTED: T-complex protein 1 subunit gamma-like	100857484				1	15.4	3
513236341	PREDICTED: alpha-tectorin-like isoform X3	100857892																												1	61.5	10
513236352	PREDICTED: IgGFc-binding protein-like	101747566	1	13.6	3																			1	17.5	4
513236355	PREDICTED: IgGFc-binding protein-like isoform X2	430862	1	10	7				1	3	2										1	4.3	3	1	3	2				1	5	3
513236460	PREDICTED: eukaryotic translation initiation factor 3 subunit K-like, partial	101750374										1	13.2	3													0.9971	9.4	2
513236764	PREDICTED: dynamin-2-like, partial	430067				0.9991	3.3	2																			0.9969	3.3	2
513236940	PREDICTED: NAD(P)H-hydrate epimerase, partial	426569				1	16.3	3	1	19.4	4	0.9999	10.6	2	1	16.3	3	1	16.3	3	1	19.4	4	0.9969	9.9	2	1	16.3	3	1	19.4	4
513236975	PREDICTED: ATPase Asna1-like, partial	100859771																			0.9995	11.9	2
513237543	PREDICTED: EMILIN-1-like	100858014													1	17.6	2				1	17.6	2	0.9994	17.6	2				1	12.3	1
513237565	PREDICTED: alpha-soluble NSF attachment protein-like	100858304				1	16.7	4	1	21	4	1	33.3	7	1	13.7	3	0.9991	8.3	2	1	17.7	4	1	13.7	3	1	33.7	7	1	21.7	5
513237709	PREDICTED: peptidyl-prolyl cis-trans isomerase NIMA-interacting 1-like, partial	100859153																									0.9998	43	2	0.9988	43	2
513237884	PREDICTED: neuroblast differentiation-associated protein AHNAK-like, partial	101749077										0.999	7.1	2	0.9999	7.1	2	1	8.4	2
513239250	PREDICTED: natterin-3-like isoform X1	101748084	1	11.6	4	1	12.7	4										1	11.6	2	1	10.3	3	1	10.3	3	1	10.3	4				1	14.9	5
513239475	PREDICTED: receptor expression-enhancing protein 6, partial	427265				0.9995	10.3	2	0.9999	10.3	2	0.9998	10.3	2							0.9999	10.3	2	0.9998	10.3	2	0.9999	10.3	2	0.9999	10.3	2	0.9996	10.3	2
513239679	PREDICTED: T-complex protein 1 subunit gamma, partial	425644				1	38	5	1	12.5	2	0.9999	12.5	2				0.9997	12.5	2	1	17.4	3	1	18.5	3	1	17.4	3	1	32.6	4
513239906	PREDICTED: probable cation-transporting ATPase 13A1 isoform X6	426090							0.9926	1.4	2																0.9909	1.4	2

## Sheet: 12 RJF SFP abundance (10^3)
			OLD SLOW			OLD FAST			YOUNG SLOW			YOUNG FAST
NCBI GI number	Protein name	# samples present	308_OS	65_OS	H4_OS	308_OF	37_OF	508_OF	H27_YS	H28_YS	H29_YS	H24_YF	H25_YF	H28_YF
45383974	serum albumin precursor	12	312.431	327.408	308.62	259.602	257.247	331.034	303.024	266.287	199.823	347.714	198.805	397.474
45384444	transthyretin precursor	12	224.012	328.426	234.639	129.09	165.244	141.464	296.55	264.857	231.881	440.187	311.876	229.177
45384320	fatty acid-binding protein, brain	12	176.093	177.577	178.095	272.514	197.958	179.013	211.763	260.396	183.811	165.559	187.324	138.392
363727504	PREDICTED: pendrin isoform X2	12	178.728	121.537	162.836	207.296	203.359	215.975	151.723	168.437	199.024	132.467	148.07	176.512
48976029	gallinacin-10 preproprotein	12	204.072	228.775	120.375	88.3056	199.994	97.3755	148.703	182.977	117.947	149.465	252.114	229.542
48675889	gallinacin-9 preproprotein	12	149.843	180.221	170.674	105.627	127.727	81.1805	183.7	118.223	155.485	222.641	192.07	179.946
45385813	ovotransferrin precursor	12	131.585	121.294	134.71	144.438	100.723	169.086	146.43	109.331	121.489	136.341	105.671	138.106
363729530	PREDICTED: hemopexin	12	46.1675	180.618	137.167	120.058	82.1882	133.401	156.622	79.3885	73.655	156.518	74.7517	203.229
46395491	PIT54 protein precursor	12	94.264	155.82	107.323	128.105	80.2166	109.332	105.666	89.0698	88.2203	137.37	87.5445	139.489
118098729	PREDICTED: gamma-glutamyltranspeptidase 1 isoform X10	12	68.3041	77.6445	109.146	130.127	113.096	114.515	114.353	99.0541	97.4485	69.572	80.7129	98.6314
513157208	PREDICTED: acrosin-like, partial	12	73.6837	119.728	75.6217	89.1002	156.91	100.126	74.4185	55.6485	117.758	99.2798	80.6928	122.312
513206786	PREDICTED: ovoinhibitor	12	68.8702	127.377	111.123	101.6	72.6958	80.5091	98.6332	65.6036	65.2877	136.068	69.0473	125.287
45382961	apolipoprotein A-I preproprotein	12	103.228	118.016	75.8048	42.2112	64.1926	46.1948	99.1517	86.3998	116.415	124.065	112.841	111.28
363735454	PREDICTED: beta-microseminoprotein-like isoform X1	12	88.0402	101.219	64.9605	81.134	80.7002	71.429	88.0492	77.1766	69.7146	157.932	114.377	100.109
46048651	solute carrier family 2, facilitated glucose transporter member 3	12	66.7054	63.0877	92.078	118.72	115.659	121.466	94.578	72.6672	97.1067	88.7137	77.6437	57.4367
46048961	glyceraldehyde-3-phosphate dehydrogenase	12	68.8777	58.2967	102.145	100.357	95.0205	93.7299	93.0259	89.2922	69.3624	98.5992	89.579	105.388
363744162	PREDICTED: lipid phosphate phosphohydrolase 1 isoform X2	12	92.2697	54.4393	91.467	79.1866	112.734	90.4489	83.8973	85.0699	104.303	89.9261	74.7256	89.2664
513186154	PREDICTED: ovochymase-2	12	51.4038	57.8288	67.4608	86.4743	91.6012	87.0984	92.8911	85.6595	132.023	84.0347	89.175	119.234
71895711	phosphofructokinase, platelet	12	82.0853	70.1284	116.1	111.876	75.4165	107.565	84.6142	97.5645	77.0308	51.502	81.8544	84.1995
45382927	actin, cytoplasmic 1	12	109.289	84.0069	89.4072	144.24	2.08656	165.395	98.4876	1.86621	2.33176	136.331	103.062	99.2809
392513682	guanine nucleotide-binding protein G(I)/G(S)/G(T) subunit beta-1	12	91.2251	58.8664	86.0541	102.648	78.4417	110.172	61.855	92.6525	93.4515	71.0809	60.5815	107.354
319655747	cystatin precursor	12	56.3807	78.3569	69.5114	93.5819	97.5372	94.1564	69.9618	78.0327	81.15	114.057	95.6762	78.4593
310772215	phosphatidylethanolamine-binding protein 1	12	97.5811	61.6744	78.3998	93.4182	71.8379	70.3546	96.7521	61.816	80.1939	77.264	90.5496	100.999
54020687	elongation factor 1-alpha 1	12	99.0866	79.0144	69.0601	67.3302	77.7104	69.0675	83.6435	72.5996	81.3388	63.7894	71.7946	88.2117
50749164	PREDICTED: uncharacterized protein LOC423629	12	82.4722	108.508	49.5505	45.0925	47.3064	48.7007	69.5518	78.2118	83.2653	103.923	73.4253	105.207
363740142	PREDICTED: sodium/glucose cotransporter 1 isoform X3	12	68.1734	56.5045	62.5118	83.1505	72.0344	74.6683	76.1557	84.3505	89.51	66.8711	69.8325	54.1118
49169791	hemoglobin subunit beta	12	85.1311	139.41	69.2268	31.5137	41.5417	24.8024	61.7645	45.3843	55.4847	86.2208	73.5281	113.908
45384386	gelsolin precursor	12	77.2351	87.6068	68.9739	61.0413	59.0663	50.0274	63.2765	57.6085	51.363	87.7041	71.2687	79.7435
45383766	L-lactate dehydrogenase B chain	12	75.2101	59.2139	73.6727	70.2328	67.9863	76.4197	52.0304	77.8955	63.3986	51.7161	61.8739	75.648
157954047	heat shock protein HSP 90-alpha	12	105.397	56.8681	61.4517	53.8685	51.6913	56.0017	57.0082	82.0263	77.6204	42.8024	78.0767	65.0222
45382425	vitamin D-binding protein precursor	12	31.5728	90.6979	81.3187	44.1706	53.849	61.7225	80.6762	52.1116	30.4218	116.89	17.6186	107.457
118091536	PREDICTED: astacin-like metalloendopeptidase	12	71.6513	56.3557	74.0029	61.4509	84.6815	55.1064	45.1002	68.5899	58.9836	63.8206	72.1173	50.7571
429484490	fibrinogen alpha chain isoform 1 precursor	12	31.4212	79.4176	62.059	37.2016	67.4024	60.2981	93.889	57.8735	23.6813	109.894	64.8948	66.9888
330417943	fructose-bisphosphate aldolase C	12	63.3388	61.8526	60.1551	50.1128	68.9684	60.7389	64.9986	73.2085	71.5154	61.0927	44.5079	68.0651
513225677	PREDICTED: alpha-2-macroglobulin-like protein 1-like	12	67.7333	87.6081	46.8197	42.9626	43.2233	50.342	78.7282	39.2885	50.3187	90.1644	71.1505	72.4031
363745252	PREDICTED: hemoglobin subunit alpha-A isoform X1	12	83.4601	145.85	61.9319	34.743	23.5287	18.4974	46.3752	46.8423	49.6401	49.9381	55.6429	121.572
71895985	phosphoglycerate mutase 1	12	82.9536	34.6989	45.4067	52.0245	76.5618	54.7413	50.3672	61.7992	65.9199	60.4683	46.8219	67.7085
55741594	14-3-3 protein theta	12	55.7857	29.631	59.8796	67.4897	62.0593	55.4724	56.2503	57.8693	69.9472	46.365	65.0852	62.8249
45382541	retinol-binding protein 4 precursor	12	52.626	69.0431	31.9374	37.268	54.2405	36.2992	66.2768	35.9281	62.6119	117.397	58.5383	60.3348
429836849	peroxiredoxin-1	12	73.8418	72.5432	44.0547	34.2807	60.4699	46.1144	43.8819	46.0666	58.9793	56.4864	47.5624	82.7857
363732580	PREDICTED: cysteine-rich venom protein kaouthin-2 isoform X2	12	77.5172	67.8784	42.8581	50.418	72.7311	51.1792	46.9583	30.4486	51.6069	59.5644	43.9807	70.3748
46048768	alpha-enolase	12	59.7725	34.5932	53.9489	64.2751	66.0945	51.3102	52.7508	60.2339	58.6831	46.4184	46.4235	68.2896
45382061	triosephosphate isomerase	12	70.7716	51.5226	48.6781	54.5185	47.8977	47.9359	46.5236	56.1681	67.9959	49.1604	38.9341	63.3731
45384340	creatine kinase B-type	12	50.4986	35.9613	45.0524	52.1694	67.4693	48.9958	59.4287	61.7657	53.6538	52.1701	44.5877	63.665
487439524	beta-2-glycoprotein 1 precursor	12	22.9708	79.2113	52.9153	43.3714	41.5669	34.4702	50.725	29.9682	32.0955	121.341	27.2074	90.0879
513167477	PREDICTED: solute carrier family 22 member 13-like	12	40.4394	40.343	55.6299	56.7577	54.074	61.0273	42.4517	64.649	67.4407	34.1944	54.8624	44.6537
513157194	PREDICTED: LOW QUALITY PROTEIN: acrosin	12	46.581	45.3019	36.554	57.2296	74.4505	54.9364	53.2418	28.8898	41.9021	44.9779	37.3216	86.3399
45384392	apolipoprotein A-IV precursor	12	67.3639	70.8884	33.895	40.4105	48.5678	57.095	41.5457	35.7381	37.7473	58.4021	69.7878	39.8445
45383612	prostaglandin-H2 D-isomerase precursor	12	54.1818	72.3244	30.6532	51.5898	51.7114	22.5157	48.9467	25.6165	41.3978	85.8236	45.1005	67.3052
50752381	PREDICTED: alpha-2-HS-glycoprotein	12	43.5728	64.786	23.2237	24.2157	39.0113	32.5517	75.6691	30.1036	60.0814	69.6395	45.7916	77.1199
513183190	PREDICTED: uncharacterized protein LOC770729 isoform X1	12	45.0477	48.1994	35.6931	49.6928	67.783	33.6491	40.2773	62.7047	51.5651	36.0216	62.5639	51.6062
71896973	protein NEL precursor	12	66.3907	21.3968	54.3365	44.2141	25.7581	63.1116	40.6766	81.5675	46.3153	41.864	40.3098	42.632
45384500	fibrinogen, gamma chain precursor	12	39.748	51.4806	58.6878	23.3289	31.9261	38.0466	60.1897	35.6117	20.0893	81.682	57.3472	68.8223
45382053	thioredoxin	12	40.922	29.4669	44.6166	53.0047	64.981	43.6862	46.5229	43.8616	47.1761	42.5571	67.4506	37.5359
124249432	rho GDP-dissociation inhibitor 1	12	54.5879	41.0746	30.7603	51.0217	51.4338	54.6174	47.6531	46.7028	49.5086	34.1423	44.679	50.5521
513240096	PREDICTED: uncharacterized protein LOC101750354	12	47.0764	84.5977	35.1537	32.6896	43.0369	49.6888	33.1628	24.789	25.1147	84.6071	32.6178	62.0893
45382787	tetranectin precursor	12	64.9548	55.9973	13.2548	27.7485	56.5004	35.1664	37.7442	49.5561	38.4329	63.5829	59.5758	34.1254
45382845	cholinesterase precursor	12	31.9554	27.8084	62.9459	67.8931	39.2481	81.5825	34.9047	41.0016	47.2412	22.1393	28.1296	45.4112
118088308	PREDICTED: plasminogen	12	55.0765	71.1217	33.8848	34.0566	4.15242	27.3287	43.8251	26.2643	24.9065	90.605	33.9165	81.7011
55741616	14-3-3 protein epsilon	12	42.3343	25.0556	37.0367	46.6016	63.9389	53.4924	49.9541	37.5417	44.8671	33.6051	46.0709	37.8232
261490820	peptidyl-prolyl cis-trans isomerase A	12	64.8549	31.3789	35.4818	43.4104	44.0344	43.4735	58.3609	41.094	45.6014	23.1973	45.6361	38.4566
363728304	PREDICTED: alpha-2-macroglobulin isoform X3	12	43.22	74.8187	31.942	20.5695	27.8624	23.3115	61.8364	21.8119	51.9262	58.2397	60.4532	30.7509
50752600	PREDICTED: tubulin alpha-3 chain	12	66.6839	31.8856	61.9441	29.7673	31.8252	33.548	23.0673	32.0622	25.6648	61.4091	21.7265	83.5027
86129492	pantetheinase precursor	12	46.3588	44.0934	58.8856	36.2203	22.716	47.7201	49.9637	64.1726	32.4626	26.4197	35.8634	37.5107
363746526	PREDICTED: uncharacterized protein LOC100858082	12	16.5127	68.4635	45.4009	34.1806	37.8729	41.0477	32.8441	22.7653	37.6041	66.3774	28.3014	66.7659
513219475	PREDICTED: membrane metallo-endopeptidase-like 1	12	46.3334	29.4682	50.9029	62.093	21.3557	58.1723	38.5664	42.5059	41.4366	32.6562	31.2432	36.0947
45382651	pyruvate kinase muscle isozyme	12	18.8896	13.0963	64.67	56.3921	55.7556	59.3503	22.4679	53.0012	34.0506	32.6603	32.4723	44.177
363736402	PREDICTED: antithrombin-III	12	30.675	42.3239	43.3549	28.7328	28.5232	26.0357	56.0635	27.9896	38.4684	61.7618	33.7451	69.0719
57530666	ADP-ribosylation factor 1	12	32.9461	31.8651	34.1678	50.5731	40.2888	36.0363	37.4399	43.0722	52.1345	44.2944	48.9856	34.7227
303227902	acetyl-CoA acetyltransferase, cytosolic	12	29.6122	26.1607	33.3327	38.6384	39.8723	37.6504	40.8623	40.2834	44.4019	51.6334	44.303	57.4647
513199562	PREDICTED: mucin-4-like	12	19.5329	67.0655	29.1236	42.5248	29.5812	25.1592	41.1296	27.9811	23.0898	67.0289	22.143	89.5848
513235259	PREDICTED: mucin-16-like isoform X2	12	30.6119	49.5313	42.7179	58.6879	70.3547	30.7694	59.2371	23.4306	22.0108	45.1871	17.5607	28.6928
153792243	polymeric immunoglobulin receptor precursor	12	41.55	40.8356	41.4375	39.1457	46.2623	57.6741	36.8397	40.466	21.5504	32.3168	29.3855	50.4105
45384370	heat shock cognate 71 kDa protein	12	45.2059	31.4611	36.7607	39.6362	37.3801	44.4549	37.0249	41.5055	47.5789	32.6114	39.598	38.8477
46048795	vitronectin precursor	12	36.1158	62.5433	25.7726	29.3134	28.9043	44.5594	42.3165	23.0615	28.2412	67.6202	26.0931	56.5364
125630639	prostaglandin E2 receptor EP4 subtype	12	31.5967	13.919	56.3543	69.5552	42.0246	62.5377	24.0157	48.6586	44.2519	14.7879	41.8134	20.709
45382303	complement C3 precursor	12	42.4372	59.7993	36.4985	33.6214	33.7988	36.1754	42.7233	23.042	26.9633	57.9225	27.6683	49.3961
482677659	histamine N-methyltransferase isoform 1	12	45.7563	22.0567	37.7374	31.3222	46.3409	39.1457	42.7462	46.9507	47.4138	23.0353	46.1386	32.7253
363734612	PREDICTED: plasma protease C1 inhibitor isoform X1	12	31.4263	36.5799	44.8382	40.406	18.5304	53.8006	45.3846	45.8752	38.0762	37.2962	33.9932	34.691
253735708	glutathione peroxidase 3 precursor	12	40.0394	40.4875	32.3374	24.6533	39.5282	26.0559	49.1009	19.2984	37.097	70.8107	42.2174	37.9286
397529551	ras-related protein Rab-1A	12	35.298	23.1489	38.256	45.4719	48.8933	51.6757	35.1206	36.4765	37.0632	36.4822	39.6847	30.5747
86129578	peroxiredoxin-6	12	49.7539	31.8722	29.6479	34.0327	34.6904	38.7999	25.9312	35.0432	49.7541	25.3006	35.1443	53.9656
71897249	potassium-transporting ATPase alpha chain 2	12	32.207	22.4675	42.8522	51.4253	46.5505	45.4421	30.2485	41.0564	41.5328	28.9055	39.6384	21.0098
363733983	PREDICTED: gastric intrinsic factor isoform X1	12	37.1446	44.121	36.1078	57.8669	34.2075	32.8015	45.9138	24.5208	33.7487	18.12	23.9312	50.9422
363744817	PREDICTED: thymic stromal cotransporter homolog isoform X2	12	31.169	30.7845	30.3046	38.4935	27.4502	29.3559	31.052	40.8768	34.8353	51.8146	42.3179	44.0401
476007898	dihydropyrimidinase isoform 1	12	11.5475	16.3411	61.4638	23.4901	44.6764	51.6601	5.54806	18.4118	9.35082	45.05	11.5706	129.434
45384260	nucleoside diphosphate kinase	12	57.5827	42.1016	25.6245	22.7605	32.362	26.9054	51.0311	23.1069	42.915	31.1275	23.883	48.7355
363745877	PREDICTED: alpha-tectorin-like isoformX1	12	41.1834	51.2659	23.7536	16.0541	25.7911	22.6918	44.0453	17.0342	31.5846	71.1327	51.8356	24.7951
513236065	PREDICTED: IgGFc-binding protein-like	12	28.5759	49.9047	38.2777	20.7946	24.4584	21.2169	47.5781	15.3055	34.6148	60.0744	55.2441	24.2843
45382957	prothrombin precursor	12	45.5427	56.3966	21.1741	20.1351	25.4031	26.5753	40.0489	25.3201	22.7469	54.1532	35.8278	41.6834
478246985	serpin peptidase inhibitor, clade A (alpha-1 antiproteinase, antitrypsin), member 1 precursor	12	20.3693	59.5653	30.054	24.5495	21.059	21.4035	54.2383	23.0644	29.4235	56.2461	23.6844	49.568
45384330	ras-related C3 botulinum toxin substrate 1	12	38.4794	18.8381	36.8471	46.4573	30.3817	50.4864	29.3994	27.9131	38.5814	17.359	38.4609	35.3967
45383093	orosomucoid 1 (ovoglycoprotein) precursor	12	27.1065	38.7247	33.0701	31.1295	47.0884	21.2779	45.9863	29.6788	35.5191	33.6666	29.4525	29.9009
513175513	PREDICTED: glutaminyl-peptide cyclotransferase isoform X3	12	34.2781	25.8008	32.6308	37.2185	37.0895	34.5599	21.567	26.1677	59.7516	40.7094	19.9034	29.9494
478732996	protein AMBP precursor	12	54.0437	56.2983	20.2862	16.4359	24.3477	21.858	29.6297	18.5742	30.0275	62.8967	43.9689	19.9165
61657937	argininosuccinate synthase	12	24.2764	19.2693	52.67	38.0676	41.6614	45.7924	30.4549	27.0392	35.3443	22.4306	24.2635	35.6807
268370291	angiotensin-converting enzyme precursor	12	30.5574	19.5371	43.774	41.0457	35.3741	43.2216	25.2075	36.8284	35.955	26.1669	31.8622	25.7035
513161272	PREDICTED: ovostatin	12	33.8734	53.9486	40.2553	39.2582	39.0418	33.1408	12.9354	26.957	32.5423	29.3561	23.5528	25.0466
513206743	PREDICTED: hexokinase-2-like	12	26.375	28.0307	38.3494	35.0273	13.4515	43.4546	26.1221	27.2648	20.13	44.6648	29.6734	51.5555
57530355	malate dehydrogenase, cytoplasmic	12	54.2615	29.3763	37.5202	24.6658	26.2365	26.7585	24.1994	29.4515	30.4911	42.181	21.6288	31.8145
45384486	phosphoglycerate kinase	12	31.4013	28.4655	28.9772	26.6956	38.536	25.8375	36.2925	34.015	49.6472	24.0526	24.0692	27.1919
56119054	14-3-3 protein eta	12	34.9623	28.6047	26.8477	31.1062	31.3193	39.6527	27.5551	37.5509	29.953	16.5041	27.5756	32.7292
45383930	melanotransferrin precursor	12	23.5101	14.7662	31.9492	33.9421	23.6623	27.8518	34.7692	35.6076	46.3487	27.3223	37.9412	23.1387
513158924	PREDICTED: putative phospholipase B 81b isoform X2	12	18.82	13.0174	43.3353	38.8661	36.3042	33.0349	24.5053	40.0962	33.6838	16.7537	29.7706	24.9204
363744257	PREDICTED: beta-hexosaminidase subunit beta	12	14.884	22.5328	40.2604	47.2217	34.3812	37.2323	30.5485	34.8924	27.3617	12.8207	10.2746	37.4245
513227300	PREDICTED: complement factor D-like isoform X1	12	40.0552	36.9427	15.383	20.1712	27.3244	22.526	32.9094	13.0497	27.6349	45.2054	40.4385	23.5698
513230961	PREDICTED: solute carrier family 28 member 3 isoform X7	12	23.8326	22.5994	36.3212	36.3758	35.017	31.1221	17.6929	42.0595	21.6386	20.7292	27.5916	27.3842
118098359	PREDICTED: heparin cofactor 2	12	40.1166	48.0042	20.3369	16.1775	23.6544	26.1185	25.1477	16.2786	20.617	45.3641	23.8472	35.121
71897035	14-3-3 protein zeta	12	22.4356	21.5275	22.3789	37.8438	29.5158	37.683	24.69	27.7381	34.4994	25.1568	25.591	31.5358
45382979	destrin	12	28.2268	26.8928	24.3417	33.7733	30.1158	22.7783	28.6178	26.4035	26.1094	25.9325	35.7867	30.2343
57529509	dihydropteridine reductase	12	48.9679	24.7585	24.7445	37.0313	38.5775	32.3111	22.1164	18.9048	27.5595	20.6341	18.0875	22.0567
118101125	PREDICTED: aflatoxin B1 aldehyde reductase member 2	12	30.4495	24.0856	22.0984	20.6472	27.7834	29.1998	18.5448	23.6618	30.4301	46.5011	33.3908	28.8384
45384348	aspartate aminotransferase, cytoplasmic	12	26.6546	24.0394	36.1564	30.4984	38.3465	30.5058	28.661	22.9523	21.6703	22.3567	15.5052	30.24
363741117	PREDICTED: alpha-2-antiplasmin isoform X1	12	37.7635	47.9491	21.4614	17.0542	16.2901	16.0882	32.9569	18.6417	22.7634	31.8661	30.5164	34.1197
153792017	tubulin beta-3 chain	12	23.3346	23.3396	39.953	23.672	31.2005	33.7544	18.4823	16.2671	22.1455	21.832	15.1576	55.336
267844833	fibrinogen beta chain precursor	12	2.11036	27.8819	38.3105	10.0253	17.3774	31.1121	44.188	27.0986	4.85479	57.349	15.2125	44.6625
45382533	annexin A2	12	27.5773	30.4959	18.3144	20.2366	20.4646	21.0908	28.0313	27.6722	33.1661	35.8211	23.6482	31.0474
45382667	transforming protein RhoA	12	29.5632	12.1211	21.8307	40.4603	33.4448	33.565	30.2574	22.897	38.8531	9.95413	21.9891	20.8757
513199840	PREDICTED: guanine nucleotide-binding protein subunit beta-4 isoform X1	12	9.84845	7.34026	32.5859	36.6747	4.60476	46.9589	9.63684	50.5108	45.1953	8.59042	35.4624	20.4604
363742830	PREDICTED: farnesyl pyrophosphate synthase, partial	12	15.1726	20.6794	21.4368	23.0954	27.6808	31.8589	25.977	22.9368	34.437	32.3013	22.8639	22.9079
71896389	ATP-citrate synthase	12	21.4113	14.1919	33.2821	26.7655	17.1923	27.2605	30.2803	30.3615	31.9334	11.5811	30.2426	26.6332
363744121	PREDICTED: complement component C7	12	32.6337	45.027	15.8043	19.5766	2.43229	24.9981	22.9849	15.525	13.525	66.4065	19.0447	22.8095
513193820	PREDICTED: isocitrate dehydrogenase [NADP] cytoplasmic isoform X5	12	30.9552	28.6414	18.8366	23.4779	44.4292	25.4077	25.0598	21.7775	27.0624	15.0139	15.8395	23.2052
477507238	retinoic acid receptor responder protein 2 precursor	12	26.7901	22.6641	20.2114	26.6822	31.9721	21.9136	22.9273	25.109	28.6036	29.2701	19.8869	21.4891
513175173	PREDICTED: neutral and basic amino acid transport protein rBAT isoform X3	12	28.7027	14.6004	34.5634	42.3274	22.4681	42.2008	17.6405	33.4311	20.4218	9.87764	16.1619	12.7017
482845617	aldo-keto reductase family 1, member B10 (aldose reductase)	12	32.7798	14.762	21.0519	19.9546	24.5643	18.52	28.9522	21.2091	20.1481	32.146	23.5771	35.232
47551305	galectin-3	12	14.7797	36.5333	12.7141	30.1155	17.467	31.7984	21.0224	24.4068	36.4329	29.5396	20.7835	16.4148
313661519	chloride anion exchanger	12	21.4887	14.4949	26.1798	30.2496	28.7197	33.3867	14.6826	34.3643	27.6415	12.5116	35.6127	11.598
480540346	S-formylglutathione hydrolase	12	36.4617	26.5957	20.3548	16.6074	25.4884	25.5362	14.9029	21.9211	27.0652	28.5878	19.0118	26.2548
57529350	14-3-3 protein beta/alpha	12	17.0562	12.8208	26.0121	34.8332	28.3965	31.9939	22.3544	21.0244	24.508	19.3563	22.3402	25.9414
50749462	PREDICTED: annexin A8 isoform X5	12	44.7023	35.7224	11.2618	12.3274	16.3169	18.5499	11.3413	32.8454	33.0113	23.7213	23.5315	16.9157
118093267	PREDICTED: malonyl-CoA O-methyltransferase BioC isoformX1	12	20.9417	13.8674	22.3056	24.3121	21.8396	24.2708	32.1457	15.4425	19.1841	26.014	26.9062	27.0532
45384262	cell division control protein 42 homolog precursor	12	15.0527	18.1223	10.731	26.5113	30.9248	28.77	28.2255	16.9159	28.3749	11.2968	30.0682	18.06
45382429	ezrin	12	18.5392	17.8567	25.7451	24.6715	21.064	25.7701	15.4272	26.044	27.1108	20.5767	25.3314	14.6139
363740281	PREDICTED: complement component C8 gamma chain	12	20.9445	24.0324	13.3338	23.7896	21.608	20.5967	25.3807	8.02929	28.6783	35.4571	19.7613	20.4727
46048903	voltage-dependent anion-selective channel protein 2	12	22.8387	28.7847	15.4223	14.0367	11.6621	14.7096	16.5078	14.1748	18.2336	30.9341	11.9335	62.2807
513240489	PREDICTED: trans-1,2-dihydrobenzene-1,2-diol dehydrogenase-like	12	20.0932	14.5275	20.6847	19.969	31.1494	24.0897	22.7675	18.3425	30.9982	11.7152	17.4997	27.0532
50746905	PREDICTED: 3-hydroxybutyrate dehydrogenase type 2 isoform X5	12	30.835	18.6528	20.3532	15.4673	21.4806	19.77	22.7117	24.8138	33.8349	14.1445	15.0284	20.1728
363740226	PREDICTED: macrophage migration inhibitory factor	12	27.6823	27.0808	6.97274	27.566	28.4969	30.8644	11.4723	15.7535	9.81774	22.9171	22.2869	24.4878
45382453	elongation factor 2	12	18.6492	19.2455	30.8308	21.614	11.7142	23.5928	18.4381	25.9012	19.6678	19.1968	25.564	18.7299
363736454	PREDICTED: complement factor H	12	29.6964	42.6866	9.38279	15.6036	17.6259	14.2689	27.0095	11.8687	21.5055	34.2392	22.2408	6.93989
126165220	ADP-ribosylation factor 6	12	15.8418	12.9577	14.5397	20.3793	17.8855	16.0311	23.5753	28.9617	33.801	8.17716	30.9338	21.5196
45382315	guanine nucleotide-binding protein G(i) subunit alpha-1	12	12.7178	10.3536	31.563	23.4659	29.7373	26.2267	21.0195	23.8227	20.1445	9.76405	16.7347	18.8621
118094764	PREDICTED: cystathionine gamma-lyase	12	27.5547	19.6268	17.4512	21.4755	26.1973	15.344	21.115	27.733	20.7007	12.5119	18.9846	14.6072
45384208	L-lactate dehydrogenase A chain	12	23.2151	16.2848	16.223	19.6352	16.6792	23.0034	13.4134	19.8777	28.6046	20.7812	15.7478	27.2996
45383121	ras-related protein Rab-5C	12	19.1778	15.7916	18.1247	25.7806	19.5139	22.3015	25.3595	15.5847	37.2101	14.2452	14.1555	7.49494
71894823	guanine nucleotide-binding protein G(q) subunit alpha	12	25.5047	12.1327	18.3278	15.8252	19.5527	35.043	16.2433	27.0404	19.6325	10.2671	16.1959	17.0168
195539501	inter-alpha-trypsin inhibitor heavy chain H2 precursor	12	31.6022	36.4627	12.1238	10.6314	6.29578	13.5248	18.8822	7.59405	14.149	34.0261	27.216	18.1777
50758444	PREDICTED: thioredoxin domain-containing protein 17 isoform X2	12	19.5482	21.253	13.5039	21.7976	23.6703	21.091	13.3605	18.1094	15.6533	19.5085	22.4267	19.2956
310772235	cystatin B (stefin B)	12	19.3294	10.721	17.0403	25.3102	20.5538	22.3767	16.1777	15.6146	20.9041	14.3575	25.9736	19.5734
56118996	calcineurin B homologous protein 1	12	31.5224	16.2235	17.5861	14.7911	18.0151	13.6151	24.0693	15.2962	19.1648	16.3284	20.7879	20.3407
71897147	nmrA-like family domain-containing protein 1	12	23.6431	23.1233	23.7265	17.8071	17.9792	12.9177	18.0832	16.5824	23.2044	12.3223	15.3059	20.6026
476007876	proteasome subunit alpha type-6	12	27.3092	15.1588	17.2517	17.4837	21.0103	17.645	12.7907	26.5676	24.1073	14.1828	15.99	15.6506
71896651	alcohol dehydrogenase class-3	12	17.0979	14.9368	20.6613	19.7436	11.7062	20.7682	27.308	19.4944	20.861	16.0772	18.9806	16.5571
57529654	alcohol dehydrogenase [NADP(+)]	12	18.9206	12.635	20.8801	18.5256	13.3141	18.6169	22.2306	18.3188	21.6632	18.7514	21.6329	18.5084
475808547	fetuin-B precursor	12	8.39762	31.0179	9.70298	6.62221	14.2512	6.20452	34.3691	15.9769	15.7851	42.4335	7.45196	29.3341
347800681	annexin A11	12	9.33094	24.6445	23.9306	18.4507	18.8428	13.9806	24.3147	19.0169	20.0669	14.6426	14.8317	19.1098
363729287	PREDICTED: complement C4-A isoform X2	12	19.6731	33.3465	11.8097	10.6883	16.3614	15.2587	20.0038	10.6494	19.2417	26.1434	18.0888	19.681
513220828	PREDICTED: LOW QUALITY PROTEIN: annexin A4-like	12	21.3441	18.9837	14.5031	12.1365	29.1888	15.6836	22.4998	12.5503	24.0946	11.5035	18.3492	16.7686
45384364	rab GDP dissociation inhibitor beta	12	24.327	19.1391	22.3101	15.4953	19.3019	9.70364	23.7569	16.7377	18.4616	12.0204	16.5727	18.0052
71895267	carbonyl reductase [NADPH] 1	12	30.4351	13.9718	13.2522	12.2498	16.6234	13.6978	16.8392	17.8149	28.3922	10.2897	21.8484	18.3678
513221071	PREDICTED: chloride intracellular channel protein 4 isoform X3	12	18.202	6.61916	20.2766	21.281	15.3116	23.5812	15.2179	20.9245	23.7456	10.9423	19.3094	15.781
55742654	heat shock 70 kDa protein	12	11.3659	21.0812	25.6269	23.8401	21.114	23.1035	5.96259	28.5251	8.18332	5.36515	5.45974	27.6067
119331154	profilin-2	12	16.4902	10.5505	10.3017	19.4058	24.7201	20.5882	16.796	25.261	16.8036	12.5306	14.7588	15.3961
45383015	protein DJ-1	12	29.5876	14.6894	13.1194	20.0346	20.9062	17.7604	11.3618	10.4945	18.1903	11.1286	16.8266	17.3338
45383966	GTP-binding nuclear protein Ran	12	34.614	8.23211	12.4731	11.3822	14.6332	15.1742	10.7248	14.0951	20.0694	15.0819	19.0658	24.4351
45383498	peptidyl-prolyl cis-trans isomerase FKBP1A	12	15.7217	9.30276	17.9517	14.8834	20.3356	21.8211	18.5872	21.4615	8.29875	11.635	26.0025	12.3587
513200587	PREDICTED: beta-2-microglobulin isoform X1	12	12.6503	27.6254	13.6809	17.1361	18.0624	9.56392	7.50513	21.4427	12.1364	23.1315	20.3541	14.0276
45384218	superoxide dismutase [Cu-Zn]	12	39.6153	13.6565	11.8119	12.5332	13.2786	10.0695	19.2705	12.8156	14.8859	14.08	11.3487	22.2355
381214362	actin-related protein 2/3 complex subunit 4	12	22.4116	19.1066	11.2835	15.1711	15.5329	10.2375	15.6049	16.5844	20.9704	21.6936	16.103	10.2548
363733410	PREDICTED: insulin-like growth factor binding protein 7	12	13.8946	20.6864	8.85553	12.0087	21.3467	11.2606	31.78	9.43013	23.5372	18.0413	16.0128	7.89051
226874900	proteasome subunit alpha type-2	12	24.074	12.1499	8.11139	16.0469	17.8979	16.2694	19.0131	19.4254	18.53	16.9078	10.3505	15.8603
363730087	PREDICTED: gamma-glutamylcyclotransferase isoform X4	12	17.1167	19.9454	9.66932	19.4323	17.017	16.8098	16.2454	26.6462	16.9667	10.3392	13.8604	9.72803
311213923	fibronectin precursor	12	27.4767	35.4436	12.6888	14.5758	16.4639	8.0337	19.6113	7.47728	13.5832	12.2931	17.0585	7.59514
50740506	PREDICTED: lactoylglutathione lyase	12	30.809	16.7984	18.4849	17.7722	4.46301	15.4662	19.1716	12.2444	16.5118	15.7901	19.6905	4.76708
480354973	IQ motif containing GTPase activating protein 2	12	9.45055	2.41642	20.2978	29.1398	17.0328	28.5931	12.0889	22.9147	23.8409	4.54966	17.0949	3.98497
221325664	complement component C6 precursor	12	18.7658	24.9589	12.8885	15.6156	1.33802	10.1957	18.9401	11.2752	11.3597	34.7867	19.014	10.576
513223183	PREDICTED: protein S100-A9-like	12	8.82977	34.362	5.13882	22.1149	40.6867	17.6876	10.6187	5.0805	7.22168	15.4231	8.62691	13.1264
513192591	PREDICTED: LOW QUALITY PROTEIN: uncharacterized protein LOC423943	12	14.404	24.1243	24.2442	13.8621	35.4507	8.9745	13.388	4.88491	8.71212	22.0411	6.24082	12.1584
46048696	carbonic anhydrase 2	12	19.5793	15.5159	18.9394	19.4125	7.36223	21.1376	14.3115	13.711	11.8472	9.133	13.289	23.9436
513184692	PREDICTED: extracellular superoxide dismutase [Cu-Zn]	12	31.0383	22.2008	8.3171	6.21201	20.766	10.1456	27.093	7.69632	7.54566	26.5219	12.4111	7.84991
45383077	eukaryotic initiation factor 4A-II	12	23.9422	14.1521	14.3588	14.7096	12.4871	11.3802	14.3292	22.7906	18.572	6.53454	18.848	12.6812
319655768	fatty acid synthase	12	12.6244	10.2694	17.2221	13.7274	21.1956	15.185	19.1987	21.0273	21.9748	5.4012	21.1687	5.59109
118095251	PREDICTED: kininogen-1 isoform X2	12	21.4904	23.0969	8.452	14.0026	6.42762	12.966	26.3188	9.96221	11.7706	20.5855	15.2103	13.8749
381342463	pigment epithelium-derived factor precursor	12	19.7532	24.8607	13.5421	11.7458	14.8507	6.07715	20.2744	10.108	14.0008	24.9254	12.62	10.8419
71894765	transaldolase	12	14.3208	13.1066	10.0638	12.4938	9.82261	14.748	17.4108	11.6638	18.7907	25.1847	16.0517	18.6523
363742430	PREDICTED: adenylyl cyclase-associated protein 1 isoform X1	12	15.9502	7.31047	16.184	15.1027	15.7749	14.0352	16.6893	18.5725	16.5088	12.7909	17.3147	15.7911
71897167	proteasome subunit alpha type-5	12	25.9107	7.49197	10.77	11.6209	11.3381	12.2379	15.6425	20.3897	23.475	12.6045	9.81422	20.3383
45382943	sodium/potassium-transporting ATPase subunit beta-1	12	20.681	7.69222	23.6946	21.7958	14.7459	17.0231	14.3468	21.0532	16.8741	6.14402	9.79826	7.25085
122692295	ubiquitin carboxyl-terminal hydrolase isozyme L1	12	24.3034	11.599	14.4358	12.2412	16.9175	17.5122	11.3689	16.1249	9.25566	21.5894	14.8355	10.1133
57529439	6-phosphogluconate dehydrogenase, decarboxylating	12	17.7586	17.623	14.3136	10.9989	13.4251	9.41316	23.6871	12.1835	12.2978	15.3916	16.1102	13.5373
482513648	glutathione peroxidase 1	12	18.9613	17.7068	6.0724	11.7666	11.5774	12.7744	9.99596	13.8712	10.5484	22.2592	26.3333	13.9529
45384316	proteasome subunit alpha type-1	12	20.8985	11.1157	13.7597	9.46312	17.4304	17.4192	23.9416	14.7367	10.7534	7.50367	17.996	9.8932
513161840	PREDICTED: omega-amidase NIT2 isoformX2	12	28.1625	10.308	11.6805	11.4504	15.464	12.5951	21.7252	10.3311	15.8096	11.1305	14.6278	8.26352
513204260	PREDICTED: inter-alpha-trypsin inhibitor heavy chain H3 isoform X2	12	15.8053	28.5095	9.96844	6.40644	4.76186	8.3286	22.5992	6.35483	16.2548	24.0235	16.6859	11.6342
497241981	beta-galactosidase preproprotein	12	31.2507	21.6656	11.9155	8.81903	3.11501	14.1287	9.46109	19.3246	14.0595	3.76664	21.0321	12.1548
478246981	serpin peptidase inhibitor, clade A (alpha-1 antiproteinase, antitrypsin), member 4 precursor	12	12.902	22.0351	12.191	5.3	14.2811	5.97632	22.8726	8.01716	17.0291	19.7102	16.2704	13.6239
310750337	proteasome subunit alpha type-4	12	17.2504	12.5683	18.4101	13.2891	13.5085	12.2133	19.8211	8.14677	14.3546	7.90124	17.0691	14.2385
513163534	PREDICTED: G-protein coupled receptor 64	12	10.0835	10.5776	15.1144	19.171	12.6974	23.3347	15.8311	17.2932	19.4447	3.77369	14.5749	5.75627
315434208	ras-related protein Rab-5B	12	10.293	8.54962	11.41	19.3864	11.9821	21.6175	13.3736	18.9365	16.9335	7.68003	17.6943	9.28295
46195459	annexin A1	12	13.5473	36.5768	5.70992	5.01971	7.12561	3.5123	11.3731	13.8449	11.8262	28.3035	10.8973	19.1527
71895311	prostaglandin reductase 1	12	36.6969	16.8556	17.7068	16.3432	19.8803	10.6715	6.63604	16.3713	3.14129	8.05861	9.72205	3.09437
513205135	PREDICTED: ADP-ribosylation factor 4	12	5.98877	2.26496	23.9542	40.4599	13.9724	11.992	9.66233	4.75914	17.0124	11.5314	9.75819	8.49203
45383706	mimecan precursor	12	16.2111	28.0905	6.16045	6.56162	15.0193	5.14461	12.9583	8.76038	10.0894	26.4991	14.7968	8.92388
363738555	PREDICTED: ras-related protein Rab-7a isoform 1	12	17.1019	7.54825	16.7031	15.8151	13.8732	11.8049	11.1401	15.3735	16.9143	6.48222	17.2581	8.21572
52138663	F-actin-capping protein subunit alpha-2	12	17.4728	13.1516	9.82901	11.3037	10.6582	10.6415	18.3392	9.10973	8.49318	25.0539	13.2405	10.7966
363743083	PREDICTED: ras-related protein Rap-1A isoformX1	12	13.9778	8.06819	13.0053	14.4988	18.3813	15.769	8.46761	13.3787	19.9035	7.53768	14.5025	8.75097
56119030	ras-related protein Rap-1b precursor	12	13.0851	11.105	11.0608	16.4052	18.5624	16.3317	6.19085	10.2931	17.6398	9.64291	16.8857	8.76316
513213068	PREDICTED: complement C5	12	20.5058	18.8515	11.3719	10.8404	6.91703	8.74733	17.46	9.98355	8.7773	18.4239	12.4758	9.21789
71895543	14-3-3 protein gamma	12	12.3255	4.4532	8.77298	23.2175	17.8642	17.9742	10.9722	12.4319	21.0752	5.69901	9.98698	8.3645
363743349	PREDICTED: unconventional myosin-Id isoform X6	12	9.99607	2.04991	25.7349	19.6332	12.4071	11.0124	9.27432	20.9875	21.1382	2.2872	12.2287	6.06843
45384338	tubulin beta-7 chain	12	5.84946	2.33254	23.723	26.0493	5.8501	10.4308	11.8656	16.3533	21.1354	15.6319	9.90486	3.08173
71894903	epididymal secretory protein E1 precursor	12	4.78991	18.3334	10.5234	12.7417	6.93093	14.6897	10.8029	8.75903	19.7719	9.68296	19.2148	15.3214
71895873	annexin A5	12	10.2362	11.8117	8.8256	7.96198	14.7956	14.245	18.8128	9.14165	14.0709	15.758	11.7665	12.5759
493794684	pyridoxal kinase isoform 1	12	15.3211	9.68293	11.809	15.8377	20.6012	8.93929	8.50378	12.2434	8.35343	17.1277	11.9607	7.6514
45382499	rho-related GTP-binding protein RhoB	12	16.6435	8.4225	11.5184	8.35291	18.2747	12.3984	15.3009	15.4549	12.8935	8.46029	12.487	7.57489
71894843	fatty acid-binding protein, heart	12	10.8766	13.4044	6.78174	11.2578	6.52621	12.5746	9.37485	14.1673	6.33214	28.3656	17.6632	9.00344
57530014	ras-related protein R-Ras2	12	15.9885	11.2416	5.88531	11.506	10.1601	10.0256	13.6053	18.6545	15.6321	8.29476	16.1948	8.86811
45382221	extracellular fatty acid-binding protein precursor	12	10.1217	21.0177	8.20582	6.94648	18.5197	4.09955	17.459	7.37611	10.9677	19.9244	10.3243	10.9211
45383061	embigin	12	8.9184	8.64334	24.3556	27.1984	7.17037	14.5066	12.7981	11.2679	8.81094	8.92475	6.14024	6.44123
444741714	lumican precursor	12	6.33093	29.5561	7.35676	9.65903	9.77148	8.88719	18.0966	5.12443	6.23166	24.094	5.88932	12.1237
71894845	glucosamine--fructose-6-phosphate aminotransferase [isomerizing] 1	12	8.64446	6.8456	20.0729	13.3484	13.0155	19.8072	7.98661	16.1588	14.1459	4.52682	10.3212	7.68764
45384294	transforming growth factor-beta-induced protein ig-h3 precursor	12	3.60018	6.42418	22.4157	20.413	11.8948	9.43003	15.6472	17.3046	7.50911	10.1789	5.3779	12.2869
45383392	N(G),N(G)-dimethylarginine dimethylaminohydrolase 1	12	23.1823	12.4329	10.7028	8.19603	8.1741	9.61952	7.77246	10.3876	12.7357	18.618	14.2984	6.30832
45384318	collagen alpha-1(XII) chain precursor	12	4.11226	8.12839	15.9886	16.2967	13.8777	13.1878	7.33153	20.0443	20.0619	1.50705	16.5693	1.77481
291084676	capping protein (actin filament) muscle Z-line, beta isoform 2	12	11.6426	9.78792	9.55562	11.1867	17.3313	13.2534	13.995	8.10341	12.9028	9.79923	12.5515	8.72013
57530226	Na(+)/H(+) exchange regulatory cofactor NHE-RF1	12	7.02484	6.59279	11.9791	14.7141	12.1079	12.3668	12.4274	12.352	14.1875	12.7158	9.57212	12.7329
56118302	proteasome subunit beta type-1	12	26.3628	14.1929	12.3324	10.5722	9.73822	7.57581	7.57444	9.35851	7.94826	11.4053	11.8843	8.79778
50731804	PREDICTED: outer dense fiber protein 1	12	7.91298	4.45449	12.6751	4.62221	12.8015	8.45785	9.79929	4.79222	7.69125	24.1295	13.0874	26.0604
487442403	retinol-binding protein 5	12	12.5939	5.12525	10.7542	9.80328	12.3398	10.0486	12.6389	15.4031	8.65914	11.776	21.484	5.56376
513185002	PREDICTED: hepatocyte growth factor activator	12	10.3868	25.8339	6.2112	3.55263	8.45559	7.7943	22.2853	7.50275	7.78148	19.1057	13.3423	3.65055
118095814	PREDICTED: high affinity cAMP-specific and IBMX-insensitive 3',5'-cyclic phosphodiesterase 8A isoform X3	12	10.4665	3.80439	20.0255	17.2223	13.7424	13.5127	12.4281	12.9075	15.1628	1.39052	8.62555	4.21608
475505726	glutathione S-transferase omega-1	12	20.2931	12.0696	7.03764	7.70026	11.0843	7.75643	9.05543	9.18509	19.0842	10.4652	10.882	8.48442
478431023	putative hydroxypyruvate isomerase	12	16.0505	15.544	13.7339	10.7505	6.74785	8.62881	8.93452	10.7141	17.8755	4.43112	11.2088	8.11885
478446816	calcium and integrin-binding protein 1 isoform a	12	13.3454	11.6817	12.473	11.318	8.83234	18.0948	14.0088	6.00627	12.1772	5.89994	9.39785	9.32103
318064688	ADP-ribosyl cyclase 2 precursor	12	26.1348	13.1209	8.14169	2.63448	4.42254	3.98424	15.0189	6.37833	17.2865	13.6195	13.554	6.39771
45384108	serine/threonine-protein phosphatase 2A catalytic subunit alpha isoform	12	8.60614	10.8824	11.4428	7.88747	12.2764	6.69021	15.2493	11.1854	12.2952	16.3897	12.6322	3.19724
45382561	ras-related protein Rab-2A	12	15.9472	8.30164	7.08	8.86854	9.13892	6.19715	10.9111	12.588	16.406	6.35774	16.817	8.46735
66392162	unconventional myosin-Ic	12	8.70233	4.79249	19.5996	17.205	5.77399	9.92635	5.53949	16.7136	13.8106	3.41847	12.3164	8.21359
57525441	peptidyl-prolyl cis-trans isomerase FKBP4	12	12.5354	7.57089	8.57846	10.0454	15.9907	9.28647	14.6064	12.8634	9.48718	7.06298	9.32643	7.81211
513202372	PREDICTED: IQ motif containing GTPase activating protein 1	12	6.1277	3.77854	10.806	18.2879	12.5981	17.8482	5.82938	16.854	13.2245	4.72218	12.185	2.62071
45383085	sulfotransferase family cytosolic 1B member 1	12	15.7738	10.3841	8.03793	7.49644	9.68069	7.90042	16.775	13.6327	15.64	8.60707	6.68608	4.07691
52138689	lymphocyte antigen 86 precursor	12	13.0111	15.1438	7.44939	6.09459	9.24985	6.04095	14.1264	5.67409	8.38073	16.9381	13.3841	9.05005
45383856	sulfhydryl oxidase 1 precursor	12	15.8125	12.9698	10.0274	8.1331	7.21283	8.42539	6.22592	9.40573	14.3497	6.84476	8.9983	9.11759
61098131	long-chain-fatty-acid--CoA ligase ACSBG2	12	1.20364	2.00103	25.3422	22.6829	12.6237	18.4489	4.50252	10.6473	6.14958	2.65123	8.60131	2.49661
45382931	proteasome subunit alpha type-7	12	12.4819	10.1312	7.89485	7.26943	7.33864	13.0852	9.505	10.4292	12.751	7.21537	9.43053	8.60353
57525156	septin-2	12	13.7045	9.61362	8.84645	8.15334	14.3667	11.6278	12.5724	8.34922	11.215	4.30939	9.20649	4.16813
513175882	PREDICTED: angiotensinogen isoform X6	12	5.62843	20.1085	10.1747	6.61166	7.17658	11.0624	11.4374	2.00363	1.67495	13.1066	3.04674	23.6045
268370038	creatine kinase S-type, mitochondrial	12	6.27066	12.2232	12.4613	5.26836	6.3693	11.1404	10.6792	4.82285	6.1448	11.9941	6.75436	17.1378
45382693	myosin-9	12	8.48682	10.1458	9.79098	11.5357	5.38681	12.3034	8.78136	12.8972	12.6991	1.96729	12.1731	4.60388
45384112	serine/threonine-protein phosphatase PP1-beta catalytic subunit	12	3.58994	8.0052	17.2592	3.8112	2.29991	11.7096	15.0925	13.5897	11.5527	14.0011	3.18318	6.03577
71896465	programmed cell death 6-interacting protein	12	7.43514	7.81469	11.0593	14.5399	5.7343	11.7015	8.6623	15.4765	8.70245	3.62858	10.521	4.6235
45384490	collagen alpha-1(XIV) chain precursor	12	8.72868	7.88307	4.39361	3.23132	8.31489	9.92138	3.50708	20.253	9.06352	6.16162	17.7711	9.35133
45382313	guanine nucleotide-binding protein G(i) subunit alpha-2	12	6.8375	5.23345	8.59738	8.3319	8.65757	11.5409	11.1984	12.8288	10.2153	8.50171	10.2939	2.95702
124339781	clathrin heavy chain 1	12	4.81421	7.47911	10.6391	9.74452	9.4128	7.37715	10.51	13.6949	9.62491	7.54783	11.6457	2.34633
363728910	PREDICTED: pseudouridine-5'-monophosphatase	12	16.2603	3.71685	9.54967	6.32317	7.33462	4.83941	7.64544	10.101	14.1496	8.96575	7.59959	8.17415
61098334	ubiquitin-conjugating enzyme E2 N	12	6.38097	4.18777	10.4011	8.63828	7.39268	10.059	11.617	5.60457	13.7618	8.94697	7.42299	8.79174
45382569	actin-related protein 2	12	9.53969	11.2744	6.29829	6.97823	10.505	8.65212	11.1417	7.78658	5.78113	10.0171	6.97821	7.38636
363728053	PREDICTED: poly(U)-specific endoribonuclease-A-like isoform X3	12	7.10392	7.45105	5.16078	7.99317	8.19888	6.93831	8.10771	9.50798	11.6479	13.4775	9.133	6.93792
118085502	PREDICTED: villin-1 isoform X3	12	7.23601	13.3849	11.0441	5.06401	0.769176	6.26207	5.65649	14.4691	13.4582	8.91406	11.9746	2.86494
46048435	16 kDa beta-galactoside-binding lectin	12	11.0487	7.2568	6.28505	5.1808	7.25723	8.9303	11.8767	3.98672	14.1228	4.31969	9.76909	10.0899
45383628	guanine nucleotide-binding protein G(k) subunit alpha	12	7.53316	6.01986	13.3065	9.84053	4.99771	8.11065	7.98983	11.2059	9.19186	1.64098	9.3056	3.13012
363739705	PREDICTED: insulin-like growth factor binding protein, acid labile subunit isoform X2	12	15.3982	18.7595	6.36813	3.0628	4.61585	2.27701	9.53375	6.38084	3.10108	8.54713	7.54199	4.08521
46048705	GTPase HRas precursor	12	6.2804	4.79232	3.58979	7.36621	7.35938	16.1278	12.1226	7.11207	2.98938	7.41621	4.00756	9.4971
513208340	PREDICTED: mesothelin-like protein-like	12	12.0099	12.3084	5.2545	10.5379	11.0506	4.4903	4.32315	3.56319	4.50372	9.98373	5.34179	4.73367
50730713	PREDICTED: ES1 protein homolog, mitochondrial isoformX2	12	7.22075	8.18317	7.52103	6.7704	6.58748	3.73215	5.85347	10.351	5.40675	11.5756	8.95698	5.7912
60302768	septin-7	12	2.7754	6.98311	6.80779	9.70591	9.15309	5.52972	9.42595	8.3314	12.1128	4.17756	9.38817	2.65448
71895915	GMP reductase 1	12	4.74671	2.7729	7.0035	7.28913	6.32238	3.73606	18.289	8.68408	3.59899	10.0894	8.25787	4.88598
513235208	PREDICTED: puromycin-sensitive aminopeptidase isoform X1	12	15.4149	9.37042	9.62548	9.53689	0.858901	6.76734	6.04968	9.44529	4.63182	5.24383	5.89694	2.4901
50758110	PREDICTED: malate dehydrogenase, mitochondrial	12	3.04947	13.5744	5.05285	3.06116	3.27806	5.11282	3.4246	6.01883	1.95696	11.9867	10.7112	15.493
45382251	ubiquitin carboxyl-terminal hydrolase isozyme L3	12	6.45231	4.20003	3.0324	6.60763	11.5491	3.19191	4.90173	9.62359	10.0295	5.89636	9.93774	5.80838
61098280	hydroxyacylglutathione hydrolase, mitochondrial precursor	12	14.97	6.01296	1.95729	3.36238	4.87575	6.4282	6.69386	7.54975	7.1623	5.67826	10.4684	5.72122
118092623	PREDICTED: inorganic pyrophosphatase isoform X1	12	9.01686	6.65097	5.89176	5.77678	6.38962	3.87165	5.57141	7.49445	10.5271	5.38613	7.34831	4.10489
71895051	ras-related protein Rab-10	12	5.7179	2.90047	5.51078	8.2974	7.47401	12.1617	3.85702	7.94715	10.2653	2.04959	8.10171	3.62746
56118964	sialic acid synthase	12	4.61051	11.5804	4.89183	5.8226	4.26875	4.69801	7.51127	6.55775	3.65229	11.1244	7.40858	4.53472
433282973	complement factor I precursor	12	10.9729	8.37603	4.10445	3.32142	3.15507	3.76726	8.42428	2.59273	3.78778	16.6932	5.79823	4.65855
60302718	T-complex protein 1 subunit beta	12	2.41646	1.27722	11.1961	8.93863	3.29315	2.78333	15.1252	11.1823	5.95397	5.99001	4.43888	2.5558
513216375	PREDICTED: glyoxalase domain-containing protein 4	12	6.26027	5.22956	5.40698	5.95247	6.56514	7.30344	6.6687	7.74177	8.77493	3.85313	7.62822	3.70797
118083662	PREDICTED: vitamin K-dependent protein S isoform X2	12	4.29307	6.2933	7.36912	3.95294	2.37641	6.57459	8.04157	4.76288	7.40971	7.97098	5.1853	3.27119
45382905	F-actin-capping protein subunit alpha-1	12	8.39684	5.44933	3.87771	4.91081	4.52647	4.12315	9.17004	4.83462	2.48562	8.95578	4.5055	1.7321
513164476	PREDICTED: ATP-dependent (S)-NAD(P)H-hydrate dehydratase isoform X1	12	5.38865	2.22639	6.27285	2.49587	5.62247	5.45608	4.97032	8.82124	6.91976	4.45426	5.67496	2.67184
57529989	ribonuclease inhibitor	12	6.05881	10.3516	1.84994	2.031	5.67762	2.04331	4.49423	5.33308	3.93356	4.21485	5.58395	2.03407
363736119	PREDICTED: glycerol-3-phosphate dehydrogenase 1-like protein isoform X2	12	4.99883	4.19435	4.83695	5.22398	1.69573	2.21126	6.68683	6.31928	3.57808	3.76254	5.78091	3.63734
118100169	PREDICTED: AP-1 complex subunit beta-1 isoform X4	12	2.89627	2.05227	2.86406	2.65214	1.75462	2.6191	3.17395	4.00026	4.30634	1.39994	3.60602	1.23678
513161042	PREDICTED: alpha-2-macroglobulin-like protein 1-like isoform X5	11	68.0323	23.4426	15.3431	19.1249		17.2055	35.0369	39.955	30.3705	30.6037	45.1329	25.92
513202974	PREDICTED: solute carrier family 12 member 3 isoform X9	11	21.7358	19.2832	31.5848		42.7234	43.0024	33.201	36.2978	40.3603	9.58688	34.0684	28.9855
58696439	ribonuclease CL2 precursor	11	31.6634	80.5785	12.4161	8.42216	16.7433	9.38753	21.4277	13.4455		52.5148	30.1719	24.4878
513179087	PREDICTED: B(0,+)-type amino acid transporter 1-like isoform X2	11	20.7893		15.7831	8.23721	43.2587	38.133	20.3689	37.2986	34.0116	8.25803	34.3486	21.8927
118098426	PREDICTED: polyubiquitin-C isoformX2	11	20.1746	27.6088	25.3512	22.1432	27.8281	22.4349	17.4	22.7016	21.7652		19.5486	20.5244
57524920	glucose-6-phosphate isomerase	11	10.8854	7.59871	49.3237	31.7908	24.6193	37.2206	23.2465	24.7757	9.59227	7.47997		20.0776
50761844	PREDICTED: tubulin polymerization-promoting protein family member 2	11	7.20685		16.1989	56.093	50.6089	51.6359	15.0494	9.49894	5.28576	7.80184	11.4846	13.9391
45383430	solute carrier family 15 member 1	11	21.2483	9.19579	32.7273	36.8965	17.8969	24.1931	24.5016	14.5114	41.8554		7.65008	7.38293
50732996	PREDICTED: translation initiation factor IF-2 isoform X3	11	15.8724		21.9353	15.4479	19.8917	13.042	22.5036	25.9413	34.5112	10.8459	26.0154	12.1392
52138713	neprilysin	11	7.90196	6.67333	30.1882	38.2549		36.0144	20.1231	18.8606	21.7799	6.32014	14.029	12.6202
45383678	D-erythrulose reductase	11	34.2343	12.5783	19.5215	22.1455	19.5272	23.2045	9.56401	14.4456	15.9433		16.4293	18.9372
513237242	PREDICTED: choline transporter-like protein 2-like, partial	11	4.63397		36.3192	17.6882	15.8421	17.6166	20.4624	30.7268	27.9894	6.11432	13.7061	10.4316
71895961	syntenin-1	11	13.2246	16.9571	8.24931	15.2794	30.9865	19.8653	22.0739	21.3739	21.3273		18.6573	9.74889
45383177	dihydropyrimidinase-related protein 2	11	3.31754		34.0673	17.9069	21.0605	17.5394	20.2523	28.1026	10.2786	8.73607	4.28617	30.6
55741602	monocarboxylate transporter 1	11	10.5095	7.07623	40.5579	31.7257	15.5617	23.4874	9.49563	14.6547	13.7509	7.06848	16.455
94957750	olfactomedin-4 precursor	11	7.53087	27.493	15.7971	19.4585	16.0842		3.60656	21.5249	15.063	28.7135	14.3972	8.86436
513158152	PREDICTED: envelope glycoprotein gp95-like	11	3.80344		20.9416	20.301	18.4082	12.8818	10.9032	22.8624	32.1646	3.95738	21.387	6.69633
71897241	D-dopachrome decarboxylase	11	13.561	13.4012	15.8031	13.8045	25.2874	16.1112	10.8875	19.8848	13.0547		11.3634	11.5471
513236703	PREDICTED: uncharacterized protein LOC100858068	11	15.2182	12.0625	21.8657	4.27222		7.94634	16.5176	6.0086	10.2075	28.4175	22.2454	11.7379
83721996	deoxyribonuclease-2-beta precursor	11	12.8452	7.76409	23.03	21.3703	11.644	19.2564	6.32702	16.3163	13.7728		16.3855	6.77405
363740842	PREDICTED: G-protein coupled receptor family C group 5 member C isoform X3	11	12.744	8.9446	17.6173	15.1677	8.73135	10.1681	14.1792	14.7898	22.546	12.4236	14.2887
52138691	contactin-2 precursor	11		12.4798	13.8207	17.2039	13.1364	9.50767	14.8365	8.61846	27.215	14.7924	7.79139	6.26058
513187038	PREDICTED: CD59 glycoprotein	11	11.6286	12.359	14.3625	12.3742	9.21743	10.1318	17.4702	10.6476	13.8346	18.2581	12.4985
113206112	transitional endoplasmic reticulum ATPase	11	17.7354	14.3313	17.0816	11.551		11.6449	11.5571	16.1739	11.4191	5.6851	13.0747	8.62798
45384172	ferritin heavy chain	11	19.9411	28.9683	10.1036	2.8901	16.2722	4.60057	12.6432	12.345	12.692		8.61375	9.80357
45384104	alpha-actinin-4	11	11.4159	19.8989	9.92232	14.5688		14.6605	11.3028	12.4256	12.4008	9.95955	12.7836	6.40546
45383662	guanine nucleotide-binding protein subunit alpha-11	11	8.48763	8.21579	15.7539	14.6753	16.9679	12.0375	12.5381	15.7045	5.57913		10.0875	10.1201
347920951	platelet-activating factor acetylhydrolase IB subunit beta	11	14.6634	9.72157	10.6418	12.7823	9.79825	6.62105	11.1176	13.641	16.5948	8.81633	15.4865
71896931	probable cation-transporting ATPase 13A4	11	8.9765		14.9962	24.2171	17.1711	18.655	5.86001	10.3624	19.2962	1.9069	7.08771	1.18358
118102948	PREDICTED: proteasome subunit beta type-3	11	21.0581	13.9964	6.14099	9.72369	9.82742	12.5119	6.55495	12.7242	11.6767		13.1182	10.9887
363732251	PREDICTED: glutathione S-transferase-like	11	15.4864	14.8009	5.33009	11.357	22.0439	8.19957	12.9401	7.79483	10.9056		11.513	7.44508
363746230	PREDICTED: ubiquitin thioesterase OTUB1	11	8.92998	10.505	12.1259	10.9449	8.85669	9.60607	17.2869	13.563	17.0541		10.5588	7.29825
52345405	leukocyte surface antigen CD47 precursor	11	6.91381		15.6463	17.9412	10.0234	13.1539	5.74381	10.2904	10.7893	6.14927	8.56778	16.1857
57530409	cytosolic non-specific dipeptidase	11		10.8128	10.3714	9.76527	14.1086	2.1107	12.86	18.4493	16.208	9.6671	7.49366	9.17551
45382969	sulfotransferase 1C1	11	15.2949	6.58813	7.73303	4.87953	13.1105	6.655	14.2358	15.9382	17.4183		14.8042	4.18656
480540318	selenium-binding protein 1	11	1.84557	12.4576	19.2212	13.9753	6.76301		12.228	12.7755	12.6385	12.772	2.75924	11.1255
363728984	PREDICTED: coagulation factor X-like	11	17.9766	28.7217	9.60017	7.43925	9.69448	15.9145	7.47161	3.66355	9.382		4.29197	4.21956
118101652	PREDICTED: proteasome subunit beta type-2 isoform 2	11	14.0721	8.48145	9.061	11.349	11.1849	7.68555	11.5914	10.7903	8.21412	8.83332	13.8562
57529571	programmed cell death protein 10	11	5.79284	5.59021	7.75401	13.9335	11.5601	16.259	11.0303	11.2356	13.8606	5.81921	8.31142
57530448	serpin B6	11	13.962	15.0544	9.44302		6.32911	2.53467	12.0495	13.7632	13.6659	4.70915	8.32897	9.52988
491223995	aldo-keto reductase family 1, member B1-like	11	15.1036	8.6122	13.0668	3.83014	10.6344	11.6122	5.59206	6.10154	4.99782	16.8375		11.4178
119331160	quinone oxidoreductase	11	16.8382	5.17898	8.16436	6.44081	11.0809	5.64224	9.79858	8.31158	3.22702	21.8013	11.0714
45382123	vinculin	11	7.90155	7.51389	14.3593	11.1984		9.31101	8.86095	14.2628	11.6163	2.91436	13.2324	3.47905
363736265	PREDICTED: tubulin alpha-5 chain-like isoform X1	11		9.72363	19.7308	6.99506	5.93423	8.85674	7.53101	13.8057	12.1828	6.06255	6.74919	4.2753
513199498	PREDICTED: probable cation-transporting ATPase 13A5 isoform X2	11	3.54267	0.984761	6.32477	15.0421	27.79	11.5968	3.73872	11.3361	5.24616	3.13733	12.3272
45383031	retinal dehydrogenase 1	11	7.73288	1.54214	13.244	7.84711		4.56477	17.8264	15.3363	8.88003	12.3931	2.60525	7.909
45383337	SPARC precursor	11	2.78314		3.16313	3.13438	3.90735	6.87938	16.512	14.6032	15.5129	12.2204	9.46272	11.2003
474451704	annexin A7	11	21.6821	6.40199	6.87066	6.19667	9.43435	4.77938	5.19253	11.942	12.8564		9.0344	3.42723
61098298	ras-related protein Rab-14	11	7.65449	2.97472	3.19315	6.98701	3.76547	6.58176	9.79947	11.7415	17.454		9.8175	7.64368
86129446	1-phosphatidylinositol 4,5-bisphosphate phosphodiesterase zeta-1	11	1.90234	4.30535	6.28024	3.42278	2.84652	5.27647	8.3006	9.87711		12.1278	13.1893	18.4556
45382235	glutathione S-transferase alpha 3	11	13.737	8.54484	8.78914	8.08396	7.94968	6.00045	4.90736	4.24177	8.6647	5.96282	7.26505
513185805	PREDICTED: EPS8-like 2, partial	11	1.7248	1.24581	12.7006	11.5036	7.8576	5.71438	8.37553	6.92548	12.1183		8.61526	5.46811
347921808	prostaglandin reductase 2	11	10.4562	3.27915	4.25334	6.75406	10.5334	13.0104	7.27998	6.83278	8.91284		5.39351	4.07252
363744061	PREDICTED: atrial natriuretic peptide receptor 2 isoform X1	11	2.22249	1.44172	9.0632	6.55699	10.4773	7.08166	5.87439	14.2267	12.4174	2.38801	9.00163
57529899	proteasome subunit alpha type-3	11	13.4846	8.11994	9.21787	5.05801	8.06612	7.69491	5.76368	4.7926	4.64069	7.41878	5.7058
513229173	PREDICTED: lipid phosphate phosphohydrolase 1 isoform X3	11	3.21962	8.71602	19.4442	1.79777		2.30696	8.0468	5.05468	6.12788	10.6344	7.01464	6.85452
513220307	PREDICTED: phosphopantothenate--cysteine ligase isoform X1	11	5.18653	7.36766	7.65894	7.96998	4.44915	4.81251	11.1213	8.74835	8.26537	5.40862	7.85196
157951672	fructose-bisphosphate aldolase B	11		7.74784	9.40512	9.55663	11.1639	6.75182	2.90327	6.40954	10.7205	3.48946	6.72634	3.47472
45384190	translin	11	12.8655	6.82302		7.76811	7.39724	5.1525	3.62619	5.00034	8.50032	4.28795	6.80998	9.00879
45383528	actin-related protein 3	11	10.4433	7.77673	4.57136	6.19553	7.0385		9.43725	6.26118	7.7627	4.61052	8.68586	4.3211
363742203	PREDICTED: 14-3-3 protein sigma	11	13.5881	13.6954	1.57968		6.08044	0.813207	1.26721	4.08583	2.30791	16.9849	8.82571	7.68717
363741740	PREDICTED: glutathione synthetase isoform X3	11		5.26622	8.70785	9.59483	11.0221	2.82158	4.01029	9.52417	14.4224	1.8735	5.14508	4.50457
471434827	chromosome 1 open reading frame, human C11orf54	11	11.6411	4.32624	3.73247	1.95174	5.59506	4.99108	8.57091	5.66485	7.02732	16.6928	5.74891
363736987	PREDICTED: calcium-binding protein 39 isoform X1	11	7.76509	6.52257	5.0235	5.95208	3.7973	4.85123	7.40636	8.6018	8.22486	10.5612	5.66002
513185632	PREDICTED: attractin, partial	11	13.027	2.12476	1.76766	5.99649	11.3735	9.21145	3.89318	8.56493	6.83429	2.51077	7.18504
72535161	EF-hand domain-containing protein D1	11	3.65904	4.30955	8.46028	6.2785	5.57066	4.22444	6.03179	12.0231	6.61238		6.20117	5.21304
71894743	phosphoglycolate phosphatase	11	7.43514		4.39941	3.44314	2.79504	5.96863	8.1936	8.30788	11.4677	4.0787	4.16549	3.77989
478431115	NAD(P)H dehydrogenase [quinone] 1 isoform 1	11	3.17799	5.48873	4.66933	3.73387	5.71563	2.39647	5.74735	6.45952	10.1617	9.34014	6.29745
45382333	hypoxanthine-guanine phosphoribosyltransferase	11		4.37798	6.17656	4.37114	3.82409	5.57634	4.91194	5.33533	6.24727	5.36473	7.22796	7.75321
513183223	PREDICTED: septin-11 isoform X3	11	4.59237	4.54982	3.50499	6.05486	11.2491	3.46456	4.77415	9.4319	4.9742		4.51652	2.72477
363727569	PREDICTED: cullin-associated NEDD8-dissociated protein 1 isoform 2	11	6.02526	0.811257	8.9534	5.66557	0.676204	8.8973	6.75963	8.47969	5.76578		4.68488	0.93465
513176485	PREDICTED: UPF0364 protein C6orf211 homolog, partial	11	1.78788	8.80309	5.35399	6.03484	8.62621	1.57269	6.81867	3.43244	3.70408	5.34416	3.56703
118094713	PREDICTED: complement component C8 alpha chain	11	3.95555	5.96539	3.42806	4.67748	9.41639	3.86537	4.77183	2.1026	2.63664	8.812	2.87761
363734923	PREDICTED: cytoplasmic dynein 1 heavy chain 1	11	2.42453	2.71388	8.24789	5.71922	4.21911	3.37463	5.14895	6.13499	4.39081		2.13461	0.228649
50806608	PREDICTED: thioredoxin-like 1 isoform X3	11	2.5618	4.12345	2.64769	4.5052	4.16035	4.51263	4.22296	4.60832	4.6895	3.31279	5.0412
71895479	phosphomannomutase 2	11	3.6395	3.94846	1.44443	2.35738	2.62981	3.71438	2.21159	4.5935	6.18543	3.73937	2.59291
471270244	cadherin-1 precursor	11	1.20365	3.81767	1.36053	1.38439	1.59408	3.25108	1.41007	2.31566	1.20703	2.61006	2.63543
513199779	PREDICTED: histidine-rich glycoprotein	10	65.0472	26.1806		7.93126	19.2171	3.18466	31.5952	11.3236	21.9403	56.5936	30.8728
118085061	PREDICTED: solute carrier family 35 member F2	10	45.742		21.1431	24.984	35.9295	40.2189	29.4349	13.0261		14.1187	16.406	23.2359
363736093	PREDICTED: ras-related protein Ral-B isoformX1	10	13.1873	5.95193	19.9705	14.8853	17.8494	13.1819	18.1801	25.6744	38.2078		27.5586
363737727	PREDICTED: solute carrier family 12 member 1 isoform X3	10		14.1502	7.68707	11.3708	29.02	2.38996	41.2852	21.8249	21.6652		18.0171	19.7251
46049078	immunoglobulin J polypeptide, linker protein for immunoglobulin alpha and mu polypeptides precursor	10	12.5309	27.3991		8.16823	31.4354	6.32363	23.5647	5.40108	9.2963	29.5802	18.4046
119331076	xaa-Pro dipeptidase	10	15.3473		15.4976	16.4977	20.864	11.7323	14.8332	18.7237	17.8974	9.23645	18.3647
45383307	acidic chitinase precursor	10		19.2474	3.17226	4.54827	3.75117		8.779	8.85213	18.1267	37.5021	10.0306	9.84263
45382879	aldo-keto reductase family 1 member B10	10	10.3427	19.7203	2.68102	3.89103			7.3302	8.14742	7.00232	21.738	15.7049	14.1273
513200400	PREDICTED: ceruloplasmin isoform X1	10	13.2222	19.2433	7.71171	6.51231		6.16071	13.5334	4.03497	9.22176	15.5412	7.63643
513220989	PREDICTED: complement C2 isoform X2	10	13.7138	20.585	5.59894			3.90466	10.5771	7.65405	7.98839	17.7177	9.93092	3.98678
363747068	PREDICTED: LOW QUALITY PROTEIN: transgelin-2-like	10		5.138	7.90622	14.2274	9.44117	14.0432	3.57094	11.616	6.62794	10.8187	16.0085
57530730	ras-related protein Rab-5A	10	6.09589		6.98211	8.7313	9.54545	7.49777	10.4932	15.2156	7.34665		18.1259	8.95377
326633233	ubiquitin-conjugating enzyme E2 variant 1	10	6.10343	4.28156	5.95634	8.79587	12.5717	12.6532	13.85	9.33289	12.3405		10.8998
61098378	aspartyl aminopeptidase	10	17.9039	2.53165	7.47612	7.42792	9.9445	8.02399	10.9917	13.709	14.9264		3.14979
513172517	PREDICTED: inositol monophosphatase 1 isoform X4	10	24.5731	7.2611	8.24945	8.48813	7.58388	13.748		5.23959	5.27129		11.8757	3.7311
513239874	PREDICTED: NEDD8-conjugating enzyme Ubc12-like, partial	10	6.9195		7.70326	8.66151	6.74785	8.10886	8.97532	10.7402	16.4937		10.193	9.61534
124249424	sorcin	10	6.68917	4.5987	10.644	16.1116	11.3057	18.7703	9.55331	5.07903	6.06079		3.87578
57524821	UPF0468 protein C16orf80 homolog	10		4.19386	4.78548		9.04109	6.75027	7.32476	3.00002	13.0675	19.4111	11.5629	11.4989
513211940	PREDICTED: delta-aminolevulinic acid dehydratase isoform X2	10		8.05353	6.32988	4.37685	6.03857	7.15146	6.51039	8.554	10.9703	20.0314	10.8289
485049501	keratin, type I cytoskeletal 19	10	16.054	15.6354	8.82014	6.14613	4.98101	2.89902		5.08925	14.2181		3.14803	7.80693
118099442	PREDICTED: erythrocyte band 7 integral membrane protein	10	6.21634		5.74506	12.8279	9.46652	13.9424	8.13069	7.08621	8.66656		8.15977	3.85533
45384138	bleomycin hydrolase	10	14.2304	8.4831	5.19615	5.2858	8.5368		6.54483	8.11224	6.49847		13.1489	2.35538
60302752	ras-related protein Rab-11B	10			2.66797	2.81601	3.47642	2.78222	14.1902	4.60007	4.60821	15.6461	14.94	11.8915
71897245	ras-related protein Rab-35	10	4.49171	4.8312	4.68557	8.38669	8.42488	6.83886	13.566	9.15386	8.29548		8.77995
363738693	PREDICTED: cAMP-dependent protein kinase type II-alpha regulatory subunit	10	4.34141		10.0916	6.60906	6.98286	5.59062	14.679	10.2234	11.5815		4.37857	2.18334
513183217	PREDICTED: claudin-23	10	7.72189	4.964	6.81324	7.96022	7.74104	8.88071	8.03376	5.27195	9.20653		4.24364
513198999	PREDICTED: 6-phosphofructokinase, liver type isoformX1	10	4.69072		14.437	11.8427	1.17427	7.24282	1.56669	8.77806	9.15366		5.3959	2.82514
52138673	T-complex protein 1 subunit theta	10			13.1444	11.4755	3.37798	2.9321	10.2897	11.7749	4.54281	3.38058	2.00159	2.86123
56711270	protein XRP2	10	3.5024	2.58166	4.51942	10.9617	12.5833	7.60903	4.55138	6.62362	7.21145		5.54255
513200936	PREDICTED: mannose-6-phosphate isomerase, partial	10	22.3812	3.66631	2.47796	3.72402	2.7853	3.92015	6.4642	4.85902	9.79038		4.58685
513172706	PREDICTED: ribonuclease UK114 isoform 1	10	5.54041	5.78263	8.26916	2.88988		8.37369		8.57706	3.5908	7.38999	8.21582	4.64345
71895327	uncharacterized protein LOC422173	10			7.36299	8.47706	5.60267	6.07352	6.56417	10.9331	3.83644	4.01526	2.56898	6.65955
50729086	PREDICTED: branched-chain-amino-acid aminotransferase, cytosolic isoform X2	10	6.36829	10.5565	4.66889	5.17232	4.78123	5.07318	10.6961	6.38446	4.62102		2.88541
45383366	proteasome subunit beta type-7	10	7.23814	5.56446	4.11767	5.59416	8.58877	4.20668		5.81183	5.32921	4.9146	8.3918
513184142	PREDICTED: mitochondria-eating protein isoform X2	10		5.27263	2.83872	1.50075	7.58204	3.69953	3.61698		5.12955	8.31191	7.82012	12.2001
118103279	PREDICTED: cartilage oligomeric matrix protein	10	2.56674	14.9171	2.30778	2.83497		3.40468	10.4807	2.88636	3.96534	4.48318	8.46493
363728496	PREDICTED: poliovirus receptor-related protein 3 isoform X2	10	8.34205	2.64319	3.60874	3.44077	3.33443	6.98211	7.49083	5.40263	7.95295		6.40428
86129490	low molecular weight phosphotyrosine protein phosphatase	10			4.05169	6.43498	7.40264	5.19298	5.72614	8.15587	4.6351	4.55704	2.99627	5.94403
71895451	twinfilin-2	10	6.27609		2.43662	8.231	7.2154	3.29653	3.8302	8.05398	6.25824	3.09765	5.97361
57525423	V-type proton ATPase subunit E 1	10	3.03642	3.34116	4.4536	3.85627	5.13495	4.95272	7.99966	5.96861	7.78825		8.03968
71895603	lysosomal protective protein precursor	10	7.63069	8.67078	4.10438	2.0744	7.56724	4.13542	4.90989	3.16554	5.17969		5.07237
448261627	ATP synthase subunit beta, mitochondrial precursor	10		11.9151	1.83288	1.26267	1.42111		1.85764	1.74565	6.55326	10.7529	5.61563	8.35236
477555784	actin-related protein 2/3 complex subunit 3	10	4.75969	6.41102		5.28926	4.19309	3.22305	5.03771	3.09215	6.28007		6.17636	6.13419
478621068	adenine phosphoribosyltransferase-like isoform 1	10	10.2057	12.2264	3.18995	2.33238	2.61142	3.35185		5.78389	4.13742	3.78118	2.55802
57529999	toll-interacting protein	10	3.70232	3.54678	6.73453	2.89129	3.23215	3.99918	4.09648	8.08006	8.72668		4.56071
118405176	actin-related protein 2/3 complex subunit 1A	10	7.37745	8.93415	1.8839	1.92976	2.14222		7.45953	8.1247	5.81069	3.71372	2.17774
513226031	PREDICTED: secernin-2	10	6.10579	4.30444	3.7641	2.91833	4.69573	3.07972	4.56541	5.14464	5.58159		8.45396
71896431	filamin-B	10	3.16546	5.00005	7.39862	8.96173	3.86909	3.45396	4.715	3.24875	5.674		3.03492
57525011	S-phase kinase-associated protein 1	10	4.24683		9.02851	6.24079	4.53546	2.78314	3.97793	4.82109	4.84085		2.86091	4.4552
118104602	PREDICTED: alpha-aminoadipic semialdehyde dehydrogenase isoform 2	10		2.37322	6.62236	7.13215	4.63727	1.15128	7.21992	6.14606	8.81753	1.94482	1.35824
50745642	PREDICTED: ribose-phosphate pyrophosphokinase 1 isoformX2	10	8.06898	4.07656	5.49717	3.02884	3.75932	4.92497	2.95091	6.64764	5.72728		2.32531
363733272	PREDICTED: glutathione reductase, mitochondrial	10		6.07396	2.57523	1.8396	2.03349	1.71849	8.61299	5.43037	5.54001	6.95705	6.15061
513217491	PREDICTED: adenosylhomocysteinase	10	10.5311	4.73831	5.30667	2.66829	4.00143	4.96069	2.54426	3.23055	5.04625		3.77405
71895881	ubiquitin-conjugating enzyme E2 K	10		3.82305	5.37086	3.94066	5.94636	3.7497	6.56031	3.78986	3.36828		4.51366	4.79727
75832158	C4b-binding protein alpha chain precursor	10	7.046	7.07063	2.32154	1.56545	1.22343		8.61622	0.930176	6.88834	2.70268	6.29648
71895783	adenylosuccinate synthetase isozyme 2	10	5.49716		1.79096	1.89718	8.07805	5.59309	3.62111	4.81488	4.55412		5.63512	2.06501
45383468	coagulation factor IX precursor	10	3.2567	4.41408	3.61175	4.63096	4.38794	6.5569	3.66354			4.58392	1.47816	6.07529
45382045	unconventional myosin-VI	10	1.11176		8.23708	4.78992	2.13793	5.20782	1.03636	5.68019	7.80794		3.80352	1.16269
118103033	PREDICTED: synaptic vesicle membrane protein VAT-1 homolog	10	5.65827	5.08205	2.65449	1.69552	3.94171	4.30394	4.10125	2.49451	4.46546		6.22519
45382077	radixin	10	1.85036	2.76939	6.39736	5.29651	4.10802	3.62727		1.35933	4.55029	5.69355	4.96313
45383476	transforming growth factor beta receptor type 3 precursor	10	3.05815	3.99076	2.35692	3.99324	3.57517	6.49881	1.50053	5.42853	4.03586		2.32004
86129444	phosphatidylinositol transfer protein beta isoform	10	2.14256	2.23705	3.9451	2.48968		1.70556	3.68295	3.85616	5.10703	2.85683	3.61985
116175422	complement 4 precursor	10	3.28955	8.0783	0.802567	0.559825	1.56043	0.569845	3.36781		3.2086	4.37917	3.19617
160333842	proto-oncogene tyrosine-protein kinase ROS precursor	10	1.31966	0.570931	1.00753	5.88651	5.82819	6.99442	1.23744	1.34945	2.76296		0.691173
118092977	PREDICTED: xaa-Pro aminopeptidase 1 isoform X4	10	1.18046	1.91479	2.70229	4.88886	3.30513	5.80817	2.10766	1.39899	1.13748			2.24937
363733121	PREDICTED: peptidyl-prolyl cis-trans isomerase D isoform X1	10	3.83913	2.24732	3.44013	1.59151	3.6043	2.36884	2.43157	2.23516	1.95806		1.73827
61097989	AP-2 complex subunit alpha-2	10	1.4798		4.05188	1.83711	1.79626	3.86015	2.24009	1.83814	1.89944	1.99801	1.72512
45383127	talin-1	10	0.497099	0.729129	0.974441	3.22053	3.63589	5.84237	1.57393	1.26036	2.73291		1.83749
45384454	cation-independent mannose-6-phosphate receptor precursor	10	1.02931	0.555543	0.253965	1.08217	1.2553	0.809109	0.393988	1.87394	4.06399		1.87172
45382795	Golgi apparatus protein 1 precursor	10		0.615701	0.850275	0.481517	1.62463	0.473426	1.4049	0.894443	1.17632	1.20666	0.81302
513199558	PREDICTED: mucin-19-like isoform X1	9	10.7923	83.7332	26.4303	33.6637		19.1386	20.4749		16.92	14.5656		73.4301
363733743	PREDICTED: glutamyl aminopeptidase	9	22.1092	8.39082		5.05643	59.6974	61.841		10.4413	31.7121		2.40266	15.5831
45382717	histidine triad nucleotide-binding protein 1	9	20.3148		20.5121	34.2206	36.627	34.4809	19.2705	26.7051			10.4883	14.4559
46048711	metallothionein	9	21.997	22.3615	42.561	12.3142	19.4368	25.9162	37.4399		12.9583		16.1536
50737352	PREDICTED: transthyretin	9	5.57752		20.5789	14.03		17.449	24.4934	19.13		32.087	26.2257	34.494
71895597	nuclear transport factor 2	9	12.4227	9.43691	12.2711	20.6628	40.0937	16.4736	9.01649	9.29727			11.8241
363728309	PREDICTED: leukocyte cysteine proteinase inhibitor 1	9	9.28921	43.2341	10.8428		13.2445		10.4276		8.85552	11.5449	8.29203	23.2359
513195068	PREDICTED: mucin-13 isoform X1	9	11.7547		12.8865	21.9165	20.872	15.9257	11.1166	14.9937	14.6012		8.08533
363744277	PREDICTED: aquaporin-7 isoform X4	9	15.6958		18.7349	10.6659	16.1583	8.93737	11.3618	16.29	12.0801		9.19423
363736267	PREDICTED: galactosidase, beta 1-like isoform X1	9	15.4843	3.87427	7.16596	7.12538		10.8944	4.11284	26.3401	9.27654		27.0057
363743644	PREDICTED: platelet glycoprotein Ib alpha chain-like isoform X1	9			17.3427	11.8073		9.02228	34.721	5.16762	9.99131	10.5946	7.41512	3.90989
513160360	PREDICTED: solute carrier organic anion transporter family member 1C1-like isoform X3	9	5.07907		14.1544	15.8252	11.9442	10.9683	4.11408	11.6464	16.9686		5.47252
513236940	PREDICTED: NAD(P)H-hydrate epimerase, partial	9	17.8384		8.04503	7.54866	9.01604	5.47201	8.04723	9.91709	16.245		13.6184
313760582	N-acetylglucosamine-6-sulfatase precursor	9	31.9032		3.55994	5.95832		11.8172	5.58831	12.1507	10.1277		11.8699	2.57624
45382781	glutamine synthetase	9	3.96582	7.10558		4.51908	11.9351	4.61269	17.316	13.1566	11.3249		11.4866
513164280	PREDICTED: LOW QUALITY PROTEIN: sodium/hydrogen exchanger 2	9	5.49679		7.34966	9.2997	13.0873	17.3372	3.95576	13.8382	5.28293		6.2887
45382329	translationally-controlled tumor protein homolog	9	7.47516		3.80647	4.30804	15.4717	8.85231		7.83747	4.89941	9.83625	10.1447
363739237	PREDICTED: glucosamine-6-phosphate isomerase 1-like isoform X1	9	5.87834		4.3372	8.38801	4.29163	9.87459	5.31789	7.28295	10.6719		11.3175
118092065	PREDICTED: 60 kDa lysophospholipase	9	4.71578	3.37848	6.62923	6.25988		4.12473	6.78384	10.8155	9.22582		7.88355
52138719	neuroserpin precursor	9	3.58014		7.10796	5.613		5.41048	11.985	9.11907	7.03388	3.40665	6.45915
363744942	PREDICTED: peptidyl-prolyl cis-trans isomerase C	9	4.74773	11.6865	6.77907	8.16823			5.35584	5.06597		6.58769	4.28473	6.25774
45382147	protein syndesmos precursor	9	3.46168		4.23158	4.36428	8.42052	4.04838	6.16198	6.32439	8.79953		12.7536
313851080	leucine-rich repeat-containing protein 57	9	4.61655		6.06278	5.30768	7.81172	5.51983	5.82497	5.10267	10.3607		7.93277
50751384	PREDICTED: di-N-acetylchitobiase	9	9.87405	3.42227	6.15103	2.42244	4.56169			8.7866	5.60075	5.71975	6.49569
513201086	PREDICTED: ras-related protein Rab-8B isoform X6	9			3.68472	5.27509	7.413	4.7129	6.09018	6.63794	6.02547	3.61083	9.08755
513228208	PREDICTED: haloacid dehalogenase-like hydrolase domain containing 2 isoform X1	9	7.49765	4.02122	5.9442		3.45036	3.04756	7.1142	4.32278	8.06344		8.31697
513179611	PREDICTED: cathepsin B isoform X1	9	5.69512	19.1191	3.26649		4.00713	4.1706	5.36733	2.39428	3.24937		3.85032
57529848	adenosine kinase	9	7.52093	4.61592	3.41829	6.64054	6.49432	2.84311		3.71847	3.95488		9.23649
45383562	endoplasmin precursor	9	12.0283		3.69648	2.32043		2.54273	5.07996	5.66533	5.24821	3.44242	5.58802
363731488	PREDICTED: aldose 1-epimerase isoformX1	9	4.9079	4.74027	5.66539	4.47482	2.64916	3.52366	9.07952	6.25067			4.17986
513237565	PREDICTED: alpha-soluble NSF attachment protein-like	9	5.26168		3.96977	2.06822	3.43426	7.97197	4.63545	6.83693	4.97346		5.99325
45383812	mitogen-activated protein kinase 1	9	2.20688	3.51103	4.63916		6.16736	3.46478	6.79972	7.45727	7.85475		2.08216
45383504	lissencephaly-1 homolog	9	10.0566	1.8422	1.93171	4.06652	2.36115		7.42991	3.9775	4.05135		4.09404
118086389	PREDICTED: adenylyl cyclase-associated protein 2 isoform X3	9	6.85009		2.16902	6.79147	3.46332	4.1481	6.40905	2.76545	2.96523		2.1483
46048771	adenylate kinase isoenzyme 1	9			4.8795	4.1282	3.60904	1.91572	4.75114	4.08213	2.61748	3.60765	5.7201
45384280	calpain-1 catalytic subunit	9	2.76915		2.49997	4.03404	4.16492	2.55129	1.28686	5.94002	4.48862		5.98209
56118984	alpha-centractin	9	4.35881	4.97434	4.40163	2.72473		1.75464	3.98024	3.48538	2.3409		3.96725
118085986	PREDICTED: dnaJ homolog subfamily C member 13 isoform X4	9	0.948536		1.55431	3.78143	5.9839	5.89047	1.89911	3.87329	4.05649		3.26997
71897339	serine/threonine-protein phosphatase 2A activator	9		2.57991		2.46879	3.04755	2.5404	3.98168	6.13256	3.21339	3.26838	3.97269
513204938	PREDICTED: fibulin-2	9	1.25774		1.29655	4.44039	5.07585	3.41095	3.58632	5.06095	3.83009		3.0754
513220695	PREDICTED: disintegrin and metalloproteinase domain-containing protein 32-like isoform X1	9			2.3199	1.67661	1.97919	3.56443	5.36803	2.89887	2.9381	3.99393	6.03245
475505961	3-mercaptopyruvate sulfurtransferase	9		2.65316	4.72348	2.03419	2.27355	1.94566	4.39272	1.79549	4.83781		5.87396
513220600	PREDICTED: proline synthase co-transcribed bacterial homolog protein	9			1.56948	4.12767	1.95965	4.2924	5.29651	3.21092	4.30772	2.92482	1.86863
72535134	cytoplasmic aconitate hydratase	9	4.82798	3.81477	1.47506	1.26545		2.41267	4.48118	4.08066	2.60152		4.27663
57529969	eukaryotic translation initiation factor 2 subunit 1	9	2.73834	1.97932			1.80941	3.00481	6.96256	1.50023	1.95225	2.59562	4.33727
45384462	V-type proton ATPase catalytic subunit A	9			2.37046	5.21744	2.30036	1.55747	2.28811	2.46019	2.52201		1.75888	1.78422
118405190	coatomer subunit delta	9	2.10129	1.50835	1.54261	1.14821	2.63275	2.17557		3.37566	1.41573		2.60778
363737411	PREDICTED: interleukin-1 receptor accessory protein isoform X2	9	2.18016	3.52483	2.44774	2.12888	1.51738	1.24832		1.23451	1.02377		1.47267
45384390	cochlin precursor	9		1.82795	1.3162	1.28971	2.18017		1.94106	1.26171		2.23205	1.49718	2.06964
118085204	PREDICTED: GRB2-associated-binding protein 2 isoform X1	9		1.69454	1.13378	1.14298	1.9314	1.18717	1.83169	1.14505	2.78876		2.02217
118083913	PREDICTED: probable ubiquitin carboxyl-terminal hydrolase FAF-X isoformX2	9		0.383172	0.532705	1.13849	2.93343	1.13264	1.31207	0.962892	1.04766		1.78995
363736236	PREDICTED: low-density lipoprotein receptor-related protein 2 isoform X5	9		1.12453	0.286463	0.37069		1.06916	0.650222	1.00606	1.09414	0.239933	0.635468
363731544	PREDICTED: dynein heavy chain 8, axonemal	9		0.468382	0.580973	0.136734	0.161588	0.676987		0.197214		1.95179	0.776277	0.354628
513176148	PREDICTED: cAMP and cAMP-inhibited cGMP 3',5'-cyclic phosphodiesterase 10A isoform X8	8		7.43562	42.9882	26.1516	16.1896	28.526	27.711	30.4013	30.9898
45384278	59 kDa 2'-5'-oligoadenylate synthase-like protein	8			21.5264	23.08		25.3999		16.7355	31.5708	2.34477	8.02536	4.4532
45382099	CD9 antigen	8		5.94941	7.45966	6.82678	30.2615		18.4235	7.07806	19.6147		11.0414
513171378	PREDICTED: programmed cell death protein 6 isoform X3	8	7.53222		9.55066		10.9704		9.40926	13.1551	12.872		12.4363	12.6586
513239475	PREDICTED: receptor expression-enhancing protein 6, partial	8	12.4814		9.96946			9.22213	10.9347	6.48208	12.8146	10.9116	15.6932
513223860	PREDICTED: proteasome subunit beta type-4 isoform X2	8	21.0154		7.51845	12.1395	6.97147	11.5534	12.4764	8.59435	7.5775
363733360	PREDICTED: MOB kinase activator 1B isoform X2	8			6.57621	9.0179	7.45001	11.0697	11.6583		15.8516		11.2166	14.6581
118097470	PREDICTED: platelet-derived growth factor receptor beta	8			10.8135	16.0433	6.04084	12.6928	3.56967	14.408	12.5991		8.46824
513239679	PREDICTED: T-complex protein 1 subunit gamma, partial	8	9.36567		16.0723	4.35654		4.18069	6.22155	8.25094	8.7895		14.7885
57529488	Golgin subfamily A member 7	8			6.18076	4.70509	8.12318	9.29493	6.70851	15.0127	8.83788		8.02658
45382361	aminopeptidase N	8	4.63652		4.33714	12.4623	10.5486	15.1734		5.90741	5.69385		5.54519
45385807	tyrosine-protein kinase Yes	8			13.9458	9.42816	3.55783	5.30685	6.20761	9.21048	9.68961		4.72084
46048906	T-complex protein 1 subunit delta	8	3.49392		11.1487		2.77996	5.19073	11.0005	12.8532	5.72801		9.38865
57524801	ras-related protein Rab-11A	8	20.3583		1.08702	1.14938	1.43022	12.1677		2.28981	20.8172	2.00842
71896147	6-phosphogluconolactonase	8	11.9706	5.40797	5.70321		8.76559	3.73773		9.8539	5.49703		6.47338
45382907	receptor-type tyrosine-protein phosphatase eta precursor	8	0.993329			13.6756	17.6103	11.2806	2.14168	4.69892	4.05461		1.23514
513189030	PREDICTED: uncharacterized protein LOC772339	8		7.93187	7.03065	5.50079		6.88642	12.4116	4.06262	6.33719			3.5346
50751150	PREDICTED: calcyclin-binding protein	8	13.7237	4.92227	7.10602		5.15059		5.55655	5.25639	4.65756		5.47379
71894963	glia maturation factor beta	8	4.60398		6.5149	3.15767	6.56963		5.02531		4.39775		11.5723	5.51719
118104237	PREDICTED: isochorismatase domain-containing protein 1 isoform X2	8	8.12211	5.26213			4.43351	2.40639	5.52078	6.30895	5.96951		7.27336
270288808	argininosuccinate lyase	8		11.1056		2.28376	1.79993			8.64243	2.94401	6.79995	7.76422	2.64312
45384164	alcohol dehydrogenase 6	8	5.41729					7.58493	5.32494	3.36119	2.90685	8.47039	5.36218	4.20108
513196353	PREDICTED: 4-trimethylaminobutyraldehyde dehydrogenase	8		3.67851	5.28678	4.03465	3.00245		7.2507	5.97649	7.68954			2.10606
429544679	inosine triphosphate pyrophosphatase	8	10.1539	3.59721	2.44883	5.05985			3.8385	3.89742	4.81966	4.2437
71895129	lambda-crystallin homolog	8	6.49949		2.31491			2.29992	5.27601	3.50231	6.16695	4.46325	4.392
459683840	lactadherin isoform 1 precursor	8			4.89479	7.98294	3.94629	5.79231	1.90793	1.87636	1.56639			6.34484
45384252	2',3'-cyclic-nucleotide 3'-phosphodiesterase	8			1.37805	4.89947	2.2236	3.91522	5.99544	5.71396	3.7406		6.43027
45382953	aspartate aminotransferase, mitochondrial precursor	8		3.6745	2.73484		3.20487	2.6714		4.38558		8.39194	2.49863	6.31662
513235847	PREDICTED: envelope glycoprotein gp95-like, partial	8			4.24968	8.28721	2.55881	2.18082		4.36705	5.83962	2.18005	4.18319
71895471	acylamino-acid-releasing enzyme	8	11.4644		4.73227	2.14518		2.16149	3.32967	4.89344	2.0615		1.95629
513232894	PREDICTED: aminopeptidase Q-like	8		1.04911	4.36732	5.46346		7.22408		5.44706	1.49411	2.12725	5.43083
57530095	COP9 signalosome complex subunit 4	8			3.2575	2.90438	3.2712	3.38642	7.1952	5.2869	2.77502		3.43131
215598667	S-methyl-5'-thioadenosine phosphorylase	8				2.09824	3.39258	5.10995	2.98126	3.93106	3.72157	5.54628	3.62975
45382385	interleukin-6 receptor subunit beta precursor	8		4.20508	4.27424	8.20964	1.11562	5.27252	2.93988	2.43163			1.08078
45382379	tyrosine-protein kinase JAK1	8	0.933348		6.32735	6.12645	1.16353	3.94819		5.1044	4.80737		0.846687
71894705	serine/threonine-protein phosphatase 2A 55 kDa regulatory subunit B alpha isoform	8		2.16941	3.06291	1.63897	3.02218		3.70487	2.46661	8.12263		2.87257
513220770	PREDICTED: LOW QUALITY PROTEIN: disintegrin and metalloproteinase domain-containing protein 2-like	8			1.29009		0.97472	1.1011	4.5351	2.72181	2.98995		3.75779	1.73041
45382769	78 kDa glucose-regulated protein precursor	8	1.05991		1.9536	1.26434	1.38305	0.816412		2.76658	2.53509		2.3673
45382679	myosin-10	8			3.10896	2.99009	0.633635	2.63722	0.702157	1.21664	1.10179		1.14909
71896797	nardilysin	8	0.884383		2.79192	0.664973		0.680472	1.04534	1.60262	0.852493		2.30304
57530288	prolyl endopeptidase	8	1.41577	0.969687	1.3815		1.33241	0.755672	1.06887	2.14866			1.23976
363737892	PREDICTED: vacuolar protein sorting-associated protein 13C isoform X1	8			0.94937	0.310861	1.5552	0.711386	0.788847	1.30114	0.650304		0.597275
513214170	PREDICTED: dynein heavy chain 17, axonemal isoform X1	8		0.303516	1.1203		0.260308	0.217995		0.145316		0.654433	0.346741	0.629703
513193346	PREDICTED: unconventional myosin-Ib isoform X16	7			6.51562	40.0087		42.7301	24.5978	51.8924	46.6603		41.8157
45382129	lymphocyte antigen 6E precursor	7			20.2114	56.0509		40.1665		29.348	24.7802	27.6263	28.2253
482677670	dynein, light chain, LC8-type 1	7	14.8061		9.31286	25.6847	44.6153	30.6151					13.7073	15.5208
513220516	PREDICTED: gastrokine-1	7		32.8023	5.82065	16.2629	7.15845					29.2627	15.3323	9.03202
94400858	secreted phosphoprotein 24	7	5.54338	21.7027					10.0769	11.9435	13.361	10.8187	13.3416
45382785	beta-galactoside-binding lectin	7	14.2472	21.4477	4.25248		5.38016					13.1329	13.5621	12.0364
478621118	V-type proton ATPase subunit G 1	7			6.72382	17.0445	12.6262	10.1916		6.34778	8.94248		8.06047
45383972	angiogenin precursor	7		6.81539	12.8005	10.0872	9.48727		7.43549			12.6984	9.5107
513183409	PREDICTED: sulfotransferase 1 family member D1 isoform X2	7			7.71485	2.77101	12.1528		7.92845	10.5052	12.3306		13.2073
71895185	dipeptidyl peptidase 4	7			4.97663	16.0235	11.4898	22.5167	3.13367	3.16676			2.49607
363732253	PREDICTED: glutathione S-transferase isoform X1	7	10.1696		5.76535	11.856	14.2414	5.09359		7.50681			7.64019
513190481	PREDICTED: uncharacterized protein C10orf107 homolog isoform X2	7	4.48793		11.7529	5.23804		9.20667	14.7851	11.3925			3.85842
57525148	ubiquitin-conjugating enzyme E2 L3	7	9.71911			5.11756	8.03075	9.07816	12.8063	7.01695	6.81389
513162786	PREDICTED: chloride intracellular channel protein 6	7			10.5059	9.86466	2.72223	12.7969	3.49834	4.59163	11.1597
47604920	phenylalanine-4-hydroxylase	7		4.31761	6.18069	8.79484	8.98846		14.5194	5.12388			6.08774
513210055	PREDICTED: P2X purinoceptor 7 isoform X1	7			5.05411	6.46366	12.4563	6.11956		7.57658	13.0746		2.82622
513196126	PREDICTED: cysteine-rich protein 2	7	9.47252		4.37239		7.78598	5.22615		8.86736	8.23276		9.13163
46395493	deoxyribonuclease-1 precursor	7	22.7205		3.64046	3.54908		3.36397		5.01727	7.02305		3.64997
60302796	SH3 domain-binding glutamic acid-rich-like protein	7		6.07226	6.0744	6.75003	6.82971			7.76494			7.2167	7.68462
444189297	prostaglandin E synthase 3	7	8.70738		4.05136	5.65618	9.51779	8.77162		2.61307			7.78687
513185760	PREDICTED: acyl-coenzyme A amino acid N-acyltransferase 2 isoform X2	7			4.61671	4.87668	9.37623	4.76311	9.42589				6.95076	4.33495
49169816	glutathione S-transferase	7	7.36215			8.42216	8.50907	6.79177	4.36985	5.5467			3.25758
45383702	superoxide dismutase [Mn], mitochondrial precursor	7		8.4848	3.63583		4.16347			3.87255	7.17118	7.96092		7.64681
513208722	PREDICTED: transmembrane channel-like 5 isoform X10	7	2.39741		4.85714	10.1162	4.27962	8.63527	3.76978	7.17406
50736221	PREDICTED: golgi-associated plant pathogenesis-related protein 1 isoform X2	7	4.90557		3.39318	7.99743		6.2366		3.58974		6.84174	7.06345
49169814	glutathione S-transferase	7	5.48631	12.1803	4.02283	2.91605		5.7773		4.19679			5.1793
513208830	PREDICTED: tektin-5	7		2.18631	8.24367	2.20092			5.60219	2.4146		8.33122		10.2776
513164696	PREDICTED: ras-related protein Rap-2a isoform X2	7			6.05911	3.86405	4.2882	2.44605		5.8047	8.14482		7.09064
513239250	PREDICTED: natterin-3-like isoform X1	7		5.44371	6.77544	2.9826			4.86034	3.72759	3.89486	9.53409
363742094	PREDICTED: V-type proton ATPase subunit B, brain isoform	7		1.68167	5.28496	5.42697			7.55405	8.47498	6.36561	1.98323
118086124	PREDICTED: prostatic acid phosphatase isoform X1	7		4.2606	6.77903	4.73986	2.24706		5.45106	4.6972	5.09531
363736352	PREDICTED: LOW QUALITY PROTEIN: 14 kDa phosphohistidine phosphatase	7	3.99386		3.11436	4.7203	3.95547	5.03122		5.81218			3.58146
71896025	UMP-CMP kinase	7	5.02452			5.12526	3.05114	2.57563		5.10461		4.17378	2.80219
513177407	PREDICTED: mannosyl-oligosaccharide 1,2-alpha-mannosidase IA	7	3.77847	2.60348		1.8888			7.8669	2.82749	4.91853		3.36965
363744981	PREDICTED: glycerol-3-phosphate dehydrogenase [NAD(+)], cytoplasmic-like isoform X1	7	1.99741		2.1658	2.98253	5.31735	5.37296		3.69097				2.43889
60302748	GTPase NRas precursor	7	3.26221	3.37022		2.73419	3.04371			2.56316	4.68393		2.80476
513218718	PREDICTED: guanine nucleotide-binding protein G(s) subunit alpha isoform 3	7	3.97078		1.48828	3.2662	2.84587	4.13603	2.38814	3.14257
363744078	PREDICTED: Golgi phosphoprotein 3 isoform X1	7	2.14483				3.15794	1.7081	2.8317	3.66988	3.41024		2.99311
71895669	ras-related protein Rab-8A	7			2.02624	4.60498	2.94138	3.13275	3.45357	1.09531			1.32227
118090738	PREDICTED: epididymis-specific alpha-mannosidase isoform X2	7		2.89157	2.04155	2.06083		1.42938		3.90576	1.92572		4.09627
71895729	glycogen phosphorylase, brain form	7			1.18666	1.61273		1.60024	1.93721	5.1908	2.79612		3.90498
45383372	glycogen phosphorylase, liver form	7	4.05744	1.36829	3.05749	0.33606				3.5953	0.396122		4.11129
118094547	PREDICTED: ras-related protein Rab-3C isoform X2	7	2.51805		4.09213	2.13849		2.10182		2.07176	2.51863		1.18495
50732786	PREDICTED: glycerol-3-phosphate dehydrogenase 1-like isoform X2	7		4.80413	1.35221		1.70386			2.72493	1.73645	2.43465	1.62124
363727937	PREDICTED: DCC-interacting protein 13-beta	7			1.71666		3.00762	1.73787	1.95373	2.08418	2.25782		2.5411
57524880	vacuolar protein sorting-associated protein 35	7			1.99601	2.13149	2.08199	1.25208		2.44062	1.10214		1.49619
513213169	PREDICTED: olfactomedin-like 2A	7	1.22204			1.42865	1.72835	0.981711		1.90473	2.42579		2.35339
513172071	PREDICTED: desmocollin-2 isoform X5	7		2.82414	1.56648	1.27388		1.72342		1.21663		2.00288	1.3557
71895709	glycine--tRNA ligase	7			1.20869	1.27254	2.41168	1.75075	1.34175	1.23766	2.11569
118097422	PREDICTED: cytoplasmic FMR1-interacting protein 2 isoform X6	7		1.00753	0.232047			1.46055	0.74992	0.238988	1.29284		1.44812
478431063	tetraspanin-1	6	54.1407				57.6775	52.1966		48.1672	56.1436		57.242
45382399	trypsin I-P1 precursor	6			25.0693	6.476		8.49076		5.05845		22.8594		60.4782
513228465	PREDICTED: spermatid-specific manchette-related protein 1 isoform X3	6	17.0155	22.4402	12.1948	7.27515						36.9548		30.9495
478621048	chymotrypsinogen 2-like precursor	6	11.069	8.45229	12.9236	8.37012						7.16018		62.7936
513193328	PREDICTED: unconventional myosin-Ib isoform X11	6	34.3395	22.3241	5.8514		19.9711					15.5211		12.6669
513223180	PREDICTED: protein S100-A9-like	6	8.92383	18.9298		18.4713	24.0024	21.434						12.2846
118100425	PREDICTED: dynein light chain 2, cytoplasmic isoform X2	6			8.58777	9.48722	32.8257	3.42595		9.74354		21.5296
118405198	cytochrome c	6		11.4714	7.22005	11.8174	17.9588	8.98812		7.80732
513233697	PREDICTED: soluble scavenger receptor cysteine-rich domain-containing protein SSC5D-like isoform X1	6	6.45116	18.5848					13.4079		13.0326	5.7317	6.11402
118103607	PREDICTED: spermatid-specific manchette-related protein 1 isoform X2	6					8.02968	19.3335	4.95528	3.74867	3.57962		17.7405
71896943	decorin precursor	6		20.0823	1.49304	3.92059				3.09338		13.8099	8.75532
513200939	PREDICTED: secretory carrier-associated membrane protein 2, partial	6		8.83549		11.2685	6.91944	5.42118		6.02509			11.6686
476007880	carboxypeptidase B preproprotein	6		4.83415	10.3705				2.80366	3.55911		9.47954		17.9457
513164679	PREDICTED: importin-5 isoform X6	6		6.24901			1.17573	12.3298			9.99697	3.92697	11.5952
513212065	PREDICTED: protein FAM166A	6		4.55253	4.63055			6.37941				12.1518	5.91872	10.5992
118096822	PREDICTED: transketolase isoform X4	6		6.06405	12.4179	9.2934	3.48818	7.83717		2.36561
477507185	GDP-L-fucose synthase	6	2.70865	11.5262			5.17376			9.45635		5.31944	7.24736
71895027	eukaryotic translation initiation factor 6	6				8.84814	4.92624	4.26801	8.85344			6.68729	6.92828
56605916	protein tyrosine phosphatase type IVA 1	6	9.68051	4.80899	3.29693	10.2547	4.30351	5.51754
118095824	PREDICTED: stAR-related lipid transfer protein 5	6			4.34226	9.58984	5.49309	4.91308		4.69248	5.80787
45382349	neuronal growth regulator 1 precursor	6			1.9827	9.69726	8.74062	5.36605		4.49446			3.70473
56118628	adapter molecule crk	6			4.17776	5.99609	6.22884	5.22855		3.58289	7.86755
71894915	ras-related protein Rab-22A	6			4.56297	3.68793			5.64535	5.85662	5.88382		7.19729
363734558	PREDICTED: galactocerebrosidase isoform X3	6	11.0751		2.41358	3.95038				7.33455	5.02725		2.89974
475506293	hyaluronan-binding protein 2 preproprotein	6	1.62749	5.32158			1.58071					12.6733	8.96828	2.10255
513214099	PREDICTED: N-sulphoglucosamine sulphohydrolase isoform X3	6	7.04456					5.39401	3.02792	9.06737	3.95174		3.46834
118093746	PREDICTED: actin-related protein 2/3 complex subunit 2	6	4.34251			2.86019			4.37965	8.09253	8.25035		3.39999
513184306	PREDICTED: glucosamine-6-phosphate isomerase 2 isoform X8	6	7.86196	3.84784			4.78399		4.42232		2.41104		5.76135
513165915	PREDICTED: probable palmitoyltransferase ZDHHC20 isoform X6	6	2.64233			4.08155		2.88779		4.88112	3.8706		10.1929
113206156	N-acetylmuramoyl-L-alanine amidase precursor	6	3.26828		3.55352	3.74859				3.80695		4.65261		8.04128
54020716	nicastrin precursor	6	3.49602			4.0685		5.87707		5.96568	2.6029		4.89985
513181417	PREDICTED: LOW QUALITY PROTEIN: ADP/ATP translocase 2	6	3.9045	5.11862				1.44523				6.05722	4.16451	5.23128
513208331	PREDICTED: mesothelin isoform X13	6		9.96914			4.30651	0.63358				6.00621	2.55103	1.53628
513165326	PREDICTED: carboxypeptidase B2	6		8.519					2.70305	1.67837	2.15302	4.77094	5.04314
60302808	UDP-glucose 6-dehydrogenase	6	3.17068		5.11473	2.67598	5.00782		5.30282	3.569
86129524	COP9 signalosome complex subunit 5	6			3.15098		2.44724	4.40197	3.16802	6.29089			4.88352
45382603	hepatocyte growth factor-like protein precursor	6	1.07054	6.50098					4.67104		2.13686	5.08949	4.49667
50757869	PREDICTED: guanine nucleotide-binding protein subunit alpha-13	6	3.7396			1.59251		3.0071	4.67388	7.7705			2.73006
56605900	trafficking protein particle complex subunit 3	6			5.53039	3.05416		3.07311	5.01337	2.90685	3.64277
118084115	PREDICTED: angiotensin-converting enzyme 2	6	8.12497		2.12667	2.80311		5.40463		2.60662			1.93307
45383544	metalloproteinase inhibitor 2 precursor	6		6.89597	2.30286		2.75416		3.65632	2.60756	4.45779
513172280	PREDICTED: gamma-glutamyl hydrolase	6	3.93726			4.06224	3.59334	3.85436		2.85902			2.43708
50745986	PREDICTED: prefoldin subunit 3 isoform X3	6			3.94918		2.43763	2.24167		3.22268	2.91996		3.84186
52138701	cofilin-2	6	5.4905		1.99754	2.21555		3.17358	3.13335				2.58871
57530079	acid ceramidase precursor	6		3.43692	2.47376	1.66735				3.32602	5.13142		1.9608
52138693	WD repeat-containing protein 1	6			4.52876	3.22155		1.59624	3.34225	3.28456	1.91551
363728812	PREDICTED: glycerol kinase isoformX3	6			1.83338	3.8817			3.8163	2.51187	2.41294	3.38812
363741022	PREDICTED: myeloperoxidase	6	4.85344	4.67912	2.45058	2.06799			1.61021			1.8327
50746471	PREDICTED: ectonucleotide pyrophosphatase/phosphodiesterase family member 6	6			1.39361			6.08055	3.08675	2.07696	1.68414		2.37829
71895387	inosine-5'-monophosphate dehydrogenase 2	6	2.65059	1.93282	1.30702				3.1297	2.05582	3.44064
53749682	peptidyl-prolyl cis-trans isomerase FKBP5	6	2.74904		1.5051	1.59461	1.93726			2.11218	4.07628
302486333	suppressor of G2 allele of SKP1 homolog	6	3.7703		2.33594			1.16683	1.79867	3.48339			1.39618
45382945	sodium/potassium-transporting ATPase subunit alpha-1 precursor	6			1.95415	3.9672	0.78541	3.70877		1.95713	0.870412
513235211	PREDICTED: importin subunit beta-1 isoform X2	6			1.27584	2.07661		2.02586	2.06416	2.78451			2.45538
61098304	outer dense fiber protein 2	6		1.90029	1.30648	0.757629		2.7596				1.31724		4.46323
71895641	EH domain-containing protein 3	6			2.04935	1.10684	1.29145	1.68497		1.59619			1.93145
50732309	PREDICTED: kinesin-1 heavy chain isoform X2	6	1.29288		2.46046	2.24808		0.988609			1.25173		0.589866
363728070	PREDICTED: tetratricopeptide repeat protein 38-like	6		1.01348			1.69007		1.08888	0.696668			0.859578	2.54942
45383688	DNA damage-binding protein 1	6	0.911711		2.78141	0.748165			1.11761	1.42036	0.909545
513199286	PREDICTED: cullin-3 isoform X4	6	0.877347		1.01583	1.4415		0.707415		2.43585			0.815873
313661460	exportin-1	6		1.02217	0.691765	1.11434		1.81294		1.43218			0.854734
513220212	PREDICTED: uncharacterized protein LOC428178	6		0.519661					0.561968	0.749219		1.45656	0.887925	1.88947
377520154	amylase, alpha 2A; pancreatic precursor	5			45.7374				4.65977	14.0703		32.2936		151.388
87196326	vesicle-associated membrane protein 3	5			13.5336	39.4055	35.2235	31.1027		13.0698
513211965	PREDICTED: high affinity copper uptake protein 1 isoformX4	5	7.34874				21.1619	6.27427		38.8189			24.561
363738187	PREDICTED: chemokine-like factor	5			14.6277	16.0938	17.8967	11.9774			31.6828
513219831	PREDICTED: solute carrier family 2, facilitated glucose transporter member 5 isoform X4	5			10.3022	21.7052	27.6049	16.8		8.87234
118090795	PREDICTED: uncharacterized LOC422895 isoform X5	5			9.75648		17.9645	23.635		7.40999			8.57615
513198470	PREDICTED: uncharacterized protein LOC772239	5			4.88804	21.3411	19.9596	15.4365					3.68185
477507224	maleylacetoacetate isomerase isoform 2	5				11.2032			10.8897	12.8416	16.681		10.9601
480354948	claudin 10 isoform 1 precursor	5			12.8171	8.69811	7.18073	15.7744					8.93982
477507214	maleylacetoacetate isomerase isoform 1	5		9.34918	7.58925		15.987	6.35223						8.59481
50803534	PREDICTED: actin, alpha skeletal muscle B isoformX2	5	9.11019	8.58127	10.818				7.47367				8.16009
478431069	PDZK1-interacting protein 1 precursor	5			8.65541	14.2407		7.15982		4.58566	8.59177
479277993	dynein light chain Tctex-type 3	5			6.07019				10.1246	6.09948	7.70432		7.46256
57530236	ectonucleotide pyrophosphatase/phosphodiesterase family member 4 precursor	5	16.5353	7.0637	3.36095	2.7322				3.44204
513189796	PREDICTED: trans-L-3-hydroxyproline dehydratase	5	3.31688					3.63206		10.0376	6.14634		9.11668
61098226	ubiquitin-like protein 3	5			5.82578	6.7578		4.52336		5.76115			4.87571
292494926	contactin-1 preproprotein	5	1.33233					4.62715		10.7184		3.56432	7.03967
513160723	PREDICTED: LOW QUALITY PROTEIN: tetratricopeptide repeat protein 38	5		8.07924					6.43657	4.80953	2.60801		5.02841
45383538	NADP-dependent malic enzyme	5			8.78571	1.32896		2.54636	7.38945	6.07887
124249308	charged multivesicular body protein 2a	5			3.75166			5.07835		3.75061	5.26263		7.44985
363747241	PREDICTED: macrophage-capping protein-like isoform X6	5			2.58493		6.69278	2.93912			8.89829		3.29773
71897131	transmembrane channel-like protein 7	5	3.30128		2.93586	6.68086	3.59551	5.89448
71894897	myotubularin-related protein 9	5	2.5541		8.21449	1.35043			4.26462	3.97311
71895073	1,2-dihydroxy-3-keto-5-methylthiopentene dioxygenase	5	5.78679		3.37007		2.85034	2.39233			4.45205
118099584	PREDICTED: tektin-3 isoform X2	5		4.10042		1.86036					2.36559	7.34561		3.1405
45382075	protein-glutamine gamma-glutamyltransferase 2	5		2.77728						7.54305	1.22773	4.16516	2.19958
363742411	PREDICTED: UDP-glucose 4-epimerase isoformX2	5					3.22582	1.98354		3.63633	4.74362		4.25848
513204098	PREDICTED: IST1 homolog	5	3.63448				2.30624			2.90736	4.1051		4.66762
118100855	PREDICTED: probable aminopeptidase NPEPL1 isoform X3	5		3.37935		1.61413				5.86148	4.89496		1.72899
513167551	PREDICTED: ras-related protein R-Ras isoformX1	5			4.07588	3.54186		2.34556		3.16966			4.1267
60302774	T-complex protein 1 subunit epsilon	5			6.75398	3.65456		0.918242		2.84184				2.59177
475808827	l-isoaspartyl protein carboxyl methyltransferase, like isoform 1 precursor	5					2.66533		5.18703	2.12791		4.05024	2.43033
47604942	keratin 6A	5		4.0898					1.25233		2.57127	3.57908		4.92249
126165274	spermatid-associated protein	5	1.94719		1.9873	2.30444		4.96519					4.93769
45382027	peptidyl-prolyl cis-trans isomerase B precursor	5	2.68005	2.94088						2.17109	2.67974	4.65912
71894763	putative adenosylhomocysteinase 2	5			2.03866	2.32781				3.2973	4.02312		3.24509
45382019	regucalcin	5					2.63614	4.2868	2.22017	1.43109			4.34685
113206062	ras-related protein Rab-6A	5			4.15845	3.46482		2.20985		2.113	2.72283
50767570	PREDICTED: sepiapterin reductase	5			2.14102	2.16748			3.17085	4.37126			2.43728
363742361	PREDICTED: tektin-2 isoform X2	5		2.46654		1.89975	1.99496					2.16435		5.43955
166091509	synaptobrevin homolog YKT6	5			3.0104	2.22914	2.41152	3.12836		3.09234
46048870	angiopoietin-2	5					1.80939		2.35804	3.64002	2.96319		1.79927
54111425	procollagen-lysine,2-oxoglutarate 5-dioxygenase 1 precursor	5			3.16263	1.65132	1.43416			3.55729			2.30723
363743802	PREDICTED: thimet oligopeptidase isoform X4	5			2.5083	1.64508	2.67842			2.33618			1.83751
60302800	heat shock 70 kDa protein 4L	5		1.64069				2.32441		3.39725	1.44583		1.68496
45384050	neuronal-glial cell adhesion molecule precursor	5		1.09132		0.718662				1.41358	3.09439		3.58607
61098410	26S proteasome non-ATPase regulatory subunit 2	5			2.74982	1.64261		0.859838	1.27881	2.43118
363735756	PREDICTED: nck-associated protein 1 isoform X2	5			3.26558	1.02138				2.58529	0.890909		1.18053
118083310	PREDICTED: ubiquitin carboxyl-terminal hydrolase 5 isoform 2	5			0.746548	1.21181		1.56693		2.34716			2.26751
513236355	PREDICTED: IgGFc-binding protein-like isoform X2	5	0.851784	3.63062					0.944757		1.13645		1.0736
71897175	coatomer subunit alpha	5					1.73966	1.53193		1.26058	0.974287		1.50957
57525187	serine/threonine-protein phosphatase PP1-gamma catalytic subunit	5				0.961747	2.26474	0.97468				1.52704	1.06354
113206052	apolipoprotein B precursor	5		1.20907					1.51221	0.121841	1.5756		1.96222
513168170	PREDICTED: cubilin	5		0.913658		1.22726		0.92361	0.480741		1.68796
60302834	protein Niban	5			1.21869	0.966028		1.29208		0.606347			0.742115
45382681	sodium/potassium-transporting ATPase subunit alpha-3	5			0.322032	0.672979	0.381677	0.338163		0.669346
483968280	chymotrypsin-C precursor	4		7.79356	32.1404							23.2979		77.4705
403224973	cathelicidin-B1 precursor	4	21.1124	41.2677	36.7045	24.6652
363743768	PREDICTED: phospholipase A2 inhibitor-like	4	30.0306					5.62315		14.4735			16.9571
363745254	PREDICTED: hemoglobin subunit alpha-D-like	4			7.57615	16.6502	12.5799	9.99455
513205477	PREDICTED: protein FAM3D isoform X15	4		14.1274		9.70112		8.90503		9.79185
513237543	PREDICTED: EMILIN-1-like	4					8.58327		13.2731		13.836		6.48137
513205459	PREDICTED: protein FAM3D isoform X9	4	16.3491									6.28818	9.79004	7.75321
45383834	60S ribosomal protein L22	4		12.8703					8.46355	8.73748			9.90753
513205462	PREDICTED: protein FAM3D isoform X10	4			9.88806		6.5709		9.06918		9.76141
363740060	PREDICTED: dynein light chain 1, cytoplasmic-like	4		16.5772	6.05533		4.22711			6.27075
118088436	PREDICTED: dynein light chain Tctex-type 1 isoformX1	4			5.35161	5.13476	9.13892	13.2176
118405200	actin, alpha cardiac muscle 1	4					8.70161			10.955	8.41335			4.54784
71896007	actin-related protein 2/3 complex subunit 5	4			4.85073	9.12164	13.4018	3.79943
312839900	RING-box protein 1	4	8.25434		6.49369					6.40537			7.6078
478733013	chromosome 17 open reading frame, human C9orf9	4			3.66566	8.23287	7.05954	9.32578
71895883	T-complex protein 1 subunit eta	4			8.94092	1.45451			7.18581	9.01118
513171375	PREDICTED: programmed cell death protein 6 isoformX2	4		4.21928		5.86815		7.68141				8.39127
45384070	neurocalcin-delta	4			3.11605	6.75874	9.91161	5.3247
45382467	clusterin precursor	4				10.0285	4.08725	4.10167			4.58642
363743046	PREDICTED: uncharacterized protein LOC419830 isoform X2	4			7.06096	4.02505		4.24969			5.3246
56119006	transcription elongation factor B polypeptide 1	4	5.65191			4.72525				4.57413			5.32411
513170744	PREDICTED: serpin B5	4		11.8507						2.32933		2.90875	2.96103
46048932	sodium-dependent phosphate transport protein 2B	4				7.62366	4.39748	5.13994		2.59809
57530301	T-complex protein 1 subunit alpha	4			11.3481	2.03015				3.85272				2.44097
363731192	PREDICTED: EGF containing fibulin-like extracellular matrix protein 1	4		8.56125								6.96178	1.62908	2.19393
363738106	PREDICTED: uncharacterized oxidoreductase C663.09c-like isoform X1	4	3.95941						4.33465			5.15532	5.15048
118092363	PREDICTED: glucosamine 6-phosphate N-acetyltransferase isoformX2	4	5.01877	5.02832	3.85428								4.65577
513210609	PREDICTED: glutathione S-transferase theta-1-like isoform 1	4		5.45577								4.74093	3.0218	4.80256
487442792	fructose-1,6-bisphosphatase 1	4		4.72404					2.5646			7.37679	2.7704
50748652	PREDICTED: alpha-1-antitrypsin isoform X2	4		3.54522	2.97144				7.49432			2.76437
118099635	PREDICTED: phosphoribosyl pyrophosphate synthase-associated protein 1 isoform X3	4			2.50636				5.25701	5.86254			2.0999
478732979	14 kDa phosphohistidine phosphatase isoform 1	4			3.58618	3.71039				3.89976	4.33889
513183406	PREDICTED: sulfotransferase 1 family member D1 isoform X3	4	6.52722	3.08041				1.48722						3.81248
347360989	adseverin	4		6.69803						3.25708		1.84979	2.70757
50728360	PREDICTED: nucleosome assembly protein 1-like 1 isoform X5	4			3.23874				3.8787	3.99013	3.39074
343790924	aldo-keto reductase family 1, member B1-like	4				4.38974			1.50531	4.68059			3.60136
479277984	isoamyl acetate-hydrolyzing esterase 1 homolog	4			2.37442					2.4078	6.44367		2.92964
513221375	PREDICTED: protein tyrosine phosphatase type IVA 2 isoformX1	4			2.71882			2.95747	4.51974				3.45036
363744954	PREDICTED: glyoxylate reductase/hydroxypyruvate reductase	4			4.19508	2.28458			3.03833				3.84327
363740900	PREDICTED: neuronal pentraxin-1	4			2.03864					2.6618	6.75745		1.71099
45383339	growth factor receptor-bound protein 2	4					5.44034	2.21613			2.80077		2.6412
477507232	fumarylacetoacetase	4				1.65714	2.93964	5.16178					3.12123
460417303	monoglyceride lipase isoform 2	4			2.37315					3.35984	4.38541		2.75846
363747261	PREDICTED: poly(rC)-binding protein 2-like isoformX1	4			2.41852	3.97427		2.6523		2.57964
513168933	PREDICTED: secernin-1 isoform X2	4			3.64318	3.10754					2.90305		1.78512
513227588	PREDICTED: homer protein homolog 3 isoform X4	4				1.56716		3.01676		2.65951			3.96475
71895095	40S ribosomal protein S3	4		2.12375						4.2404	2.12083		2.07395
513216960	PREDICTED: phosphatidylinositol transfer protein alpha isoform, partial	4							2.77375	1.62702			3.03858	3.1136
52138641	arylamine N-acetyltransferase, pineal gland isozyme NAT-3	4			1.82272		2.27908			2.85672			3.27064
57530557	major vault protein	4		1.54779						4.62118	0.972592		3.01471
513214036	PREDICTED: brain-specific angiogenesis inhibitor 1-associated protein 2 isoformX3	4					1.34298	2.31932		1.62838	4.31879
513222078	PREDICTED: suppressor of tumorigenicity 14 protein homolog isoform X13	4					0.802028			2.39342	3.58886		2.38611
45382981	adenylosuccinate lyase	4				1.40435			2.23731	1.39963	3.75039
237858639	neurofascin isoform 3 precursor	4					2.82743		2.15967	2.00721	1.76532
45383540	protein enabled homolog	4			3.00712	2.35042	1.83143			1.50392
493795860	twinfilin 1 isoform 1	4			3.63707	1.58276	1.84267	1.54033
363728921	PREDICTED: cytoplasmic FMR1-interacting protein 1 isoform X1	4			2.14839	1.29447	1.1973			2.94844
363745506	PREDICTED: ATP synthase subunit alpha, mitochondrial isoform X2	4		1.42407					1.6025		1.39719	3.15877
71897287	phosphoglucomutase-2	4			2.415	1.73825	0.981196	2.18879
45382959	multifunctional protein ADE2	4						1.25911	1.9986	2.42579			1.46748
363743351	PREDICTED: 26S protease regulatory subunit 8 isoform X3	4					1.31838	1.15154	3.28486				1.33828
363732314	PREDICTED: tyrosine-protein kinase FRK	4			1.61571				1.64636	2.17865	1.30981
118094989	PREDICTED: coatomer subunit beta'	4			1.40989	2.21879		1.42247					1.31299
61098426	exportin-7	4			1.33995			1.72152		2.06117			1.20886
392513670	guanine nucleotide-binding protein G(t) subunit alpha-3	4			0.753813					2.31239	1.93683		0.89351
309319792	V-type proton ATPase subunit H	4			1.19242	1.24102			1.89794	1.23615
71896203	tubulin beta-4 chain	4			0.875999				1.38707			1.59448		1.59966
513188924	PREDICTED: mucin-2	4		2.75176	0.480884	0.537435								1.65604
513211247	PREDICTED: AP-1 complex subunit beta-1 isoform X5	4			0.691047	1.11387	1.70989						1.73272
513166523	PREDICTED: LOW QUALITY PROTEIN: teneurin-4 isoform X6	4				0.736496	1.03536			1.18159			1.47775
118097631	PREDICTED: heat shock 70 kDa protein 4 isoformX2	4			0.52394	1.97708		0.859139					0.314581
45383223	ubiquitin carboxyl-terminal hydrolase 7	4			1.18726	0.51036				0.957142			0.579012
513232444	PREDICTED: sushi, von Willebrand factor type A, EGF and pentraxin domain-containing protein 1	4				0.554607		0.705059	0.601944		1.14491
513198346	PREDICTED: inaD-like protein isoform X2	4			0.777308	0.325386	0.373638			0.315995
45382397	trypsin II-P29 precursor	3			27.3078							15.3905		77.4529
284520111	cerebellin-2 precursor	3								30.7164	23.1083		26.9641
326368309	guanine nucleotide-binding protein G(I)/G(S)/G(O) subunit gamma-10	3				20.795	39.0433	15.9833
45383816	protein S100-A6	3				20.9861	40.0339	13.2225
45384028	protein S100-A11	3				9.28844	23.3241	18.6977
45383013	carboxypeptidase A1 preproprotein	3			13.34							2.27791		34.8111
118085711	PREDICTED: acyl-CoA-binding protein	3				12.24	25.509	8.2834
513235641	PREDICTED: malonyl-CoA O-methyltransferase BioC isoform X2	3						11.862		15.0418	18.4986
45384354	avidin precursor	3	8.60749	21.2098					9.90957
363745926	PREDICTED: guanine nucleotide-binding protein G(I)/G(S)/G(O) subunit gamma-7-like	3				10.5769	14.517	12.283
478247057	microsomal glutathione S-transferase 3	3										12.3368	7.89817	11.943
513185766	PREDICTED: acyl-coenzyme A amino acid N-acyltransferase 2 isoform X3	3	12.2277							6.4541	11.9761
513176145	PREDICTED: cAMP and cAMP-inhibited cGMP 3',5'-cyclic phosphodiesterase 10A isoform X7	3	13.8821									7.75335		8.861
56118966	60S ribosomal protein L30	3							8.57253	13.8545			6.96683
513217468	PREDICTED: dynein light chain roadblock-type 1 isoform X3	3			8.79007		13.882	6.38489
363741091	PREDICTED: chemokine	3			6.41025	6.58088	15.5157
118089093	PREDICTED: quinone oxidoreductase PIG3 isoform X3	3					3.07217			9.52315			13.0874
160358333	neo-calmodulin	3				6.78696	9.61388	8.10423
513164685	PREDICTED: importin-5 isoform X8	3		6.3029				12.4863						3.96007
60302662	neuronal membrane glycoprotein M6-b	3		6.5845							6.4304		8.85225
363730875	PREDICTED: myosin regulatory light chain 2, smooth muscle minor isoform-like isoform X1	3				8.31872	3.96778	8.3834
478486799	60S ribosomal protein L12	3	7.31679							2.85257			8.88009
45382991	eukaryotic translation initiation factor 5A-2	3	7.2437				4.64463			6.97442
45384002	cathepsin D precursor	3		15.0114	1.85515					1.85443
167860152	ketosamine-3-kinase	3							7.22202		5.42373		4.84174
56119058	vacuolar protein sorting-associated protein 29	3		9.06117	4.05786	4.25479
47604964	CTD small phosphatase-like protein	3							3.8346	8.25357			4.81419
513211517	PREDICTED: class II histocompatibility antigen, B-L beta chain	3		4.83688						5.61046		6.22411
363732447	PREDICTED: mitochondrial peptide methionine sulfoxide reductase isoform X3	3			4.14526		6.71239	4.2296
71894821	osteoclast-stimulating factor 1	3	4.0119		4.29854			5.24073
513170833	PREDICTED: GDP-mannose 4,6 dehydratase	3		5.49525						4.79505		3.0572
71895145	lanC-like protein 1	3								5.0958	3.0127		4.53047
363742947	PREDICTED: nitrilase homolog 1 isoformX1	3							4.91104	3.73316	3.0216
50745884	PREDICTED: ES1 protein homolog, mitochondrial isoform X2	3					5.85738		4.16675				1.56747
50732421	PREDICTED: phosphotriesterase-related protein isoform X3	3			2.78766					4.42285	3.62718
57525300	T-complex protein 1 subunit zeta	3			5.61429	3.90341				1.20981
45383179	dihydropyrimidinase-related protein 1	3			1.11593	2.31031				6.91033
45382875	creatine kinase M-type	3	2.04802				3.97008		4.08966
363746921	PREDICTED: hsp70-binding protein 1-like isoform X1	3			3.07182					3.16862			3.74613
478621108	ras-related protein Rab-32	3								2.71476	4.47561		2.17312
52138659	guanine nucleotide-binding protein subunit beta-2-like 1	3	2.23352							2.76884			4.3215
363729570	PREDICTED: dnaJ homolog subfamily B member 13 isoform X4	3		2.11699								4.11082		2.8799
513196801	PREDICTED: myocilin	3		4.29884								2.64487	1.64654
480540308	septin 8	3				1.70101	3.63636				3.22949
50754419	PREDICTED: urocanate hydratase	3			3.01437	2.7165	2.46916
119331066	syntaxin-2	3			2.16531	2.29119			3.59573
513183863	PREDICTED: radial spoke head protein 4 homolog A	3		1.88677								2.41616		3.67
157841182	keratin, type I cytoskeletal 14	3		1.65044					1.92026					4.18144
308818127	3'(2'),5'-bisphosphate nucleotidase 1	3	4.31715				1.81967			1.54678
71895697	methylosome protein 50	3			2.25636		2.68617						2.69371
71894779	actin-related protein 2/3 complex subunit 1B	3						2.31741	3.58662		1.46738
50755635	PREDICTED: tektin-4	3			0.983481				3.27033			2.73041
315075287	semaphorin 7A, GPI membrane anchor (John Milton Hagen blood group) precursor	3		2.3454			3.39961	1.15222
363743477	PREDICTED: F-box/LRR-repeat protein 20 isoformX1	3						2.11054	2.04139	2.73354
350537089	tropomyosin alpha-3 chain	3	2.61753				1.86117			2.29225
57529377	adenosine deaminase	3	3.51802				1.71274	1.47541
284448546	copine I	3			1.04196				2.65656	2.17445
363735605	PREDICTED: pleckstrin homology domain-containing family A member 1 isoform X5	3					2.34724			1.87371			1.57881
513190557	PREDICTED: bifunctional 3'-phosphoadenosine 5'-phosphosulfate synthase 2 isoform X4	3							2.84122	1.84336			1.0682
50754507	PREDICTED: 26S proteasome non-ATPase regulatory subunit 6 isoform X2	3			1.25397	1.37749			3.09738
71897111	nicotinamide phosphoribosyltransferase	3				1.66201			1.69311	1.58543
513199552	PREDICTED: mucin-4 isoform X2	3			0.784328		2.21569				1.57314
513215133	PREDICTED: caspase-1 isoform X1	3		1.73852						1.23867			1.46836
118096785	PREDICTED: plasma membrane calcium-transporting ATPase 2 isoform 1	3			1.09716	1.71261	0.994897
363743385	PREDICTED: LOW QUALITY PROTEIN: 26S proteasome non-ATPase regulatory subunit 11	3			0.977267	1.12931			1.62014
309384279	teneurin-3	3	1.28109	1.00297									0.641672
513204573	PREDICTED: putative RNA-binding protein 15B	3			0.705283					0.723609	1.48693
363740848	PREDICTED: actin, cytoplasmic 2-like isoform X1	3					1.40415			0.621354	0.782861
513237884	PREDICTED: neuroblast differentiation-associated protein AHNAK-like, partial	3				0.638068	1.0772	0.936942
363740107	PREDICTED: AP-1 complex subunit beta-1 isoform X3	3						0.724961	0.50914	0.6953
45383033	filamin-C	3				0.823434	0.460314				0.500016

## Sheet: RJF vs Domesticus
GI_ACC	Name	Corrected spectral count	Detectability measure	APEX	Domestic chicken blood plasma	Top 100 Exosome Marker (exocarta database)	Domestic chicken seminal fluid	Corrected spectral count	Detectability measure	APEX
45383974	serum albumin precursor	12495	73.32	0.0266107	YES	YES	YES	38702	124.24	0.0687492
45384320	fatty acid-binding protein, brain	2000	16.0525	0.019455	-	-	YES	2054	23.058	0.0196597
45384444	transthyretin precursor	947	7.83	0.0188856	YES	-	YES	315	7.58457	0.00916593
S00390	immunoglobulin gamma chain	1849	18.505	0.0156024	-	-	YES	408	19.2528	0.00467696
363727504	pendrin	2669	34.6613	0.0120239	-	-	YES	2245	28.4667	0.0174051
45385813	ovotransferrin precursor	6292	90.7827	0.0108225	YES	-	YES	10424	114.828	0.0200347
46395491	PIT54 protein precursor	1601	24.25	0.0103092	YES	-	YES	621	31.46	0.00435642
48976029	gallinacin-10 preproprotein	144	2.33	0.00964857	-	-	YES	52	1.75	0.00655786
363740848	actin, cytoplasmic 2-like	1879	34.096	0.00860531	-	-	YES	5568	42.33	0.0290301
363729530	hemopexin	1133	21.3092	0.00830246	YES	-	YES	450	21.6867	0.00457949
46048651	solute carrier family 2, facilitated glucose transporter member 3	1153	21.9475	0.00820328	-	-	YES	4060	24.2667	0.0369244
513206786	ovoinhibitor	2057	40	0.00803004	YES	-	YES	399	33.79	0.00260604
118098729	gamma-glutamyltranspeptidase 1	2339	45.81	0.00797284	-	-	YES	9910	59.35	0.0368511
48675889	gallinacin-9 preproprotein	195	4.16	0.00731809	-	-	YES	892	4.396	0.0447821
45382961	apolipoprotein A-I preproprotein	1910	41.015	0.00727167	YES	-	YES	3183	52.964	0.0132633
363740142	sodium/glucose cotransporter 1	1279	28.37	0.00703971	-	-	YES	2688	34.8467	0.0170241
71895711	phosphofructokinase, platelet	1288	29.4506	0.00682913	-	-	YES	1037	29.8371	0.00767042
363744162	lipid phosphate phosphohydrolase 1	742	17.2475	0.00671771	-	-	YES	309	9.54	0.00714837
310772215	phosphatidylethanolamine-binding protein 1	529	12.336	0.00669614	-	-	YES	824	10.716	0.0169704
45383766	L-lactate dehydrogenase B chain	1418	33.466	0.00661631	-	YES	YES	1996	37.1	0.0118736
46048961	glyceraldehyde-3-phosphate dehydrogenase	1479	35.0339	0.00659209	YES	YES	YES	1695	30.96	0.0120828
513157208	acrosin-like, partial	367	8.93	0.00641738	-	-	YES	93	8.005	0.00256375
363735454	beta-microseminoprotein-like	394	9.67	0.00636228	-	-	YES	295	10.4055	0.00625687
157954047	heat shock protein HSP 90-alpha	2900	71.4284	0.00633973	-	-	YES	1540	73.1466	0.00464648
54020687	elongation factor 1-alpha 1	1200	29.8976	0.00626742	-	-	YES	469	30.6405	0.00337811
392513682	guanine nucleotide-binding protein G(I)/G(S)/G(T) subunit beta-1	703	18.4438	0.0059518	-	YES	YES	199	15.8386	0.0027729
513186154	ovochymase-2	1453	38.1495	0.0059473	-	-	YES	696	36.3621	0.00422432
49169791	hemoglobin subunit beta	494	13.3908	0.00576053	YES	-	YES	82	12.7	0.00142497
45384386	gelsolin precursor	2030	55.0977	0.00575316	YES	-	YES	642	46.5482	0.00304389
319655747	cystatin precursor	359	10.59	0.00529349	YES	-	YES	552	10.3356	0.011787
118091536	astacin-like metalloendopeptidase	890	26.6117	0.00522229	-	-	YES	2367	29.3232	0.0178149
71895985	phosphoglycerate mutase 1	591	18.2975	0.00504358	YES	-	YES	370	22.0697	0.0037
513225677	alpha-2-macroglobulin-like protein 1-like	2816	88.4121	0.00497352	YES	-	YES	705	89.7497	0.00173362
46048768	alpha-enolase	1483	46.9247	0.00493496	YES	YES	YES	1462	58.989	0.00546982
45382425	vitamin D-binding protein precursor	1038	33.3536	0.00485957	YES	-	YES	744	38.9881	0.00421151
71896973	protein NEL precursor	1696	55.1202	0.00480462	-	-	YES	6769	82.672	0.0180702
429484490	fibrinogen alpha chain	1513	49.6388	0.00475949	YES	-	YES	330	47.9616	0.00151851
330417943	fructose-bisphosphate aldolase C	793	27.0186	0.00458303	-	-	YES	1042	31.5763	0.00728289
AAB22614.2	immunoglobulin alpha heavy chain	604	20.7075	0.00455462	-	-	YES	23	17.71	0.00028662
45382061	triosephosphate isomerase	625	21.7325	0.0044907	-	YES	YES	682	23.3025	0.0064592
45384392	apolipoprotein A-IV precursor	852	29.666	0.0044846	YES	-	YES	302	29.483	0.00226064
45382053	thioredoxin	307	10.8315	0.00442581	-	-	YES	360	9.7875	0.0081176
50749164	uncharacterized protein LOC423629	326	11.51	0.00442268	YES	-	YES	26	12.49	0.000459419
363745252	hemoglobin subunit alpha-A	267	9.7075	0.00429484	-	-	YES	69	10.1325	0.0015029
513167477	solute carrier family 22 member 13-like	511	18.85	0.00423304	-	-	YES	279	16.359	0.00376396
55741594	14-3-3 protein theta	608	22.5675	0.00420691	-	YES	YES	473	21.8204	0.00478405
45382651	pyruvate kinase muscle isozyme	1263	47.0565	0.00419109	-	YES	YES	1209	48.2761	0.00552703
45382845	cholinesterase precursor	1109	41.9767	0.00412541	-	-	YES	796	45.0605	0.00389865
45382541	retinol-binding protein 4 precursor	485	18.6103	0.00406941	YES	-	YES	109	16.4215	0.00146491
261490820	peptidyl-prolyl cis-trans isomerase A	365	14.085	0.0040465	-	YES	YES	378	15.4133	0.00541243
45384340	creatine kinase B-type	893	34.52	0.00403947	YES	-	YES	1480	36.9825	0.00883207
487439524	beta-2-glycoprotein 1 precursor	557	21.6818	0.00401146	YES	-	YES	197	25.9405	0.00167604
513219475	membrane metallo-endopeptidase-like 1	1587	61.8882	0.00400417	-	-	YES	1180	60.1921	0.00432653
363732580	cysteine-rich venom protein kaouthin-2	283	11.2515	0.00392753	-	-	YES	58	11.1167	0.00115146
513157194	LOW QUALITY PROTEIN: acrosin	332	13.2226	0.00392072	-	-	YES	322	11.9754	0.00593423
45384500	fibrinogen, gamma chain precursor	849	34.1156	0.00388596	YES	-	YES	54	31.6048	0.000377084
45382787	tetranectin precursor	381	15.34	0.00387831	YES	-	YES	48	15.5033	0.000683303
50752381	alpha-2-HS-glycoprotein	319	12.9582	0.00384406	YES	-	YES	80	13.009	0.0013572
55741616	14-3-3 protein epsilon	642	26.615	0.00376662	YES	YES	YES	1056	23.7307	0.00982087
153792243	polymeric immunoglobulin receptor precursor	821	34.2467	0.00374342	YES	-	YES	148	26.725	0.0012222
363728304	alpha-2-macroglobulin	2029	86.4132	0.00366645	YES	-	YES	152	85.5806	0.000391981
513183190	uncharacterized protein LOC770729	394	16.7892	0.00366446	-	-	YES	395	20.0757	0.00434234
86129578	peroxiredoxin-6	669	28.5668	0.00365685	-	-	YES	462	27.7885	0.00366922
429836849	peroxiredoxin-1	401	17.2438	0.00363123	YES	YES	YES	474	16.8467	0.00620957
363734612	plasma protease C1 inhibitor	462	19.9071	0.0036239	-	-	YES	735	18.2483	0.00888917
513235259	mucin-16-like	293	12.73	0.00359404	-	-	YES	144	11.9717	0.00265464
AAA48833.1	immunoglobulin heavy chain	178	8	0.00347435	-	-	YES	54	7.3225	0.00162119
71897249	potassium-transporting ATPase alpha chain 2	1506	67.8028	0.00346833	-	-	YES	1232	65.7653	0.00413439
118088308	plasminogen	1435	64.9344	0.0034508	YES	-	YES	299	70.2415	0.000939451
86129492	pantetheinase precursor	630	28.508	0.00345078	YES	-	YES	1972	43.33	0.0100442
45382303	complement C3 precursor	2695	122.924	0.00342346	YES	-	YES	584	107.655	0.00119722
57530666	ADP-ribosylation factor 1	305	13.9775	0.00340733	-	YES	YES	78	14.0175	0.00122806
363736402	antithrombin-III	867	40.4223	0.0033492	-	-	YES	133	39.8145	0.000737238
45384370	heat shock cognate 71 kDa protein	1091	51.719	0.00329396	-	YES	YES	766	50.7874	0.00332866
125630639	prostaglandin E2 receptor EP4 subtype	356	17.0017	0.00326965	-	-	YES	199	15.5188	0.00283003
482677659	histamine N-methyltransferase	369	17.6914	0.00325692	-	-	-
46048795	vitronectin precursor	575	27.6413	0.00324827	YES	-	YES	228	26.7869	0.00187849
397529551	ras-related protein Rab-1A	436	21.576	0.00315544	-	YES	YES	118	21.199	0.00122847
476007898	dihydropyrimidinase	655	33.84	0.00302242	-	-	YES	422	31.634	0.00294412
303227902	acetyl-CoA acetyltransferase, cytosolic	322	16.71	0.003009	YES	-	YES	112	16.5306	0.0014953
268370291	angiotensin-converting enzyme precursor	1496	78.9767	0.00295785	-	-	YES	1784	75.8603	0.00519012
45384486	phosphoglycerate kinase	783	41.8752	0.00291977	-	YES	YES	1071	44.8342	0.00527202
513161272	ovostatin	1624	87.8354	0.00288709	-	-	YES	929	85.1249	0.00240855
45383612	prostaglandin-H2 D-isomerase precursor	265	14.3667	0.00288027	YES	-	YES	141	12.3693	0.00251577
253735708	glutathione peroxidase 3 precursor	273	15.0125	0.00283957	YES	-	YES	33	15.871	0.000458888
45382957	prothrombin precursor	867	47.7292	0.00283647	YES	-	YES	102	47.7984	0.00047096
124249432	rho GDP-dissociation inhibitor 1	303	16.8678	0.00280497	-	-	YES	129	17.0817	0.0016667
57530355	malate dehydrogenase, cytoplasmic	542	30.3775	0.00278606	-	-	YES	841	32.5427	0.00570348
478246985	serpin peptidase inhibitor, clade A (alpha-1 antiproteinase, antitrypsin), member 1 precursor	519	29.2575	0.00276996	YES	-	YES	97	29.2	0.000733138
513175513	glutaminyl-peptide cyclotransferase	292	16.471	0.00276826	-	-	YES	65	16.11	0.000890461
513206743	hexokinase-2-like	1011	57.3744	0.00275154	-	-	YES	912	56.878	0.00353873
45384330	ras-related C3 botulinum toxin substrate 1	224	12.8172	0.00272897	-	YES	YES	333	14.6292	0.00502366
45384260	nucleoside diphosphate kinase	213	12.2605	0.00271278	-	-	YES	308	12.4017	0.0054811
513199562	mucin-4-like	334	19.3822	0.00269084	-	-	YES	43	23.8768	0.000397457
61657937	argininosuccinate synthase	544	31.7058	0.00267919	-	-	YES	204	27.6237	0.00162984
45383930	melanotransferrin precursor	782	46.7007	0.00261473	-	-	YES	431	47.8027	0.00198986
513230961	solute carrier family 28 member 3	433	26.0171	0.0025988	-	-	YES	287	23.0251	0.00275091
363744257	beta-hexosaminidase subunit beta	508	30.6097	0.00259148	-	-	YES	170	28.872	0.00129948
513199840	guanine nucleotide-binding protein subunit beta-4	310	18.82	0.00257209	-	-	YES	7	15.8486	9.73899e-05
45384262	cell division control protein 42 homolog precursor	228	13.88	0.00256501	-	YES	YES	246	15.7558	0.00344581
P01875.2	immunoglobulin mu chain C region	354	21.6264	0.00255601	-	-	-
513161042	alpha-2-macroglobulin-like protein 1-like	1348	82.4086	0.00255423	YES	-	YES	383	78.9936	0.00107005
363733983	gastric intrinsic factor	291	17.8658	0.00254339	YES	-	YES	194	14.356	0.0029824
513161048	alpha-2-macroglobulin-like protein 1-like	1348	83.0486	0.00253455	-	-	YES	383	79.5636	0.00106238
513158924	putative phospholipase B 81b	489	30.2546	0.00252383	-	-	YES	387	28.4407	0.00300309
513236065	IgGFc-binding protein-like	1265	79.0749	0.00249802	YES	-	YES	29	81.4865	7.85434e-05
45383093	orosomucoid 1 (ovoglycoprotein) precursor	178	11.1738	0.00248749	YES	-	YES	224	9.84917	0.00501933
513202986	solute carrier family 12 member 3	668	42.4061	0.00245975	-	-	YES	304	43.265	0.00155072
57529509	dihydropteridine reductase	186	11.88	0.00244478	-	-	YES	31	11.488	0.000595545
71896389	ATP-citrate synthase	1124	72.4	0.00242421	-	YES	YES	780	66.9217	0.00257232
56119054	14-3-3 protein eta	353	22.9768	0.00239899	-	YES	YES	248	21.4312	0.00255389
513227300	complement factor D-like	334	21.9652	0.00237441	-	-	YES	389	24.0982	0.00356255
478732996	protein AMBP precursor	370	24.6611	0.00234279	YES	-	YES	126	26.0563	0.00106722
363745877	alpha-tectorin-like	163	10.958	0.00232273	-	-	YES	2	7.29833	6.02067e-05
71897035	14-3-3 protein zeta	343	23.2602	0.00230263	YES	YES	YES	126	20.5536	0.00135295
313661519	chloride anion exchanger	490	34.4904	0.00221841	-	-	YES	287	34.798	0.00182022
45384348	aspartate aminotransferase, cytoplasmic	583	41.074	0.00221638	-	-	YES	512	37.5366	0.00301032
118098426	polyubiquitin-C	386	27.0125	0.00221327	-	-	YES	1251	28.6121	0.00963018
45382533	annexin A2	620	43.7898	0.00221086	-	YES	YES	675	52.0512	0.002862
267844833	fibrinogen beta chain precursor	544	38.569	0.00220244	YES	-	YES	59	37.277	0.000349308
50752600	tubulin alpha-3 chain	374	26.8567	0.00217452	YES	-	YES	358	26.0117	0.00303747
118101125	aflatoxin B1 aldehyde reductase member 2	248	17.8651	0.00216765	-	-	YES	118	22.3097	0.00116731
363744817	thymic stromal cotransporter homolog	190	13.7172	0.00216288	-	-	YES	439	9.05	0.0107056
118098359	heparin cofactor 2	410	29.6663	0.00215806	YES	-	YES	33	29.9065	0.000243526
513175173	neutral and basic amino acid transport protein rBAT	694	50.4612	0.00214756	-	-	YES	499	44.6153	0.00246839
45382979	destrin	309	22.4891	0.0021455	-	-	YES	154	23.4233	0.00145101
477507238	retinoic acid receptor responder protein 2 precursor	192	14.0925	0.00212744	YES	-	YES	339	14.5049	0.005158
45382667	transforming protein RhoA	181	13.4146	0.00210691	-	YES	YES	89	14.87	0.00132092
45384208	L-lactate dehydrogenase A chain	385	29.2283	0.00205684	-	YES	YES	818	33.6947	0.00535783
47551305	galectin-3	167	12.9286	0.00201702	-	-	YES	88	13.625	0.00142542
513193820	isocitrate dehydrogenase [NADP] cytoplasmic	491	38.1722	0.00200853	-	-	YES	142	39.784	0.00078773
513176148	cAMP and cAMP-inhibited cGMP 3',5'-cyclic phosphodiesterase 10A	730	57.491	0.00198274	-	-	YES	6	56.1388	2.35829e-05
71894823	guanine nucleotide-binding protein G(q) subunit alpha	381	30.1023	0.00197637	-	-	YES	121	29.8871	0.000893509
50749462	annexin A8	431	34.92	0.00192729	-	-	YES	258	36.3059	0.00156834
513179087	B(0,+)-type amino acid transporter 1-like	186	15.3148	0.00189646	-	-	YES	206	12.5667	0.0036178
55742654	heat shock 70 kDa protein	670	55.776	0.00187573	-	-	YES	489	54.6127	0.00197611
57524920	glucose-6-phosphate isomerase	438	36.4705	0.00187532	-	-	YES	292	35.8117	0.00179951
363744121	complement component C7	681	56.7696	0.00187316	YES	-	YES	79	54.8708	0.000317748
55741602	monocarboxylate transporter 1	236	19.7667	0.00186433	-	YES	YES	100	16.2517	0.001358
45382453	elongation factor 2	744	62.7783	0.00185057	-	YES	YES	214	54.5942	0.000865097
513199779	histidine-rich glycoprotein	372	31.5215	0.0018428	YES	-	YES	41	36.1895	0.000250034
363741117	alpha-2-antiplasmin	286	24.255	0.00184123	YES	-	YES	33	18.7176	0.0003891
478431063	tetraspanin-1	45	3.82	0.0018391	-	-	-
480540346	S-formylglutathione hydrolase	251	21.409	0.00183071	-	-	YES	141	20.6406	0.00150763
45382429	ezrin	677	57.8742	0.00182662	-	YES	YES	914	46.6665	0.00432253
363733743	glutamyl aminopeptidase	628	54.5797	0.00179669	-	-	YES	490	45.6178	0.0023706
57529350	14-3-3 protein beta/alpha	235	20.6575	0.00177637	-	YES	YES	130	17.4236	0.00164666
476007876	proteasome subunit alpha type-6	183	16.1067	0.00177414	-	-	YES	24	16.5273	0.000320483
513240489	trans-1,2-dihydrobenzene-1,2-diol dehydrogenase-like	266	23.5605	0.00176295	-	-	YES	211	24.2083	0.0019236
513236703	uncharacterized protein LOC100858068	125	11.166	0.00174806	-	-	-
363740281	complement component C8 gamma chain	115	10.36	0.00173333	YES	-	-
118093267	malonyl-CoA O-methyltransferase BioC	246	22.2435	0.00172676	-	-	YES	246	22.0516	0.00246202
50746905	3-hydroxybutyrate dehydrogenase type 2	197	18.025	0.00170661	-	-	YES	42	20.0292	0.000462788
513199558	mucin-19-like	134	12.32	0.00169839	-	-	-
45382315	guanine nucleotide-binding protein G(i) subunit alpha-1	322	29.7333	0.00169105	-	-	YES	166	27.6521	0.00132488
482845617	aldo-keto reductase family 1, member B10 (aldose reductase)	263	24.3647	0.00168554	-	-	YES	80	24.9279	0.000708275
363736454	complement factor H	918	87.4097	0.00163993	YES	-	-
45382717	histidine triad nucleotide-binding protein 1	53	5.12833	0.00161377	-	-	YES	70	5.606	0.00275576
57529654	alcohol dehydrogenase [NADP(+)]	289	28.0604	0.00160823	-	-	YES	102	29.4512	0.000764354
513221071	chloride intracellular channel protein 4	246	24.0377	0.00159803	-	-	YES	75	24.9675	0.000662954
50761844	tubulin polymerization-promoting protein family member 2	199	19.4946	0.00159398	-	-	YES	359	19.515	0.00405997
153792017	tubulin beta-3 chain	254	24.9683	0.0015885	-	-	YES	358	23.5706	0.00335204
45383121	ras-related protein Rab-5C	142	14.06	0.00157705	-	YES	YES	36	14.8287	0.000535794
46048903	voltage-dependent anion-selective channel protein 2	212	21.0009	0.00157631	-	-	YES	52	20.1855	0.00056854
71897147	nmrA-like family domain-containing protein 1	237	23.5142	0.00157385	-	-	YES	126	25.6212	0.00108535
195539501	inter-alpha-trypsin inhibitor heavy chain H2 precursor	661	66.0483	0.00156273	YES	-	-
50732996	translation initiation factor IF-2	163	16.3497	0.00155676	-	-	-
363742830	farnesyl pyrophosphate synthase, partial	157	15.85	0.00154673	-	-	YES	145	17.3535	0.00184407
52138713	neprilysin	462	46.9368	0.00153699	-	-	YES	389	42.883	0.00200199
71896651	alcohol dehydrogenase class-3	205	20.9533	0.00152772	-	-	YES	39	21.7028	0.000396593
363736093	ras-related protein Ral-B	168	17.27	0.00151901	-	-	YES	5	14.7766	7.46034e-05
347800681	annexin A11	350	36.201	0.0015097	-	YES	YES	177	42.1964	0.000925752
475808547	fetuin-B precursor	208	21.6325	0.00150141	YES	-	-
118094764	cystathionine gamma-lyase	281	29.4233	0.00149128	-	-	YES	97	30.4614	0.000702779
45383678	D-erythrulose reductase	163	17.1217	0.00148657	-	-	YES	24	18.7042	0.000283185
45384364	rab GDP dissociation inhibitor beta	344	36.2342	0.00148246	-	YES	YES	134	35.9639	0.000822309
363743083	ras-related protein Rap-1A	144	15.1775	0.00148151	-	-	YES	23	14.7097	0.000345082
480354973	IQ motif containing GTPase activating protein 2	1130	119.456	0.00147712	-	-	YES	213	117.87	0.000398815
45382943	sodium/potassium-transporting ATPase subunit beta-1	241	25.629	0.00146835	-	-	YES	22	26.1408	0.000185738
119331154	profilin-2	106	11.3825	0.00145416	-	-	YES	58	12.7317	0.0010054
45383430	solute carrier family 15 member 1	248	26.6788	0.00145154	-	-	YES	33	21.0451	0.000346067
311213923	fibronectin precursor	1010	109.066	0.00144602	YES	-	YES	140	103.045	0.000299845
45383662	guanine nucleotide-binding protein subunit alpha-11	278	30.0843	0.00144294	-	-	YES	177	29.7059	0.00131501
363729287	complement C4-A	1115	121.284	0.00143554	YES	-	YES	199	122.533	0.000358424
363733410	insulin-like growth factor binding protein 7	200	21.8325	0.00143044	-	-	YES	299	23.9915	0.0027505
363737727	solute carrier family 12 member 1	477	52.1362	0.00142864	-	-	YES	332	53.0037	0.00138239
513220828	LOW QUALITY PROTEIN: annexin A4-like	320	35.1433	0.00142184	-	YES	YES	256	36.205	0.00156052
45384316	proteasome subunit alpha type-1	168	18.7144	0.00140177	-	-	YES	148	17.4191	0.00187514
45383177	dihydropyrimidinase-related protein 2	461	51.5633	0.00139606	-	-	YES	165	49.6374	0.000733621
94957750	olfactomedin-4 precursor	251	28.3658	0.00138172	-	-	-
363743349	unconventional myosin-Id	827	93.7315	0.00137773	-	-	YES	204	107.635	0.000418285
56118996	calcineurin B homologous protein 1	191	21.733	0.00137233	-	-	YES	180	20.7311	0.00191623
319655768	fatty acid synthase	1126	128.556	0.0013677	-	YES	YES	438	126.872	0.000761915
45383015	protein DJ-1	165	19.2138	0.00134095	-	-	YES	111	18.46	0.00132705
513216220	polyubiquitin-C-like	386	44.9625	0.00132968	-	-	YES	1251	48.6629	0.00566053
45383077	eukaryotic initiation factor 4A-II	269	31.716	0.00132439	-	-	YES	114	30.3942	0.000827772
126165220	ADP-ribosylation factor 6	107	12.7209	0.00131344	-	-	-
50758444	thioredoxin domain-containing protein 17	110	13.1	0.00131119	-	-	YES	16	13.7218	0.000257313
377520154	amylase, alpha 2A; pancreatic precursor	249	30.065	0.00129325	YES	-	-
45384218	superoxide dismutase [Cu-Zn]	98	11.845	0.00129192	-	-	YES	159	10.4	0.00337412
513200587	beta-2-microglobulin	92	11.1562	0.00128769	YES	-	YES	36	7.88	0.00100826
46048696	carbonic anhydrase 2	142	17.22	0.00128765	YES	-	YES	101	18.138	0.00122894
71895543	14-3-3 protein gamma	177	21.4942	0.00128587	YES	YES	YES	112	20.7299	0.00119239
363742430	adenylyl cyclase-associated protein 1	298	36.2797	0.00128261	-	-	YES	140	34.0461	0.000907524
221325664	complement component C6 precursor	468	57.1525	0.00127866	YES	-	YES	12	59.2803	4.46753e-05
57530014	ras-related protein R-Ras2	164	20.04	0.00127788	-	-	YES	84	19.9858	0.000927586
513192591	LOW QUALITY PROTEIN: uncharacterized protein LOC423943	1491	183.345	0.00126984	-	-	YES	115	162.158	0.000156516
71895267	carbonyl reductase [NADPH] 1	191	23.5262	0.00126773	-	-	YES	20	24.8422	0.000177679
50737352	transthyretin	84	10.3951	0.0012618	YES	-	YES	7	8.36	0.000184776
513237242	choline transporter-like protein 2-like, partial	123	15.2625	0.00125841	-	-	YES	95	15.393	0.00136206
45383498	peptidyl-prolyl cis-trans isomerase FKBP1A	49	6.09	0.00125638	-	-	YES	46	7.52333	0.00134941
56119030	ras-related protein Rap-1b precursor	136	16.933	0.00125415	-	-	YES	22	15.1967	0.0003195
45384338	tubulin beta-7 chain	200	25.0883	0.00124481	-	-	YES	50	23.1506	0.000476656
118095251	kininogen-1	324	40.7025	0.00124299	YES	-	YES	33	37.0688	0.000196473
513158152	envelope glycoprotein gp95-like	256	32.9025	0.00121494	-	-	-
71894765	transaldolase	236	30.3813	0.00121297	-	-	YES	264	33.1288	0.00175871
45383966	GTP-binding nuclear protein Ran	115	14.8225	0.00121149	-	YES	YES	55	15.6458	0.00077582
497241981	beta-galactosidase preproprotein	253	32.6805	0.00120886	-	-	YES	409	29.2581	0.00308513
71895311	prostaglandin reductase 1	186	24.06	0.00120715	-	-	YES	142	29.2056	0.00107305
513228465	spermatid-specific manchette-related protein 1	167	21.7393	0.00119954	-	-	YES	120	27.761	0.000953989
119331076	xaa-Pro dipeptidase	243	31.7171	0.00119634	-	-	YES	25	32.8459	0.000167979
363738555	ras-related protein Rab-7a	180	23.6083	0.00119056	-	YES	YES	154	20.728	0.00163968
513195068	mucin-13	190	25.068	0.00118352	-	-	YES	89	21.6488	0.000907304
513223183	protein S100-A9-like	99	13.177	0.00117317	-	-	-
310772235	cystatin B (stefin B)	57	7.6085	0.00116982	-	-	YES	3	7.83714	8.43123e-05
71894903	epididymal secretory protein E1 precursor	97	12.96	0.00116872	-	-	-
381214362	actin-related protein 2/3 complex subunit 4	94	12.59	0.00116586	-	-	YES	40	16.6	0.000531801
381342463	pigment epithelium-derived factor precursor	241	32.3425	0.00116355	YES	-	YES	111	35.0841	0.000698248
50740506	lactoylglutathione lyase	143	19.3842	0.00115195	-	-	YES	69	19.7922	0.000769398
45384278	59 kDa 2'-5'-oligoadenylate synthase-like protein	250	33.8986	0.0011516	-	-	YES	26	35.4587	0.000161793
478246981	serpin peptidase inhibitor, clade A (alpha-1 antiproteinase, antitrypsin), member 4 precursor	211	28.6593	0.00114963	-	-	YES	7	25.6416	6.02491e-05
226874900	proteasome subunit alpha type-2	97	13.2825	0.00114034	YES	-	YES	16	13.9837	0.00025252
315434208	ras-related protein Rab-5B	106	14.5767	0.00113551	-	YES	YES	25	15.3127	0.000360318
83721996	deoxyribonuclease-2-beta precursor	123	16.95	0.00113313	-	-	YES	23	16.0775	0.000315723
46049078	immunoglobulin J polypeptide, linker protein for immunoglobulin alpha and mu polypeptides precursor	90	12.4929	0.00112492	YES	-	-
71894845	glucosamine--fructose-6-phosphate aminotransferase [isomerizing] 1	431	60.0746	0.00112029	-	-	YES	51	58.6029	0.000192065
71897167	proteasome subunit alpha type-5	115	16.033	0.00112002	YES	-	YES	12	14.4675	0.000183038
71896931	probable cation-transporting ATPase 13A4	445	62.17	0.00111769	-	-	YES	284	61.2544	0.00102324
71895873	annexin A5	253	35.7143	0.00110617	-	YES	YES	108	37.4896	0.000635785
513163534	G-protein coupled receptor 64	454	64.1594	0.00110494	-	-	YES	323	61.2138	0.00116453
363730087	gamma-glutamylcyclotransferase	91	13.0217	0.00109123	-	-	YES	12	11.8307	0.000223833
57530226	Na(+)/H(+) exchange regulatory cofactor NHE-RF1	208	29.97	0.00108373	-	-	YES	76	30.06	0.000557984
45382077	radixin	385	55.5556	0.00108212	-	-	YES	9	51.9275	3.82509e-05
513161840	omega-amidase NIT2	199	28.7229	0.00108185	-	-	YES	107	29.7573	0.000793574
118095814	high affinity cAMP-specific and IBMX-insensitive 3',5'-cyclic phosphodiesterase 8A	382	55.5717	0.00107338	-	-	YES	97	58.8849	0.00036355
57529439	6-phosphogluconate dehydrogenase, decarboxylating	214	31.192	0.00107131	-	-	YES	73	30.8413	0.000522381
45384318	collagen alpha-1(XII) chain precursor	1090	158.962	0.00107072	-	-	YES	297	135.627	0.000483291
310750337	proteasome subunit alpha type-4	121	17.7804	0.00106264	YES	-	YES	44	17.639	0.000550523
113206112	transitional endoplasmic reticulum ATPase	445	65.8681	0.00105494	-	YES	YES	210	64.1405	0.000722577
493794684	pyridoxal kinase	131	19.3937	0.00105476	-	-	YES	84	18.9587	0.000977839
513240096	uncharacterized protein LOC101750354	102	15.2958	0.00104129	YES	-	-
363728309	leukocyte cysteine proteinase inhibitor 1	39	5.85	0.001041	YES	-	-
61098131	long-chain-fatty-acid--CoA ligase ACSBG2	313	47.1321	0.00103698	-	-	YES	313	51.65	0.00133743
513211965	high affinity copper uptake protein 1	46	6.93	0.0010365	-	-	-
45382499	rho-related GTP-binding protein RhoB	102	15.3775	0.00103576	-	-	-
71895961	syntenin-1	109	16.5357	0.00102931	-	YES	YES	6	16.7174	7.91942e-05
513204260	inter-alpha-trypsin inhibitor heavy chain H3	356	54.5717	0.00101865	YES	-	-
45383061	embigin	138	21.1732	0.00101774	-	-	-
45384172	ferritin heavy chain	103	15.838	0.0010155	-	-	YES	161	18.3856	0.00193262
122692295	ubiquitin carboxyl-terminal hydrolase isozyme L1	106	16.4808	0.00100432	-	-	YES	101	18.653	0.00119501
363740842	G-protein coupled receptor family C group 5 member C	90	14.0258	0.00100198	-	-	YES	42	13.3543	0.000694106
347920951	platelet-activating factor acetylhydrolase IB subunit beta	79	12.4273	0.000992642	-	-	-
118102948	proteasome subunit beta type-3	63	9.9275	0.000990932	-	-	-
52138691	contactin-2 precursor	398	63.3995	0.000980258	-	-	YES	269	60.6109	0.000979487
513213068	complement C5	685	109.201	0.000979502	YES	-	YES	84	89.3916	0.000207386
45384104	alpha-actinin-4	457	73.4949	0.000970962	-	YES	YES	117	77.321	0.000333953
58696439	ribonuclease CL2 precursor	33	5.3075	0.000970884	YES	-	-
46195459	annexin A1	212	34.1205	0.000970204	-	YES	YES	157	34.421	0.00100664
513202372	IQ motif containing GTPase activating protein 1	758	122.201	0.000968587	-	-	YES	138	124.755	0.000244129
71897241	D-dopachrome decarboxylase	44	7.13	0.000963621	-	-	-
118405200	actin, alpha cardiac muscle 1	198	32.136	0.000962092	-	-	-
46048711	metallothionein	30	4.87	0.000961913	-	-	-
513234431	epidermal growth factor receptor kinase substrate 8-like protein 2-like	195	31.6805	0.000961138	-	-	-
487442403	retinol-binding protein 5	75	12.23	0.000957587	-	-	YES	2	11.9151	3.69189e-05
363740226	macrophage migration inhibitory factor	39	6.365	0.000956774	-	-	YES	36	4.54489	0.00174814
71894843	fatty acid-binding protein, heart	78	12.7342	0.000956461	-	-	YES	11	15.5513	0.000156107
45383392	N(G),N(G)-dimethylarginine dimethylaminohydrolase 1	132	21.9282	0.000939972	-	-	-
291084676	capping protein (actin filament) muscle Z-line, beta	162	26.9446	0.000938828	-	-	YES	85	27.4081	0.000684443
363747068	LOW QUALITY PROTEIN: transgelin-2-like	114	19.017	0.000936065	-	-	YES	61	17.3747	0.000774837
57525156	septin-2	162	27.1367	0.000932184	-	-	YES	40	29.8394	0.000295847
513184692	extracellular superoxide dismutase [Cu-Zn]	69	11.6142	0.000927693	YES	-	YES	49	10.96	0.000986694
118085061	solute carrier family 35 member F2	60	10.18	0.000920337	-	-	-
45384294	transforming growth factor-beta-induced protein ig-h3 precursor	225	38.2685	0.000918089	YES	-	YES	133	37.0859	0.00079148
61098378	aspartyl aminopeptidase	129	22.0375	0.000914052	-	-	YES	28	25.4076	0.000243215
57525441	peptidyl-prolyl cis-trans isomerase FKBP4	245	42.0051	0.000910767	-	-	YES	9	45.3548	4.37942e-05
56118302	proteasome subunit beta type-1	101	17.3767	0.000907608	-	-	YES	32	17.1979	0.000410649
478431023	putative hydroxypyruvate isomerase	105	18.0675	0.000907475	-	-	YES	21	15.4368	0.000300233
513219831	solute carrier family 2, facilitated glucose transporter member 5	103	17.7462	0.000906304	-	-	YES	125	15.2915	0.00180408
363728984	coagulation factor X-like	114	19.7131	0.000903009	YES	-	YES	36	19.5171	0.000407083
66392162	unconventional myosin-Ic	452	78.3373	0.000900976	-	-	YES	62	88.3802	0.000154822
87196326	vesicle-associated membrane protein 3	44	7.638	0.000899531	-	-	YES	12	6.585	0.000401579
45384108	serine/threonine-protein phosphatase 2A catalytic subunit alpha isoform	132	23.1226	0.000891417	-	-	YES	7	20.2	7.6464e-05
513172517	inositol monophosphatase 1	122	21.4388	0.000888591	-	-	YES	167	21.3239	0.00172841
363746230	ubiquitin thioesterase OTUB1	88	15.593	0.000881244	-	-	YES	44	16.393	0.000592368
45383706	mimecan precursor	105	18.94	0.000865671	-	-	-
363736265	tubulin alpha-5 chain-like	152	27.4367	0.000865079	-	-	YES	31	26.5843	0.000257355
45382969	sulfotransferase 1C1	155	28.0279	0.000863545	-	-	YES	20	26.7449	0.000165039
45382221	extracellular fatty acid-binding protein precursor	84	15.2042	0.0008627	YES	-	YES	36	14.4322	0.000550511
45382123	vinculin	552	100.085	0.000861217	-	-	YES	67	106.842	0.000138398
71895597	nuclear transport factor 2	40	7.296	0.000856088	-	-	YES	10	5	0.000440424
45382931	proteasome subunit alpha type-7	122	22.3725	0.000851508	YES	-	YES	20	22.2432	0.000198441
318064688	ADP-ribosyl cyclase 2 precursor	89	16.4625	0.000844185	YES	-	YES	52	14.62	0.00078497
478446816	calcium and integrin-binding protein 1	98	18.163	0.000842523	-	-	YES	216	17.2267	0.00276726
45383085	sulfotransferase family cytosolic 1B member 1	110	20.5785	0.000834684	-	-	-
513199498	probable cation-transporting ATPase 13A5	339	63.7419	0.000830459	-	-	YES	266	61.3269	0.000957256
57530409	cytosolic non-specific dipeptidase	216	41.0687	0.00082127	-	-	YES	107	40.7455	0.000579564
482513648	glutathione peroxidase 1	63	12.075	0.000814698	-	-	YES	19	11.4971	0.000364686
57530448	serpin B6	143	27.5855	0.000809466	-	-	YES	137	26.4317	0.00114391
513160360	solute carrier organic anion transporter family member 1C1-like	195	37.7467	0.000806676	-	-	YES	214	33.623	0.00140467
475505726	glutathione S-transferase omega-1	133	25.8421	0.000803651	-	-	YES	14	24.9632	0.000123773
513164280	LOW QUALITY PROTEIN: sodium/hydrogen exchanger 2	163	31.68	0.000803426	-	-	YES	24	35.3948	0.000149647
513205135	ADP-ribosylation factor 4	76	14.7917	0.000802306	-	-	YES	33	13.955	0.000521893
480540318	selenium-binding protein 1	230	44.92	0.000799524	-	-	YES	52	41.479	0.000276676
52138663	F-actin-capping protein subunit alpha-2	102	20.0507	0.000794355	-	-	-
71895327	uncharacterized protein LOC422173	128	25.227	0.000792298	-	-	YES	15	23.9111	0.000138227
45382693	myosin-9	943	187.055	0.000787202	-	YES	YES	153	182.232	0.000185295
363736267	galactosidase, beta 1-like	126	25.0514	0.000785383	-	-	YES	312	21.7475	0.00316623
513185002	hepatocyte growth factor activator	193	38.3948	0.000784926	YES	-	YES	16	36.5452	9.66243e-05
45382561	ras-related protein Rab-2A	88	17.67	0.000777659	-	-	YES	20	17.795	0.000248044
71896465	programmed cell death 6-interacting protein	322	64.8781	0.000774998	-	YES	YES	38	64.6535	0.000129715
483968280	chymotrypsin-C precursor	44	8.92	0.000770249	-	-	-
513205477	protein FAM3D	106	21.5067	0.00076962	-	-	YES	51	23.2883	0.000483313
363744061	atrial natriuretic peptide receptor 2	311	63.182	0.000768618	-	-	YES	74	67.1888	0.00024307
118085502	villin-1	342	69.5032	0.00076836	-	-	YES	66	72.8764	0.000199873
45383856	sulfhydryl oxidase 1 precursor	215	44.1518	0.000760384	-	-	YES	230	41.7042	0.00121715
513220989	complement C2	241	49.8104	0.00075551	YES	-	YES	28	48.0872	0.000128507
52345405	leukocyte surface antigen CD47 precursor	64	13.25	0.000754236	-	-	YES	302	14.4942	0.00459844
363744277	aquaporin-7	53	10.9758	0.000754018	-	-	YES	45	10.6366	0.000933604
45384490	collagen alpha-1(XIV) chain precursor	404	83.8985	0.000751918	-	-	YES	200	69.3521	0.000636455
363733360	MOB kinase activator 1B	55	11.4275	0.000751545	-	-	YES	15	12.0079	0.000275662
444741714	lumican precursor	88	18.33	0.000749659	YES	-	-
482677670	dynein, light chain, LC8-type 1	33	6.93364	0.00074192	-	-	-
45383628	guanine nucleotide-binding protein G(k) subunit alpha	138	29.15	0.000739237	-	-	YES	83	25.669	0.000713619
474451704	annexin A7	160	34.1772	0.000731017	-	-	YES	50	36.346	0.000303606
45383031	retinal dehydrogenase 1	185	39.5689	0.000730064	-	-	YES	479	42.6483	0.00247874
513175882	angiotensinogen	165	35.3502	0.000728846	-	-	YES	35	34.4322	0.000224337
363728910	pseudouridine-5'-monophosphatase	85	18.255	0.000727077	-	-	YES	26	18.8875	0.000303806
52138689	lymphocyte antigen 86 precursor	71	15.2539	0.00072681	YES	-	-
513171378	programmed cell death protein 6	68	14.651	0.000724745	-	-	YES	24	13.3957	0.000395248
118101652	proteasome subunit beta type-2	75	16.176	0.000723991	-	-	YES	32	13.3187	0.000530255
57529571	programmed cell death protein 10	86	18.5574	0.000723644	-	-	YES	27	21.4359	0.000277983
513183409	sulfotransferase 1 family member D1	116	25.0983	0.0007217	-	-	-
513220516	gastrokine-1	31	6.775	0.000714489	YES	-	-
363743644	platelet glycoprotein Ib alpha chain-like	73	15.9654	0.00071398	YES	-	YES	55	15.16	0.000800683
118099442	erythrocyte band 7 integral membrane protein	84	18.524	0.000708088	-	YES	YES	44	20.0042	0.000485433
124249424	sorcin	58	12.795	0.000707833	-	-	YES	15	14.2921	0.000231628
347921808	prostaglandin reductase 2	89	19.7675	0.000703042	-	-	YES	12	16.465	0.000160832
45382099	CD9 antigen	46	10.2464	0.000701018	-	YES	YES	78	8.53381	0.0020172
45383307	acidic chitinase precursor	90	20.1109	0.000698803	YES	-	YES	24	15.0837	0.000351156
363732251	glutathione S-transferase-like	79	17.6833	0.0006976	-	-	YES	180	19.2283	0.00206599
45383337	SPARC precursor	96	21.58	0.000694645	YES	-	YES	181	18.3455	0.00217744
50731804	outer dense fiber protein 1	66	14.8408	0.000694431	-	-	YES	55	16.3017	0.000744608
45382235	glutathione S-transferase alpha 3	75	16.9752	0.000689907	-	-	YES	5	16.2668	6.783e-05
124339781	clathrin heavy chain 1	435	98.8584	0.000687098	-	YES	YES	44	67.604	0.000143641
513235208	puromycin-sensitive aminopeptidase	265	61.0165	0.000678175	-	-	YES	86	59.5627	0.000318655
71895051	ras-related protein Rab-10	94	21.6837	0.000676919	-	-	YES	33	22.4586	0.000324092
403224973	cathelicidin-B1 precursor	61	14.0933	0.000675864	-	-	-
477507214	maleylacetoacetate isomerase	57	13.17	0.000675822	-	-	YES	27	12.188	0.000488909
478621048	chymotrypsinogen 2-like precursor	54	12.48	0.000675651	YES	-	-
118097470	platelet-derived growth factor receptor beta	238	55.329	0.000671688	-	-	YES	137	55.0094	0.000549643
45382313	guanine nucleotide-binding protein G(i) subunit alpha-2	139	32.3233	0.000671494	-	YES	YES	71	26.6088	0.000588884
513236940	NAD(P)H-hydrate epimerase, partial	36	8.37917	0.00067088	-	-	-
513200400	ceruloplasmin	274	64.2169	0.000666261	YES	-	YES	29	60.829	0.000105217
45382399	trypsin I-P1 precursor	41	9.61	0.000666199	-	-	-
363728053	poly(U)-specific endoribonuclease-A-like	70	16.5017	0.00066239	-	-	YES	5	19.0083	5.80354e-05
363736987	calcium-binding protein 39	132	31.3225	0.000658053	-	-	YES	12	34.5947	7.6554e-05
513239874	NEDD8-conjugating enzyme Ubc12-like, partial	35	8.34	0.000655308	-	-	-
71895915	GMP reductase 1	100	24.1664	0.000646147	-	-	YES	28	24.6645	0.000250544
61098298	ras-related protein Rab-14	82	19.98	0.000640858	-	YES	YES	48	18.1608	0.000583314
45382785	beta-galactoside-binding lectin	40	9.811	0.000636634	-	-	-
313760582	N-acetylglucosamine-6-sulfatase precursor	128	31.5275	0.000633963	-	-	YES	36	28.8777	0.000275129
513239475	receptor expression-enhancing protein 6, partial	27	6.69	0.000630078	-	-	YES	19	5.345	0.000784361
513185805	EPS8-like 2, partial	213	52.8516	0.00062931	-	-	YES	67	55.2973	0.000267404
363739705	insulin-like growth factor binding protein, acid labile subunit	113	28.185	0.000626042	YES	-	-
86129446	1-phosphatidylinositol 4,5-bisphosphate phosphodiesterase zeta-1	179	45.1131	0.000619575	-	-	YES	128	47.4453	0.000595407
268370038	creatine kinase S-type, mitochondrial	138	34.994	0.000615785	-	-	YES	15	34.9595	9.46942e-05
119331160	quinone oxidoreductase	79	20.1708	0.000611571	-	-	YES	11	18.0852	0.000134235
45382397	trypsin II-P29 precursor	40	10.31	0.000605821	YES	-	-
45383528	actin-related protein 3	113	29.2078	0.00060412	-	-	YES	4	28.4905	3.09482e-05
45382879	aldo-keto reductase family 1 member B10	101	26.5121	0.000594867	-	-	-
61098334	ubiquitin-conjugating enzyme E2 N	57	14.9907	0.000593739	-	-	YES	61	14.8405	0.00090715
513220307	phosphopantothenate--cysteine ligase	105	27.6696	0.000592556	-	-	YES	20	28.0953	0.000157106
50730713	ES1 protein homolog, mitochondrial	83	21.8867	0.000592164	-	-	YES	19	21.6972	0.000193243
45382905	F-actin-capping protein subunit alpha-1	90	23.8148	0.000590117	-	-	-
46048906	T-complex protein 1 subunit delta	161	42.6352	0.000589659	-	-	YES	170	44.1801	0.000849217
71895185	dipeptidyl peptidase 4	160	42.4371	0.000588731	-	-	YES	15	36.5603	9.0548e-05
57530730	ras-related protein Rab-5A	55	14.72	0.000583443	-	YES	YES	8	15.5047	0.000113532
45382569	actin-related protein 2	101	27.1112	0.000581722	-	-	YES	49	31.5543	0.000342716
513239679	T-complex protein 1 subunit gamma, partial	53	14.24	0.000581178	-	-	-
71897245	ras-related protein Rab-35	67	18.1263	0.000577177	-	-	YES	8	18.203	9.66834e-05
60302768	septin-7	124	33.5925	0.000576398	-	-	YES	11	35.7413	6.78622e-05
326633233	ubiquitin-conjugating enzyme E2 variant 1	55	15.0087	0.000572218	-	-	YES	5	15.7275	7.01559e-05
363727569	cullin-associated NEDD8-dissociated protein 1	286	78.3463	0.000570021	-	-	YES	212	76.8208	0.000609051
45385807	tyrosine-protein kinase Yes	143	39.277	0.000568514	-	-	YES	79	39.9486	0.000436438
444189297	prostaglandin E synthase 3	57	15.9	0.000559785	-	-	YES	21	15.0455	0.00030758
485049501	keratin, type I cytoskeletal 19	114	31.8351	0.000559168	YES	-	YES	19	22.742	0.000183573
57524821	UPF0468 protein C16orf80 homolog	55	15.5361	0.000552795	-	-	YES	22	15.3261	0.00031582
50758110	malate dehydrogenase, mitochondrial	101	28.6042	0.00055136	-	-	YES	125	27.8142	0.000991839
60302718	T-complex protein 1 subunit beta	170	48.1705	0.000551075	-	YES	YES	176	46.4875	0.000835552
363738693	cAMP-dependent protein kinase type II-alpha regulatory subunit	117	33.3217	0.00054828	-	-	-
45382147	protein syndesmos precursor	55	15.6765	0.000547844	-	-	YES	11	16.3065	0.000148878
363741740	glutathione synthetase	136	39.1722	0.000542131	-	-	YES	20	39.5328	0.000111653
45382781	glutamine synthetase	83	23.9688	0.000540723	-	-	YES	13	23.4522	0.0001223
52138673	T-complex protein 1 subunit theta	169	49.21	0.000536262	-	-	YES	97	49.7909	0.000429951
480354948	claudin 10	42	12.29	0.000533631	-	-	-
363730444	tubulin beta-1 chain-like	84	24.7183	0.000530644	-	-	YES	89	23.7062	0.000828563
513208340	mesothelin-like protein-like	80	23.815	0.000524545	-	-	-
71896147	6-phosphogluconolactonase	36	10.73	0.000523897	-	-	-
513162786	chloride intracellular channel protein 6	149	44.4943	0.000522908	-	-	YES	114	36.6395	0.000686676
513185766	acyl-coenzyme A amino acid N-acyltransferase 2	65	19.5167	0.000520057	-	-	YES	22	17.1757	0.000282687
46048435	16 kDa beta-galactoside-binding lectin	52	15.9008	0.000510654	-	-	YES	8	16.1008	0.000109647
513223860	proteasome subunit beta type-4	33	10.138	0.000508282	-	-	YES	25	13.3119	0.000414472
94400858	secreted phosphoprotein 24	37	11.37	0.000508141	YES	-	-
513211937	delta-aminolevulinic acid dehydratase	76	23.3647	0.000507922	-	-	YES	41	26.9244	0.000336074
118090795	uncharacterized LOC422895	20	6.15881	0.00050708	-	-	YES	102	6.89232	0.00326612
513216375	glyoxalase domain-containing protein 4	102	31.5018	0.000505601	-	-	YES	13	30.6973	9.3463e-05
45382361	aminopeptidase N	128	39.555	0.000505303	YES	-	YES	343	32.2162	0.00234972
513183217	claudin-23	39	12.0871	0.00050383	-	-	-
513185632	attractin, partial	211	65.4652	0.000503286	-	-	YES	552	62.5732	0.00194692
363742203	14-3-3 protein sigma	84	26.199	0.000500654	-	-	-
45382329	translationally-controlled tumor protein homolog	35	11.035	0.000495267	-	-	-
513198999	6-phosphofructokinase, liver type	148	47.0483	0.000491203	-	-	YES	39	49.337	0.000174457
45383972	angiogenin precursor	26	8.3075	0.000488704	YES	-	-
513193346	unconventional myosin-Ib	282	90.1635	0.000488384	-	-	YES	398	100.357	0.000875248
513164476	ATP-dependent (S)-NAD(P)H-hydrate dehydratase	85	27.2911	0.000486341	-	-	YES	19	24.7158	0.000169658
313851080	leucine-rich repeat-containing protein 57	55	17.722	0.000484611	-	-	YES	14	18.7666	0.000164642
118083662	vitamin K-dependent protein S	141	45.5865	0.000482976	YES	-	YES	24	48.1576	0.000109988
471434827	chromosome 1 open reading frame, human C11orf54	68	22.07	0.000481116	-	-	YES	36	20.4495	0.000388524
57529488	Golgin subfamily A member 7	31	10.13	0.000477854	-	-	-
513200936	mannose-6-phosphate isomerase, partial	61	20.0707	0.000474582	-	-	YES	51	19.7128	0.000570921
45382251	ubiquitin carboxyl-terminal hydrolase isozyme L3	46	15.1533	0.000474016	-	-	-
118092623	inorganic pyrophosphatase	85	28.0021	0.000473993	-	-	YES	11	28.3855	8.5525e-05
363732253	glutathione S-transferase	52	17.244	0.000470878	-	-	YES	49	17.9862	0.000601248
72535161	EF-hand domain-containing protein D1	71	23.5742	0.00047029	-	-	YES	10	26.2492	8.40778e-05
491223995	aldo-keto reductase family 1, member B1-like	80	26.6618	0.000468536	-	-	YES	107	26.9663	0.000875707
513198470	uncharacterized protein LOC772239	41	13.7525	0.000465528	-	-	-
478621118	V-type proton ATPase subunit G 1	20	6.7225	0.000464561	-	-	YES	8	7.7	0.000229296
45382907	receptor-type tyrosine-protein phosphatase eta precursor	182	61.6197	0.000461206	-	-	YES	90	49.923	0.000397868
71894743	phosphoglycolate phosphatase	56	18.9942	0.000460374	-	-	YES	12	18.6386	0.00014209
513210055	P2X purinoceptor 7	138	46.9031	0.000459432	-	-	YES	8	50.5888	3.48343e-05
118100425	dynein light chain 2, cytoplasmic	21	7.15667	0.000458197	-	-	YES	18	7.25	0.000546404
57529899	proteasome subunit alpha type-3	69	23.5922	0.000456692	-	-	YES	37	25.33	0.000322377
284520111	cerebellin-2 precursor	33	11.287	0.00045654	-	-	-
513172706	ribonuclease UK114	43	14.8067	0.000453476	-	-	YES	6	14.8825	8.89759e-05
45383366	proteasome subunit beta type-7	44	15.2983	0.000449109	-	-	-
60302796	SH3 domain-binding glutamic acid-rich-like protein	30	10.4471	0.000448401	-	-	-
56711270	protein XRP2	73	25.5329	0.000446443	-	-	-
118092065	60 kDa lysophospholipase	117	42.0471	0.000434503	-	-	YES	7	38.5358	4.00895e-05
157951672	fructose-bisphosphate aldolase B	69	24.8267	0.000433984	-	-	YES	6	26.8915	4.91974e-05
52138719	neuroserpin precursor	68	24.5245	0.000432965	-	-	YES	46	22.079	0.000459807
45384138	bleomycin hydrolase	85	30.6975	0.000432374	-	-	YES	8	28.7943	6.13169e-05
50729086	branched-chain-amino-acid aminotransferase, cytosolic	50	18.1833	0.000429378	-	-	YES	28	19.2024	0.00032181
57529999	toll-interacting protein	45	16.4292	0.000427701	-	-	YES	19	14.1239	0.000296891
47604920	phenylalanine-4-hydroxylase	92	33.7475	0.000425686	-	-	-
56118964	sialic acid synthase	73	26.874	0.000424164	-	-	-
118405198	cytochrome c	31	11.4177	0.000423963	-	-	-
513176485	UPF0364 protein C6orf211 homolog, partial	91	33.5363	0.00042371	-	-	YES	10	28.9354	7.62724e-05
50751384	di-N-acetylchitobiase	73	26.9186	0.000423462	-	-	-
60302792	RAP2C, member of RAS oncogene family	33	12.2381	0.000420892	-	-	-
61098280	hydroxyacylglutathione hydrolase, mitochondrial precursor	61	22.6856	0.000419879	-	-	-
478621068	adenine phosphoribosyltransferase-like	50	18.7489	0.000416426	-	-	-
513228208	haloacid dehalogenase-like hydrolase domain containing 2	43	16.1262	0.000416369	-	-	YES	17	16.6517	0.000225313
433282973	complement factor I precursor	118	44.7479	0.000411768	YES	-	YES	9	50.0044	3.97181e-05
57525148	ubiquitin-conjugating enzyme E2 L3	30	11.4095	0.000410581	-	-	-
478431115	NAD(P)H dehydrogenase [quinone] 1	48	18.2808	0.000410004	-	-	-
513229173	lipid phosphate phosphohydrolase 1	30	11.5375	0.000405578	-	-	YES	34	5.73	0.00129685
45384190	translin	43	16.6255	0.000403866	-	-	YES	63	17.4795	0.000795442
118104602	alpha-aminoadipic semialdehyde dehydrogenase	94	36.5205	0.000401915	-	-	-
71896431	filamin-B	493	193.208	0.000398442	-	-	YES	114	176.868	0.00014225
71895603	lysosomal protective protein precursor	53	20.8875	0.000396217	-	-	-
71896025	UMP-CMP kinase	43	16.9624	0.000395845	-	-	YES	37	18.9525	0.00043077
71895027	eukaryotic translation initiation factor 6	27	10.746	0.000392338	-	-	-
45384028	protein S100-A11	18	7.23074	0.000388717	-	-	-
513190481	uncharacterized protein C10orf107 homolog	35	14.0825	0.000388089	-	-	-
478431069	PDZK1-interacting protein 1 precursor	22	8.89	0.000386424	-	-	-
363734923	cytoplasmic dynein 1 heavy chain 1	877	355.175	0.000385568	-	-	YES	209	356.84	0.000129262
50745642	ribose-phosphate pyrophosphokinase 1	54	21.8775	0.000385425	-	-	-
513208722	transmembrane channel-like 5	99	40.1933	0.000384613	-	-	YES	73	45.5926	0.000353367
326368309	guanine nucleotide-binding protein G(I)/G(S)/G(O) subunit gamma-10	15	6.11	0.000383348	-	-	-
513196126	cysteine-rich protein 2	26	10.848	0.000374254	-	-	YES	14	17.5725	0.000175829
513200939	secretory carrier-associated membrane protein 2, partial	21	8.78833	0.000373126	-	-	YES	19	8.34833	0.000502236
118093746	actin-related protein 2/3 complex subunit 2	69	29.0606	0.000370756	-	-	YES	15	28.8124	0.000114897
513233697	soluble scavenger receptor cysteine-rich domain-containing protein SSC5D-like	31	13.08	0.000370081	-	-	-
513201086	ras-related protein Rab-8B	60	25.3614	0.000369421	-	-	YES	68	26.7531	0.000560961
118096822	transketolase	99	42.1205	0.000367016	-	YES	YES	127	43.7982	0.000639948
57529989	ribonuclease inhibitor	72	30.6525	0.000366784	-	-	-
86129490	low molecular weight phosphotyrosine protein phosphatase	39	16.6257	0.000366292	-	-	-
50751150	calcyclin-binding protein	65	27.7196	0.000366159	-	-	-
56118628	adapter molecule crk	56	23.9397	0.000365269	-	-	YES	2	24.3128	1.80314e-05
118103279	cartilage oligomeric matrix protein	122	52.192	0.000365005	-	-	-
363745254	hemoglobin subunit alpha-D-like	30	12.8367	0.000364932	-	-	YES	17	10.2467	0.000366154
513183223	septin-11	79	33.9535	0.000363317	-	-	YES	22	36.7352	0.000132171
45383476	transforming growth factor beta receptor type 3 precursor	108	46.7779	0.000360517	-	-	YES	12	47.5542	5.56749e-05
363736119	glycerol-3-phosphate dehydrogenase 1-like protein	69	29.9968	0.000359184	-	-	YES	14	30.8938	0.000100012
513189030	uncharacterized protein LOC772339	130	56.9089	0.000356703	YES	-	YES	31	57.5692	0.000118842
513184142	mitochondria-eating protein	78	34.1684	0.000356462	-	-	YES	20	34.1243	0.000129207
45382333	hypoxanthine-guanine phosphoribosyltransferase	48	21.0983	0.000355252	-	-	-
118086389	adenylyl cyclase-associated protein 2	89	39.9172	0.000348156	-	-	YES	12	34.9892	7.56911e-05
50806608	thioredoxin-like 1	51	23.0015	0.000346224	-	-	YES	18	19.3667	0.000205103
363744942	peptidyl-prolyl cis-trans isomerase C	32	14.46	0.000345561	-	-	-
513217491	adenosylhomocysteinase	59	26.9061	0.000342409	-	-	-
118094713	complement component C8 alpha chain	90	41.4608	0.000338959	YES	-	-
363741091	chemokine	14	6.49	0.000336842	-	-	-
45382045	unconventional myosin-VI	235	109.109	0.000336318	-	-	YES	211	119.55	0.000389521
363739237	glucosamine-6-phosphate isomerase 1-like	42	19.52	0.00033598	-	-	YES	25	20.1817	0.000273388
513237565	alpha-soluble NSF attachment protein-like	47	22.0087	0.000333462	-	-	YES	5	24.9236	4.41287e-05
57525423	V-type proton ATPase subunit E 1	47	22.0378	0.000333022	-	-	YES	4	21.9946	4.01286e-05
118405176	actin-related protein 2/3 complex subunit 1A	55	25.828	0.000332518	-	-	-
270288808	argininosuccinate lyase	68	31.9955	0.000331866	YES	-	-
71895451	twinfilin-2	60	28.2583	0.000331549	-	-	-
71896943	decorin precursor	63	29.773	0.000330416	-	-	-
448261627	ATP synthase subunit beta, mitochondrial precursor	69	32.7083	0.000329408	-	-	YES	6	31.657	4.18249e-05
513217471	dynein light chain roadblock-type 1	19	9.098	0.0003261	-	-	-
118104237	isochorismatase domain-containing protein 1	38	18.226	0.000325563	-	-	YES	30	16.4396	0.000402741
60302752	ras-related protein Rab-11B	49	23.6517	0.000323501	-	-	-
45383816	protein S100-A6	15	7.308	0.000320442	-	-	YES	35	7.81729	0.000988119
363731488	aldose 1-epimerase	40	19.5575	0.000319367	-	-	-
46395493	deoxyribonuclease-1 precursor	26	12.859	0.000315725	-	-	-
118088436	dynein light chain Tctex-type 1	16	7.92667	0.00031519	-	-	-
45384164	alcohol dehydrogenase 6	42	20.94	0.000313196	-	-	YES	53	22.0488	0.00053045
71894963	glia maturation factor beta	26	12.9874	0.000312604	-	-	-
118103033	synaptic vesicle membrane protein VAT-1 homolog	49	24.4792	0.000312567	-	-	YES	31	27.847	0.000245686
46048705	GTPase HRas precursor	34	17.1585	0.000309416	-	-	YES	107	17.6583	0.00133731
513164696	ras-related protein Rap-2a	34	17.3825	0.000305429	-	-	YES	7	16.107	9.58945e-05
75832158	C4b-binding protein alpha chain precursor	96	49.2549	0.000304344	YES	-	-
56605900	trafficking protein particle complex subunit 3	30	15.49	0.000302422	-	-	-
45383562	endoplasmin precursor	138	71.3445	0.000302038	-	-	YES	95	70.8625	0.000295872
513179611	cathepsin B	53	27.5875	0.00029999	-	-	YES	4	24.656	3.57935e-05
71895129	lambda-crystallin homolog	37	19.285	0.000299589	-	-	-
71895783	adenylosuccinate synthetase isozyme 2	68	35.5913	0.000298338	-	-	YES	11	31.8063	7.63267e-05
45383834	60S ribosomal protein L22	15	7.85475	0.000298196	-	-	-
478733013	chromosome 17 open reading frame, human C9orf9	23	12.0762	0.000297401	-	-	-
57529848	adenosine kinase	48	25.2435	0.000296917	-	-	-
45383013	carboxypeptidase A1 preproprotein	34	17.9438	0.000295876	-	-	-
45384252	2',3'-cyclic-nucleotide 3'-phosphodiesterase	89	47.1366	0.000294832	-	-	YES	39	52.5857	0.000163679
476007880	carboxypeptidase B preproprotein	48	25.4789	0.000294174	-	-	-
513212065	protein FAM166A	29	15.427	0.000293535	-	-	-
459683840	lactadherin	65	34.9713	0.000290231	-	YES	-
477555784	actin-related protein 2/3 complex subunit 3	26	13.9952	0.000290094	-	-	-
57525011	S-phase kinase-associated protein 1	34	18.3704	0.000289005	-	-	-
513196353	4-trimethylaminobutyraldehyde dehydrogenase	64	34.88	0.000286515	-	-	YES	35	36.9432	0.000209089
71895479	phosphomannomutase 2	52	28.593	0.000283979	-	-	-
50736221	golgi-associated plant pathogenesis-related protein 1	24	13.225	0.000283373	-	-	YES	24	13.8326	0.000382877
363733272	glutathione reductase, mitochondrial	49	27.0019	0.000283364	-	-	YES	19	27.3705	0.000153204
45383812	mitogen-activated protein kinase 1	52	28.7307	0.000282618	-	-	YES	14	30.3493	0.000101807
513188589	galactocerebrosidase	49	27.0994	0.000282345	-	-	YES	6	22.199	5.96507e-05
513237543	EMILIN-1-like	15	8.30417	0.000282002	-	-	-
45383504	lissencephaly-1 homolog	65	36.0308	0.000281697	-	-	YES	4	36.7775	2.39531e-05
71895471	acylamino-acid-releasing enzyme	73	40.5315	0.000281237	-	-	YES	9	38.3068	5.18518e-05
45384280	calpain-1 catalytic subunit	93	51.9017	0.000279798	-	-	YES	6	51.0105	2.5863e-05
513181417	LOW QUALITY PROTEIN: ADP/ATP translocase 2	55	30.875	0.000278163	-	-	YES	11	35.4788	6.8419e-05
477507185	GDP-L-fucose synthase	39	21.8975	0.000278108	-	-	YES	10	21.2006	0.000104099
71894915	ras-related protein Rab-22A	34	19.1127	0.00027778	-	-	-
363742094	V-type proton ATPase subunit B, brain isoform	65	36.7167	0.000276435	-	-	YES	19	35.8752	0.000116884
45383702	superoxide dismutase [Mn], mitochondrial precursor	22	12.4647	0.000275604	-	-	-
513226031	secernin-2	39	22.2855	0.000273266	-	-	-
57530301	T-complex protein 1 subunit alpha	77	44.1922	0.000272075	-	YES	YES	45	47.4174	0.000209446
363745926	guanine nucleotide-binding protein G(I)/G(S)/G(O) subunit gamma-7-like	12	6.93833	0.000270012	-	-	YES	8	9.34667	0.000188786
513232894	aminopeptidase Q-like	103	59.729	0.000269275	-	-	-
363734039	dispanin subfamily A member 2b-like	10	5.81	0.000268573	-	-	-
363744981	glycerol-3-phosphate dehydrogenase [NAD(+)], cytoplasmic-like	51	29.685	0.000268273	-	-	-
71894821	osteoclast-stimulating factor 1	25	14.5867	0.000267625	-	-	-
363742947	nitrilase homolog 1	28	16.556	0.000264086	-	-	YES	9	16.3527	0.000121465
429544679	inosine triphosphate pyrophosphatase	28	16.59	0.000263545	-	-	-
49169816	glutathione S-transferase	31	18.6402	0.00025969	-	-	YES	182	19.7231	0.00203654
513239250	natterin-3-like	38	22.9223	0.000258862	-	-	-
47777293	putative ISG12-2 protein	9	5.5	0.000255519	-	-	-
46048771	adenylate kinase isoenzyme 1	37	22.638	0.000255215	-	-	-
118085986	dnaJ homolog subfamily C member 13	252	154.223	0.000255149	-	-	YES	32	168.03	4.203e-05
86129444	phosphatidylinositol transfer protein beta isoform	49	30.0486	0.000254633	-	-	-
513208830	tektin-5	74	45.3995	0.000254521	-	-	-
113206156	N-acetylmuramoyl-L-alanine amidase precursor	30	18.4177	0.000254349	YES	-	YES	133	15.8763	0.00184884
45383468	coagulation factor IX precursor	60	37.0143	0.000253119	YES	-	-
56118966	60S ribosomal protein L30	15	9.35917	0.000250263	-	-	-
72535134	cytoplasmic aconitate hydratase	97	60.9076	0.000248681	-	-	-
54020716	nicastrin precursor	52	32.6547	0.000248657	-	-	YES	46	26.8771	0.000377722
363736352	LOW QUALITY PROTEIN: 14 kDa phosphohistidine phosphatase	22	13.818	0.000248611	-	-	-
45382349	neuronal growth regulator 1 precursor	32	20.11	0.000248474	-	-	YES	61	20.3369	0.000661974
118085711	acyl-CoA-binding protein	17	10.7199	0.000247629	-	-	YES	73	12.5154	0.00128728
45382379	tyrosine-protein kinase JAK1	147	93.0586	0.000246663	-	-	YES	143	105.304	0.000299702
118086124	prostatic acid phosphatase	38	24.1583	0.000245618	-	-	-
45382385	interleukin-6 receptor subunit beta precursor	75	47.8359	0.000244822	YES	-	YES	50	41.7482	0.00026432
71897131	transmembrane channel-like protein 7	61	38.9225	0.000244722	-	-	YES	21	36.9961	0.000125274
45383339	growth factor receptor-bound protein 2	32	20.515	0.000243569	-	-	-
71895881	ubiquitin-conjugating enzyme E2 K	28	18.0575	0.000242127	-	-	-
61098226	ubiquitin-like protein 3	15	9.8975	0.000236651	-	-	-
513214099	N-sulphoglucosamine sulphohydrolase	32	21.1615	0.000236128	-	-	YES	31	18.6549	0.000366746
57530236	ectonucleotide pyrophosphatase/phosphodiesterase family member 4 precursor	39	25.8483	0.0002356	-	-	YES	20	23.2883	0.000189535
56118984	alpha-centractin	40	26.5697	0.000235081	-	-	YES	17	27.1517	0.000138181
71895073	1,2-dihydroxy-3-keto-5-methylthiopentene dioxygenase	29	19.2741	0.000234946	-	-	YES	8	19.6525	8.98219e-05
45384070	neurocalcin-delta	31	20.6262	0.000234685	-	-	YES	29	20.085	0.000318657
60302662	neuronal membrane glycoprotein M6-b	14	9.32	0.000234561	-	-	-
46048932	sodium-dependent phosphate transport protein 2B	45	30.0229	0.000234047	-	-	YES	20	23.9146	0.00018446
[truncated: 549 more rows]

## Sheet: Blood Plasma GO
GOID	GO_term	Frequency	Genome frequency	P-value	Corrected P-value	Gene(s)
[truncated: 96 more rows]
