# Supplementary material for: The Seminal fluid proteome of the polyandrous Red junglefowl offers insights into the molecular basis of fertility, reproductive ageing and domestication
Source: Sci Rep. 2016 Nov 2;6:35864. doi: 10.1038/srep35864 (PMC5090203; doi:10.1038/srep35864)
Supplement: Supplementary Table S2 [file srep35864-s2.xls]

## Sheet: Title
Seminal fluid proteome of the polyandrous Red junglefowl offers insights
on the molecular basis of fertility, reproductive ageing and domestication
Kirill Borziak1*, Aitor Alvarez-Fernandez2*, Tim Karr3, Tommaso Pizzari2, Steve Dorus1†
1 Center for Reproductive Evolution, Department of Biology, Syracuse University, US.
2 Edward Grey Institute, Department of Zoology, University of Oxford, UK.
3 Drosophila Genetic Resource Center, Kyoto Institute of Technology, Saga Ippongi-cho, Ukyo-ku, Kyoto 616-8354, Japan.

## Sheet: PCA1
PCA 1 Analysis															Dim.	Category	Correlation Coefficient	t	d.f	p-value
	PC Coordinate				Squared cosine				Contribution to PC construction						1	Old Slow	0.985	165.52	838	< 2.2E-16
GI number	Dim.1	Dim.2	Dim.3	Dim.4	Dim.1	Dim.2	Dim.3	Dim.4	Dim.1	Dim.2	Dim.3	Dim.4			1	Old Fast	0.956	95.35	838	< 2.2E-16
45383974	22.03	0.11	1.14	-0.73	1	0	0	0	15.21	0.01	3.36	2.53			1	Young Slow	0.982	152.07	838	< 2.2E-16
45384444	18.53	-3.9	-1.72	0.4	0.95	0.04	0.01	0	10.76	14.03	7.65	0.77			1	Young Fast	0.974	124.86	838	< 2.2E-16
45384320	14.4	2.45	-1.24	-0.3	0.96	0.03	0.01	0	6.5	5.54	4	0.44			2	Old Slow	-0.109	-3.19	838	0.001
363727504	12.62	2.53	-0.05	0.06	0.96	0.04	0	0	4.99	5.89	0.01	0.02			2	Old Fast	0.278	8.3976	838	< 2.2e-16
48976029	12.13	-1.66	0.33	-0.02	0.98	0.02	0	0	4.61	2.55	0.28	0			2	Young Slow	0.033	0.96686	838	0.333
48675889	11.13	-1.97	-0.41	0.1	0.97	0.03	0	0	3.88	3.58	0.44	0.05			2	Young Fast	-0.195	-5.7778	838	< 2.2E-16
45385813	9.21	0.86	0.06	-0.19	0.99	0.01	0	0	2.66	0.68	0.01	0.16			3	Old Slow	0.054	1.58	838	0.114
363729530	8.37	-0.34	0.54	0.3	0.99	0	0	0	2.19	0.11	0.76	0.42			3	Old Fast	0.08	2.3472	838	0.01915
46395491	7.6	-0.08	0.54	-0.2	0.99	0	0.01	0	1.81	0.01	0.76	0.19			3	Young Slow	-0.183	-5.3965	838	8.849e-08
118098729	6.7	1.55	-0.26	0.05	0.95	0.05	0	0	1.4	2.21	0.17	0.01			3	Young Fast	0.053	1.5534	838	0.12
513157208	6.59	0.94	0.64	0.27	0.97	0.02	0.01	0	1.36	0.81	1.05	0.36
513206786	6.26	-0.41	0.59	-0.08	0.99	0	0.01	0	1.23	0.15	0.9	0.03
45382961	6.1	-1.49	-0.79	-0.02	0.93	0.06	0.02	0	1.17	2.06	1.63	0
363735454	6.04	-0.69	0.36	0.73	0.97	0.01	0	0.01	1.14	0.44	0.33	2.54
46048651	5.99	1.77	0.1	0.19	0.92	0.08	0	0	1.12	2.88	0.03	0.16
46048961	5.91	0.54	0.14	0.5	0.98	0.01	0	0.01	1.09	0.27	0.05	1.2
363744162	5.83	0.72	-0.24	0.11	0.98	0.02	0	0	1.07	0.48	0.15	0.06
513186154	5.8	0.58	-0.87	0.99	0.94	0.01	0.02	0.03	1.05	0.31	1.96	4.7
71895711	5.8	0.95	-0.02	-0.45	0.97	0.03	0	0.01	1.06	0.84	0	0.95
45382927	5.64	0.09	2.34	0.31	0.85	0	0.15	0	1	0.01	14.23	0.46
392513682	5.61	0.89	0.05	0.03	0.98	0.02	0	0	0.99	0.73	0.01	0
319655747	5.52	0.61	0.29	0.7	0.97	0.01	0	0.02	0.96	0.34	0.21	2.36
310772215	5.36	0.08	-0.03	0.13	1	0	0	0	0.9	0.01	0	0.08
54020687	5	0.1	-0.23	-0.34	0.99	0	0	0	0.78	0.01	0.14	0.57
50749164	4.76	-1.05	-0.38	0.02	0.95	0.05	0.01	0	0.71	1.02	0.38	0
363740142	4.6	0.74	-0.59	0.05	0.96	0.03	0.02	0	0.66	0.51	0.91	0.01
49169791	4.28	-1.76	0.36	-0.68	0.83	0.14	0.01	0.02	0.57	2.87	0.33	2.2
45384386	4.24	-0.5	0.32	-0.2	0.98	0.01	0.01	0	0.56	0.23	0.27	0.18
45383766	4.22	0.43	0.07	-0.22	0.99	0.01	0	0	0.56	0.17	0.01	0.22
157954047	4.11	-0.15	-0.44	-0.5	0.97	0	0.01	0.01	0.53	0.02	0.51	1.17
45382425	3.92	-0.53	0.28	0.11	0.98	0.02	0.01	0	0.48	0.26	0.21	0.06
118091536	3.93	0.3	0.22	-0.2	0.99	0.01	0	0	0.48	0.08	0.12	0.2
429484490	3.84	-0.33	0.06	0.43	0.98	0.01	0	0.01	0.46	0.1	0.01	0.89
330417943	3.86	0.27	-0.43	-0.17	0.98	0	0.01	0	0.47	0.07	0.47	0.13
513225677	3.74	-0.71	0.07	0.02	0.96	0.03	0	0	0.44	0.47	0.01	0
363745252	3.71	-1.7	0.34	-1.05	0.77	0.16	0.01	0.06	0.43	2.68	0.3	5.21
71895985	3.52	0.35	-0.1	0.07	0.99	0.01	0	0	0.39	0.11	0.03	0.02
55741594	3.45	0.45	-0.22	0.25	0.97	0.02	0	0.01	0.37	0.19	0.13	0.29
45382541	3.35	-0.63	-0.08	0.51	0.94	0.03	0	0.02	0.35	0.37	0.02	1.26
429836849	3.28	-0.34	0.15	-0.21	0.98	0.01	0	0	0.34	0.1	0.06	0.2
363732580	3.27	0.09	0.52	-0.22	0.97	0	0.02	0	0.34	0.01	0.7	0.23
46048768	3.28	0.47	-0.12	0.11	0.98	0.02	0	0	0.34	0.2	0.04	0.06
45382061	3.15	0.1	-0.23	-0.25	0.99	0	0.01	0.01	0.31	0.01	0.13	0.3
45384340	3.1	0.41	-0.29	0.25	0.97	0.02	0.01	0.01	0.3	0.15	0.21	0.3
487439524	2.95	-0.81	0.51	0.49	0.88	0.07	0.03	0.02	0.27	0.6	0.67	1.14
513167477	2.99	0.6	-0.33	0.01	0.95	0.04	0.01	0	0.28	0.33	0.28	0
513157194	2.89	0.49	0.43	0.37	0.94	0.03	0.02	0.02	0.26	0.23	0.48	0.64
45384392	2.84	-0.13	0.47	-0.16	0.97	0	0.03	0	0.25	0.01	0.57	0.12
45383612	2.79	-0.48	0.39	0.18	0.95	0.03	0.02	0	0.24	0.21	0.4	0.15
50752381	2.73	-0.6	-0.46	0.35	0.91	0.04	0.03	0.02	0.23	0.33	0.56	0.58
513183190	2.76	0.27	-0.17	0.16	0.98	0.01	0	0	0.24	0.07	0.08	0.13
71896973	2.67	0.2	-0.47	-0.19	0.96	0.01	0.03	0	0.22	0.04	0.56	0.18
45384500	2.57	-0.87	0.23	0.26	0.88	0.1	0.01	0.01	0.21	0.69	0.13	0.33
45382053	2.6	0.43	0.03	0.3	0.96	0.03	0	0.01	0.21	0.17	0	0.43
124249432	2.58	0.46	-0.08	0.04	0.97	0.03	0	0	0.21	0.2	0.02	0.01
513240096	2.5	-0.44	0.76	-0.07	0.89	0.03	0.08	0	0.2	0.18	1.49	0.02
45382787	2.41	-0.18	0.04	0.1	0.99	0.01	0	0	0.18	0.03	0.01	0.04
45382845	2.43	1.01	0.22	-0.12	0.84	0.15	0.01	0	0.18	0.95	0.12	0.07
118088308	2.29	-1.22	0.36	0.09	0.76	0.22	0.02	0	0.16	1.38	0.34	0.04
55741616	2.33	0.69	-0.02	0.19	0.91	0.08	0	0.01	0.17	0.44	0	0.16
261490820	2.31	0.31	-0.28	-0.23	0.96	0.02	0.01	0.01	0.17	0.09	0.21	0.25
363728304	2.22	-0.69	-0.29	-0.21	0.89	0.09	0.02	0.01	0.15	0.44	0.22	0.21
50752600	2.16	-0.67	0.57	-0.16	0.86	0.08	0.06	0	0.15	0.41	0.84	0.12
86129492	2.23	0.02	-0.39	-0.51	0.92	0	0.03	0.05	0.16	0	0.39	1.22
363746526	2.14	-0.3	0.4	0.15	0.94	0.02	0.03	0	0.14	0.08	0.41	0.1
513219475	2.15	0.46	0.01	-0.22	0.95	0.04	0	0.01	0.15	0.2	0	0.22
45382651	2.12	0.83	0.25	0.21	0.85	0.13	0.01	0.01	0.14	0.63	0.16	0.21
363736402	2.07	-0.55	-0.14	0.26	0.92	0.06	0	0.01	0.13	0.28	0.05	0.33
57530666	2.1	0.24	-0.2	0.25	0.96	0.01	0.01	0.01	0.14	0.05	0.1	0.29
303227902	2.07	-0.01	-0.13	0.52	0.94	0	0	0.06	0.13	0	0.04	1.27
513199562	2.03	-0.53	0.33	0.39	0.88	0.06	0.02	0.03	0.13	0.26	0.29	0.74
513235259	2.07	0.71	0.28	-0.21	0.87	0.1	0.02	0.01	0.13	0.46	0.2	0.21
153792243	2.05	0.38	0.32	-0.1	0.94	0.03	0.02	0	0.13	0.13	0.27	0.05
45384370	2.02	0.23	-0.15	-0.04	0.98	0.01	0.01	0	0.13	0.05	0.06	0.01
46048795	1.97	-0.31	0.29	0.1	0.95	0.02	0.02	0	0.12	0.09	0.22	0.05
125630639	2.03	1.05	0.09	-0.07	0.79	0.21	0	0	0.13	1.02	0.02	0.03
45382303	1.97	-0.27	0.31	-0.15	0.95	0.02	0.02	0.01	0.12	0.06	0.24	0.11
482677659	1.96	0.28	-0.36	-0.03	0.95	0.02	0.03	0	0.12	0.07	0.34	0
363734612	1.95	0.17	-0.25	-0.08	0.97	0.01	0.02	0	0.12	0.03	0.17	0.03
253735708	1.89	-0.39	0.05	0.2	0.95	0.04	0	0.01	0.11	0.14	0.01	0.2
397529551	1.93	0.57	0.12	0.14	0.91	0.08	0	0.01	0.12	0.3	0.03	0.1
86129578	1.82	0.05	-0.04	-0.02	1	0	0	0	0.1	0	0	0
71897249	1.84	0.65	0	0	0.89	0.11	0	0	0.11	0.39	0	0
363733983	1.8	0.34	0.09	-0.21	0.95	0.03	0	0.01	0.1	0.11	0.02	0.21
363744817	1.72	-0.17	-0.05	0.33	0.96	0.01	0	0.03	0.09	0.03	0.01	0.51
476007898	1.64	-0.3	1.09	0.75	0.6	0.02	0.26	0.12	0.08	0.08	3.07	2.65
45384260	1.72	-0.21	-0.23	-0.29	0.94	0.01	0.02	0.03	0.09	0.04	0.14	0.39
363745877	1.63	-0.68	0.07	0.1	0.85	0.15	0	0	0.08	0.43	0.01	0.04
513236065	1.63	-0.6	0	0.03	0.88	0.12	0	0	0.08	0.33	0	0.01
45382957	1.6	-0.53	0.14	-0.08	0.89	0.1	0.01	0	0.08	0.26	0.05	0.03
478246985	1.6	-0.49	-0.16	0.03	0.9	0.09	0.01	0	0.08	0.22	0.07	0
45384330	1.6	0.46	0.12	0.02	0.92	0.08	0	0	0.08	0.2	0.04	0
45383093	1.56	0.15	-0.19	-0.07	0.97	0.01	0.01	0	0.08	0.02	0.09	0.02
513175513	1.54	0.29	-0.12	-0.01	0.96	0.03	0.01	0	0.07	0.08	0.04	0
478732996	1.49	-0.64	0.22	-0.21	0.82	0.15	0.02	0.02	0.07	0.38	0.12	0.22
61657937	1.53	0.49	0.12	-0.08	0.9	0.09	0.01	0	0.07	0.22	0.04	0.03
268370291	1.51	0.43	0.03	-0.05	0.92	0.07	0	0	0.07	0.17	0	0.01
513161272	1.47	0.21	0.39	-0.46	0.84	0.02	0.06	0.08	0.07	0.04	0.39	1.02
513206743	1.4	-0.17	0.3	0.22	0.92	0.01	0.04	0.02	0.06	0.03	0.23	0.22
57530355	1.38	-0.23	0.1	-0.32	0.92	0.03	0	0.05	0.06	0.05	0.03	0.49
45384486	1.39	0.22	-0.42	-0.11	0.89	0.02	0.08	0.01	0.06	0.05	0.47	0.06
56119054	1.31	0.3	-0.06	-0.1	0.94	0.05	0	0.01	0.05	0.08	0.01	0.05
45383930	1.28	0.15	-0.44	0.16	0.87	0.01	0.1	0.01	0.05	0.02	0.5	0.12
513158924	1.24	0.46	-0.13	0.02	0.87	0.12	0.01	0	0.05	0.2	0.05	0
363744257	1.23	0.63	-0.03	-0.06	0.79	0.21	0	0	0.05	0.37	0	0.02
513227300	1.15	-0.3	0.13	0.05	0.92	0.06	0.01	0	0.04	0.08	0.04	0.01
513230961	1.16	0.32	0.08	-0.04	0.92	0.07	0	0	0.04	0.09	0.02	0.01
118098359	1.11	-0.39	0.29	-0.16	0.83	0.1	0.06	0.02	0.04	0.14	0.21	0.11
71897035	1.14	0.38	-0.01	0.19	0.88	0.1	0	0.02	0.04	0.13	0	0.16
45382979	1.12	0.06	0.04	0.09	0.99	0	0	0.01	0.04	0	0	0.04
57529509	1.12	0.4	0.27	-0.3	0.8	0.1	0.05	0.06	0.04	0.14	0.18	0.42
118101125	1.08	-0.15	0.13	0.22	0.93	0.02	0.01	0.04	0.04	0.02	0.04	0.24
45384348	1.06	0.31	0.15	-0.14	0.89	0.08	0.02	0.02	0.04	0.09	0.06	0.1
363741117	1.03	-0.5	0.03	-0.23	0.78	0.18	0	0.04	0.03	0.23	0	0.25
153792017	1.02	0.02	0.36	0.02	0.89	0	0.11	0	0.03	0	0.34	0
267844833	0.97	-0.37	-0.01	0.34	0.79	0.12	0	0.09	0.03	0.13	0	0.54
45382533	0.98	-0.18	-0.2	0.06	0.93	0.03	0.04	0	0.03	0.03	0.1	0.02
45382667	1	0.61	-0.15	0	0.71	0.27	0.02	0	0.03	0.35	0.06	0
513199840	0.94	0.4	-0.42	0.19	0.7	0.13	0.14	0.03	0.03	0.15	0.47	0.18
363742830	0.88	0.2	-0.13	0.2	0.89	0.04	0.02	0.05	0.02	0.04	0.04	0.19
71896389	0.89	0.1	-0.29	-0.01	0.9	0.01	0.09	0	0.02	0.01	0.21	0
363744121	0.84	-0.57	0.27	-0.01	0.64	0.3	0.07	0	0.02	0.3	0.19	0
513193820	0.88	0.37	0.04	-0.17	0.82	0.14	0	0.03	0.02	0.13	0	0.14
477507238	0.86	0.16	-0.04	0.02	0.96	0.03	0	0	0.02	0.02	0	0
513175173	0.87	0.62	0.09	-0.26	0.62	0.32	0.01	0.05	0.02	0.35	0.02	0.31
482845617	0.81	-0.16	0	0.14	0.93	0.04	0	0.03	0.02	0.02	0	0.1
47551305	0.82	0.21	-0.14	0.04	0.92	0.06	0.03	0	0.02	0.04	0.05	0.01
313661519	0.82	0.39	-0.03	0.03	0.81	0.18	0	0	0.02	0.14	0	0.01
480540346	0.79	-0.07	0.1	-0.13	0.95	0.01	0.02	0.02	0.02	0	0.03	0.08
57529350	0.79	0.39	0.09	0.16	0.77	0.19	0.01	0.03	0.02	0.14	0.02	0.12
50749462	0.74	-0.24	-0.16	-0.32	0.75	0.08	0.04	0.14	0.02	0.05	0.07	0.48
118093267	0.69	0.03	0.01	0.19	0.93	0	0	0.07	0.01	0	0	0.17
45384262	0.64	0.4	-0.09	0.2	0.66	0.26	0.01	0.07	0.01	0.15	0.02	0.2
45382429	0.63	0.15	-0.04	0	0.94	0.05	0	0	0.01	0.02	0	0
363740281	0.61	0	0.04	0.14	0.95	0	0	0.05	0.01	0	0	0.09
46048903	0.58	-0.52	0.18	0.22	0.49	0.4	0.05	0.07	0.01	0.25	0.08	0.23
513240489	0.61	0.25	-0.1	0.04	0.83	0.14	0.02	0	0.01	0.06	0.03	0.01
50746905	0.6	0.05	-0.28	-0.19	0.76	0.01	0.16	0.08	0.01	0	0.2	0.17
363740226	0.56	0.22	0.44	0.09	0.56	0.08	0.34	0.02	0.01	0.04	0.5	0.04
45382453	0.56	-0.06	-0.03	-0.08	0.97	0.01	0	0.02	0.01	0	0	0.03
363736454	0.55	-0.22	0	-0.23	0.76	0.12	0	0.13	0.01	0.04	0	0.24
126165220	0.51	0.06	-0.41	0.16	0.57	0.01	0.36	0.06	0.01	0	0.43	0.12
45382315	0.52	0.36	-0.03	-0.03	0.67	0.33	0	0	0.01	0.12	0	0
118094764	0.51	0.14	-0.13	-0.15	0.81	0.07	0.06	0.07	0.01	0.02	0.05	0.11
45384208	0.47	0.02	-0.04	0.06	0.98	0	0.01	0.02	0.01	0	0	0.02
45383121	0.46	0.32	-0.28	-0.1	0.53	0.25	0.19	0.03	0.01	0.09	0.2	0.05
71894823	0.44	0.27	-0.05	-0.07	0.71	0.26	0.01	0.02	0.01	0.07	0.01	0.02
195539501	0.38	-0.52	0.19	-0.13	0.31	0.58	0.08	0.03	0	0.25	0.1	0.08
50758444	0.4	0.1	0.16	0.07	0.79	0.05	0.14	0.02	0	0.01	0.07	0.02
310772235	0.39	0.16	0.08	0.14	0.75	0.13	0.03	0.09	0	0.02	0.02	0.09
56118996	0.39	-0.13	-0.05	-0.11	0.83	0.09	0.01	0.06	0	0.01	0.01	0.06
71897147	0.38	-0.06	-0.04	-0.22	0.72	0.02	0.01	0.25	0	0	0	0.24
476007876	0.38	0.08	-0.11	-0.12	0.81	0.04	0.07	0.08	0	0.01	0.03	0.07
71896651	0.37	0.04	-0.19	-0.01	0.79	0.01	0.2	0	0	0	0.09	0
57529654	0.37	-0.03	-0.11	0.04	0.89	0.01	0.09	0.01	0	0	0.03	0.01
475808547	0.33	-0.4	-0.23	0.18	0.31	0.45	0.15	0.09	0	0.15	0.14	0.16
347800681	0.35	0.02	-0.14	-0.09	0.82	0	0.12	0.05	0	0	0.05	0.04
363729287	0.34	-0.22	0.05	-0.06	0.67	0.29	0.01	0.02	0	0.05	0.01	0.02
513220828	0.33	0.1	-0.07	-0.06	0.85	0.08	0.04	0.03	0	0.01	0.01	0.02
45384364	0.32	-0.08	-0.1	-0.2	0.65	0.04	0.06	0.25	0	0.01	0.02	0.18
71895267	0.3	-0.09	-0.17	-0.09	0.67	0.05	0.22	0.06	0	0.01	0.08	0.04
513221071	0.29	0.18	-0.1	0.04	0.66	0.26	0.07	0.01	0	0.03	0.02	0.01
55742654	0.26	0.24	0.17	-0.14	0.4	0.33	0.17	0.11	0	0.05	0.08	0.09
119331154	0.24	0.28	-0.1	0.1	0.37	0.5	0.06	0.06	0	0.07	0.02	0.05
45383015	0.22	0.09	0.17	-0.1	0.5	0.09	0.31	0.1	0	0.01	0.08	0.05
45383966	0.2	-0.17	0.05	-0.01	0.56	0.4	0.04	0	0	0.03	0.01	0
45383498	0.2	0.11	0.03	0.08	0.65	0.22	0.01	0.11	0	0.01	0	0.03
513200587	0.18	-0.12	0.11	0	0.55	0.25	0.21	0	0	0.01	0.03	0
45384218	0.18	-0.19	0	-0.2	0.29	0.34	0	0.38	0	0.03	0	0.19
381214362	0.17	-0.08	-0.09	-0.06	0.63	0.13	0.15	0.08	0	0.01	0.02	0.02
363733410	0.18	0.05	-0.25	0	0.33	0.03	0.64	0	0	0	0.17	0
226874900	0.18	0.09	-0.12	0	0.57	0.15	0.28	0	0	0.01	0.04	0
363730087	0.18	0.18	-0.16	-0.08	0.33	0.32	0.27	0.07	0	0.03	0.07	0.03
311213923	0.16	-0.14	0.1	-0.38	0.13	0.09	0.05	0.73	0	0.02	0.02	0.7
50740506	0.16	-0.12	-0.02	-0.26	0.23	0.14	0	0.63	0	0.01	0	0.33
480354973	0.17	0.52	-0.11	0.04	0.1	0.86	0.04	0.01	0	0.25	0.03	0.01
221325664	0.12	-0.37	0.04	-0.01	0.1	0.89	0.01	0	0	0.12	0	0
513223183	0.14	0.4	0.44	-0.03	0.05	0.43	0.52	0	0	0.15	0.49	0
513192591	0.13	0.08	0.33	-0.19	0.1	0.04	0.64	0.22	0	0.01	0.28	0.18
46048696	0.13	-0.02	0.11	-0.08	0.47	0.01	0.35	0.18	0	0	0.03	0.03
513184692	0.12	-0.16	0.05	-0.17	0.21	0.36	0.03	0.4	0	0.02	0.01	0.14
45383077	0.11	-0.04	-0.16	-0.14	0.22	0.02	0.43	0.33	0	0	0.06	0.09
319655768	0.12	0.19	-0.23	-0.03	0.14	0.33	0.52	0.01	0	0.03	0.14	0.01
118095251	0.1	-0.18	-0.06	-0.07	0.19	0.65	0.07	0.09	0	0.03	0.01	0.02
381342463	0.09	-0.2	0	-0.13	0.13	0.61	0	0.26	0	0.04	0	0.08
71894765	0.08	-0.14	-0.06	0.17	0.1	0.35	0.06	0.49	0	0.02	0.01	0.14
363742430	0.09	0.03	-0.1	0.06	0.36	0.04	0.43	0.18	0	0	0.03	0.02
71897167	0.09	-0.06	-0.24	-0.02	0.12	0.06	0.81	0.01	0	0	0.14	0
45382943	0.1	0.22	-0.08	-0.22	0.09	0.43	0.06	0.42	0	0.04	0.02	0.23
122692295	0.07	-0.02	0.13	-0.04	0.22	0.02	0.69	0.07	0	0	0.04	0.01
57529439	0.05	-0.13	-0.08	-0.07	0.09	0.55	0.21	0.15	0	0.02	0.02	0.02
482513648	0.03	-0.21	0.12	0.13	0.01	0.57	0.19	0.23	0	0.04	0.04	0.09
45384316	0.05	0.06	-0.08	-0.08	0.12	0.2	0.35	0.33	0	0	0.02	0.03
513161840	0.03	0	-0.08	-0.14	0.02	0	0.23	0.75	0	0	0.02	0.1
513204260	0.01	-0.36	-0.08	-0.09	0	0.89	0.05	0.06	0	0.12	0.02	0.04
497241981	0.01	-0.23	-0.03	-0.3	0	0.37	0.01	0.62	0	0.05	0	0.42
478246981	0	-0.24	-0.12	-0.02	0	0.8	0.19	0.01	0	0.05	0.04	0
310750337	0	-0.04	-0.01	-0.09	0	0.16	0	0.84	0	0	0	0.04
513163534	0.01	0.3	-0.13	-0.04	0	0.82	0.16	0.02	0	0.08	0.04	0.01
315434208	0	0.22	-0.09	0.09	0	0.76	0.12	0.12	0	0.05	0.02	0.04
46195459	-0.03	-0.45	0.02	-0.07	0	0.97	0	0.02	0	0.19	0	0.02
71895311	-0.01	0.05	0.25	-0.45	0	0.01	0.24	0.75	0	0	0.16	0.95
513205135	-0.05	0.37	0.19	0.05	0.01	0.77	0.2	0.02	0	0.13	0.09	0.01
45383706	-0.08	-0.27	0.09	-0.05	0.06	0.8	0.1	0.03	0	0.07	0.02	0.01
363738555	-0.06	0.06	-0.05	-0.07	0.25	0.27	0.17	0.31	0	0	0.01	0.02
52138663	-0.08	-0.15	0.04	0.05	0.19	0.68	0.05	0.08	0	0.02	0	0.01
363743083	-0.07	0.17	-0.02	0	0.16	0.84	0.01	0	0	0.03	0	0
56119030	-0.08	0.16	0.1	0.03	0.15	0.59	0.23	0.03	0	0.02	0.03	0.01
513213068	-0.1	-0.2	0.01	-0.13	0.16	0.58	0	0.26	0	0.04	0	0.08
71895543	-0.09	0.37	-0.05	0.07	0.05	0.91	0.01	0.03	0	0.13	0.01	0.02
363743349	-0.09	0.18	-0.18	-0.11	0.09	0.37	0.39	0.15	0	0.03	0.09	0.06
45384338	-0.1	0.14	-0.16	0	0.18	0.36	0.46	0	0	0.02	0.07	0
71894903	-0.12	-0.07	-0.03	0.09	0.52	0.17	0.03	0.28	0	0	0	0.04
71895873	-0.12	0	-0.07	0.09	0.55	0	0.17	0.28	0	0	0.01	0.04
493794684	-0.14	0.07	0.14	0.02	0.43	0.13	0.44	0.01	0	0.01	0.05	0
45382499	-0.13	0.08	-0.09	-0.05	0.49	0.18	0.25	0.07	0	0.01	0.02	0.01
71894843	-0.16	-0.18	0.09	0.18	0.27	0.33	0.07	0.33	0	0.03	0.02	0.16
57530014	-0.14	-0.01	-0.18	0.01	0.4	0	0.6	0	0	0	0.08	0
45382221	-0.16	-0.13	0	0	0.6	0.4	0	0	0	0.01	0	0
45383061	-0.14	0.2	0.08	-0.14	0.24	0.45	0.08	0.23	0	0.04	0.02	0.09
444741714	-0.18	-0.17	0.08	-0.04	0.46	0.42	0.1	0.02	0	0.03	0.02	0.01
71894845	-0.16	0.19	-0.01	-0.07	0.38	0.54	0	0.08	0	0.03	0	0.03
45384294	-0.17	0.13	-0.06	-0.01	0.59	0.34	0.07	0	0	0.01	0.01	0
45383392	-0.18	-0.19	0.06	-0.1	0.41	0.44	0.04	0.12	0	0.03	0.01	0.04
45384318	-0.18	0.22	-0.17	-0.02	0.3	0.44	0.26	0	0	0.05	0.07	0
291084676	-0.19	0.1	0.01	0.03	0.76	0.22	0	0.02	0	0.01	0	0
57530226	-0.2	0.08	-0.05	0.11	0.65	0.1	0.05	0.2	0	0.01	0.01	0.06
56118302	-0.21	-0.15	0.14	-0.21	0.33	0.18	0.14	0.35	0	0.02	0.05	0.22
50731804	-0.24	-0.27	0.16	0.3	0.24	0.3	0.1	0.36	0	0.07	0.07	0.42
487442403	-0.22	-0.04	-0.04	0.09	0.8	0.02	0.03	0.15	0	0	0	0.04
513185002	-0.22	-0.21	-0.08	-0.09	0.46	0.41	0.06	0.08	0	0.04	0.02	0.04
118095814	-0.22	0.24	-0.08	-0.12	0.38	0.45	0.05	0.13	0	0.05	0.01	0.07
475505726	-0.23	-0.08	-0.07	-0.09	0.73	0.09	0.06	0.12	0	0.01	0.01	0.04
478431023	-0.23	-0.07	-0.07	-0.2	0.51	0.05	0.05	0.39	0	0	0.01	0.19
478446816	-0.23	0.08	0.03	-0.09	0.77	0.09	0.01	0.12	0	0.01	0	0.04
318064688	-0.25	-0.31	-0.13	-0.18	0.31	0.45	0.08	0.15	0	0.09	0.04	0.15
45384108	-0.26	-0.06	-0.1	0.01	0.83	0.04	0.13	0	0	0	0.03	0
45382561	-0.27	-0.08	-0.13	0	0.75	0.07	0.18	0	0	0.01	0.05	0
66392162	-0.28	0.05	-0.06	-0.06	0.89	0.03	0.04	0.05	0	0	0.01	0.02
57525441	-0.28	0.09	-0.07	-0.01	0.86	0.09	0.05	0	0	0.01	0.01	0
513202372	-0.28	0.3	-0.03	0.06	0.45	0.52	0	0.02	0	0.08	0	0.02
45383085	-0.28	0	-0.23	-0.12	0.54	0	0.36	0.1	0	0	0.14	0.07
52138689	-0.3	-0.2	0.03	0	0.69	0.3	0.01	0	0	0.04	0	0
45383856	-0.34	-0.09	-0.01	-0.13	0.82	0.06	0	0.13	0	0.01	0	0.08
61098131	-0.33	0.34	0.18	-0.06	0.42	0.44	0.13	0.01	0	0.11	0.09	0.02
45382931	-0.34	-0.01	-0.05	-0.04	0.97	0	0.02	0.01	0	0	0.01	0.01
57525156	-0.34	0.1	-0.03	-0.1	0.85	0.07	0.01	0.07	0	0.01	0	0.05
513175882	-0.36	-0.18	0.21	0.01	0.64	0.16	0.2	0	0	0.03	0.11	0
268370038	-0.39	-0.15	0.09	0.03	0.83	0.12	0.04	0	0	0.02	0.02	0
45382693	-0.37	0.06	-0.09	-0.06	0.9	0.02	0.05	0.02	0	0	0.02	0.02
45384112	-0.38	-0.09	-0.2	-0.05	0.74	0.04	0.21	0.01	0	0.01	0.11	0.01
71896465	-0.38	0.09	-0.06	-0.04	0.91	0.06	0.02	0.01	0	0.01	0.01	0.01
45384490	-0.4	-0.09	-0.09	0.11	0.85	0.04	0.04	0.06	0.01	0.01	0.02	0.05
45382313	-0.41	0.06	-0.11	0.04	0.91	0.02	0.06	0.01	0.01	0	0.03	0.01
124339781	-0.42	0.03	-0.11	0.01	0.93	0.01	0.06	0	0.01	0	0.03	0
363728910	-0.42	-0.1	-0.09	-0.05	0.89	0.05	0.04	0.01	0.01	0.01	0.02	0.01
61098334	-0.43	0.01	-0.07	0.05	0.96	0	0.02	0.02	0.01	0	0.01	0.01
45382569	-0.44	-0.02	0.02	-0.01	0.99	0	0	0	0.01	0	0	0
363728053	-0.45	-0.05	-0.06	0.09	0.93	0.01	0.01	0.04	0.01	0	0.01	0.04
118085502	-0.45	-0.17	-0.14	-0.09	0.77	0.12	0.08	0.03	0.01	0.03	0.05	0.04
46048435	-0.45	-0.05	-0.07	0	0.96	0.01	0.03	0	0.01	0	0.01	0
45383628	-0.5	0.02	-0.07	-0.09	0.95	0	0.02	0.03	0.01	0	0.01	0.04
363739705	-0.53	-0.23	0.04	-0.21	0.74	0.14	0	0.12	0.01	0.05	0	0.22
46048705	-0.53	0.1	0.03	0.09	0.93	0.03	0	0.03	0.01	0.01	0	0.04
513208340	-0.54	-0.02	0.17	-0.07	0.9	0	0.09	0.02	0.01	0	0.07	0.03
50730713	-0.54	-0.12	0.01	0.02	0.95	0.04	0	0	0.01	0.01	0	0
60302768	-0.53	0.06	-0.11	0.03	0.95	0.01	0.04	0	0.01	0	0.03	0
71895915	-0.55	-0.05	-0.14	0.09	0.91	0.01	0.06	0.02	0.01	0	0.05	0.04
513235208	-0.55	-0.08	0.02	-0.19	0.88	0.02	0	0.1	0.01	0.01	0	0.17
50758110	-0.59	-0.26	0.13	0.11	0.78	0.16	0.04	0.03	0.01	0.06	0.04	0.06
45382251	-0.58	0	-0.05	0.09	0.97	0	0.01	0.02	0.01	0	0.01	0.04
61098280	-0.58	-0.11	-0.02	-0.01	0.96	0.04	0	0	0.01	0.01	0	0
118092623	-0.6	-0.06	-0.06	-0.03	0.98	0.01	0.01	0	0.01	0	0.01	0.01
71895051	-0.59	0.12	-0.01	0.04	0.96	0.04	0	0	0.01	0.01	0	0.01
56118964	-0.61	-0.12	0.02	0.01	0.96	0.04	0	0	0.01	0.01	0	0
433282973	-0.63	-0.21	0.06	0.01	0.89	0.1	0.01	0	0.01	0.04	0.01	0
60302718	-0.61	-0.01	-0.2	0	0.9	0	0.1	0	0.01	0	0.1	0
513216375	-0.62	0.01	-0.05	0.01	0.99	0	0.01	0	0.01	0	0.01	0
118083662	-0.67	-0.08	-0.05	-0.01	0.98	0.01	0	0	0.01	0.01	0.01	0
45382905	-0.7	-0.07	0	-0.01	0.99	0.01	0	0	0.02	0	0	0
513164476	-0.71	-0.03	-0.07	0.01	0.99	0	0.01	0	0.02	0	0.01	0
57529989	-0.76	-0.09	0	-0.05	0.98	0.01	0	0	0.02	0.01	0	0.01
363736119	-0.77	-0.09	-0.04	0	0.98	0.01	0	0	0.02	0.01	0	0
118100169	-0.9	-0.05	-0.03	0.01	1	0	0	0	0.03	0	0	0
513161042	1.19	-0.63	-0.4	-0.21	0.7	0.2	0.08	0.02	0.04	0.37	0.41	0.2
513202974	1.16	0.24	-0.39	0.02	0.86	0.04	0.1	0	0.04	0.05	0.4	0
58696439	0.83	-0.85	0.51	-0.36	0.39	0.4	0.14	0.07	0.02	0.66	0.67	0.63
513179087	0.77	0.45	-0.3	0.33	0.6	0.21	0.09	0.11	0.02	0.19	0.23	0.5
118098426	0.54	0.24	0.02	-0.27	0.69	0.14	0	0.17	0.01	0.05	0	0.34
57524920	0.54	0.57	0.13	-0.27	0.42	0.46	0.02	0.1	0.01	0.3	0.04	0.34
50761844	0.53	1.37	0.66	0.34	0.1	0.69	0.16	0.04	0.01	1.74	1.14	0.56
45383430	0.5	0.54	-0.28	-0.34	0.34	0.4	0.11	0.15	0.01	0.27	0.2	0.54
50732996	0.34	0.09	-0.45	0.12	0.34	0.03	0.59	0.04	0	0.01	0.52	0.06
52138713	0.31	0.42	-0.07	-0.03	0.35	0.63	0.02	0	0	0.16	0.01	0
45383678	0.26	0.19	0.2	-0.25	0.32	0.17	0.2	0.3	0	0.03	0.11	0.3
513237242	0.24	0.23	-0.43	-0.05	0.19	0.17	0.63	0.01	0	0.05	0.49	0.01
71895961	0.22	0.39	-0.2	-0.01	0.19	0.64	0.16	0	0	0.14	0.1	0
45383177	0.19	0.19	-0.13	0.09	0.37	0.36	0.18	0.08	0	0.03	0.05	0.04
55741602	0.16	0.36	0.2	-0.25	0.1	0.51	0.15	0.24	0	0.12	0.1	0.29
94957750	0.06	-0.17	0.05	-0.03	0.09	0.83	0.06	0.02	0	0.03	0.01	0
513158152	0.05	0.27	-0.32	0.12	0.02	0.37	0.53	0.08	0	0.07	0.27	0.07
71897241	-0.01	0.27	-0.01	-0.12	0	0.82	0	0.18	0	0.07	0	0.07
513236703	-0.1	-0.5	0.04	0.02	0.04	0.95	0.01	0	0	0.23	0	0
83721996	-0.08	0.22	0.07	-0.14	0.07	0.62	0.06	0.25	0	0.04	0.01	0.09
363740842	-0.1	0.04	-0.21	-0.1	0.16	0.02	0.67	0.15	0	0	0.11	0.05
52138691	-0.14	0.14	-0.2	0.06	0.24	0.22	0.5	0.04	0	0.02	0.11	0.02
513187038	-0.17	-0.02	-0.1	-0.07	0.66	0.01	0.23	0.1	0	0	0.02	0.02
113206112	-0.19	-0.14	-0.08	-0.22	0.34	0.18	0.06	0.43	0	0.02	0.02	0.22
45384172	-0.19	-0.12	-0.06	-0.38	0.18	0.07	0.02	0.74	0	0.01	0.01	0.7
45384104	-0.22	-0.06	-0.04	-0.11	0.72	0.05	0.02	0.2	0	0	0	0.06
45383662	-0.24	0.19	0.01	-0.06	0.6	0.36	0	0.04	0	0.03	0	0.02
347920951	-0.25	0	-0.13	-0.09	0.71	0	0.2	0.08	0	0	0.05	0.03
71896931	-0.24	0.47	0.02	-0.02	0.2	0.79	0	0	0	0.2	0	0
118102948	-0.26	0	0.03	-0.15	0.76	0	0.01	0.24	0	0	0	0.1
363732251	-0.26	0.16	0.03	-0.11	0.64	0.24	0.01	0.11	0	0.02	0	0.06
363746230	-0.26	0.07	-0.24	-0.1	0.49	0.04	0.41	0.07	0	0	0.15	0.04
52345405	-0.31	0.12	0.08	0.11	0.75	0.11	0.05	0.09	0	0.01	0.02	0.06
57530409	-0.31	0.02	-0.26	0.06	0.56	0	0.41	0.02	0	0	0.18	0.02
45382969	-0.3	0.02	-0.27	-0.08	0.55	0	0.42	0.04	0	0	0.18	0.03
480540318	-0.33	-0.1	-0.13	-0.07	0.77	0.07	0.12	0.03	0	0.01	0.04	0.02
363728984	-0.32	0.04	0.16	-0.42	0.34	0	0.08	0.57	0	0	0.07	0.82
118101652	-0.35	0.03	-0.02	-0.06	0.96	0.01	0	0.03	0	0	0	0.02
57529571	-0.37	0.26	-0.09	0.02	0.63	0.33	0.04	0	0	0.06	0.02	0
57530448	-0.39	-0.22	-0.21	-0.17	0.55	0.18	0.16	0.11	0	0.04	0.12	0.14
491223995	-0.41	-0.09	0.16	-0.09	0.8	0.04	0.13	0.03	0.01	0.01	0.07	0.03
119331160	-0.41	-0.12	0.08	0.01	0.88	0.08	0.04	0	0.01	0.01	0.02	0
45382123	-0.42	-0.05	-0.13	-0.09	0.87	0.01	0.09	0.04	0.01	0	0.04	0.03
363736265	-0.43	-0.02	-0.12	-0.1	0.89	0	0.07	0.05	0.01	0	0.04	0.05
513199498	-0.44	0.4	0.14	0.14	0.49	0.41	0.05	0.05	0.01	0.15	0.05	0.09
45383031	-0.45	-0.12	-0.27	0	0.7	0.05	0.26	0	0.01	0.01	0.2	0
45383337	-0.46	-0.09	-0.35	0.24	0.53	0.02	0.3	0.15	0.01	0.01	0.31	0.28
474451704	-0.46	-0.03	-0.08	-0.19	0.83	0	0.02	0.15	0.01	0	0.02	0.18
61098298	-0.53	0	-0.26	0.05	0.8	0	0.19	0.01	0.01	0	0.17	0.01
86129446	-0.57	-0.25	0.03	0.25	0.72	0.14	0	0.14	0.01	0.06	0	0.3
45382235	-0.56	-0.02	0.06	-0.15	0.92	0	0.01	0.06	0.01	0	0.01	0.1
513185805	-0.56	0.09	-0.08	0.02	0.96	0.02	0.02	0	0.01	0.01	0.02	0
347921808	-0.57	0.16	-0.01	-0.03	0.93	0.07	0	0	0.01	0.02	0	0
363744061	-0.57	0.11	-0.17	0.03	0.89	0.03	0.07	0	0.01	0.01	0.07	0
57529899	-0.58	-0.03	0.09	-0.15	0.92	0	0.02	0.06	0.01	0	0.02	0.1
513229173	-0.6	-0.28	-0.01	-0.1	0.8	0.18	0	0.02	0.01	0.07	0	0.05
513220307	-0.59	-0.01	-0.12	-0.04	0.96	0	0.04	0.01	0.01	0	0.04	0.01
157951672	-0.59	0.1	0.02	0.01	0.97	0.03	0	0	0.01	0.01	0	0
45384190	-0.61	-0.03	0.05	0.02	0.99	0	0.01	0	0.01	0	0.01	0
45383528	-0.61	-0.1	-0.06	-0.05	0.96	0.03	0.01	0.01	0.01	0.01	0.01	0.01
363742203	-0.62	-0.32	0.16	0	0.76	0.19	0.05	0	0.01	0.09	0.07	0
363741740	-0.6	0.09	-0.11	0.02	0.94	0.02	0.03	0	0.01	0.01	0.03	0
471434827	-0.62	-0.13	-0.04	0.02	0.95	0.04	0	0	0.01	0.02	0	0
363736987	-0.62	-0.06	-0.08	-0.02	0.97	0.01	0.02	0	0.01	0	0.02	0
513185632	-0.63	0.12	0.01	-0.02	0.97	0.03	0	0	0.01	0.01	0	0
72535161	-0.66	0	-0.1	-0.02	0.98	0	0.02	0	0.01	0	0.03	0
71894743	-0.69	-0.02	-0.17	0.02	0.94	0	0.06	0	0.01	0	0.08	0
478431115	-0.7	-0.06	-0.09	0.03	0.97	0.01	0.02	0	0.02	0	0.02	0
45382333	-0.72	-0.07	-0.01	0.1	0.97	0.01	0	0.02	0.02	0	0	0.05
513183223	-0.71	0.09	-0.04	-0.01	0.98	0.01	0	0	0.02	0.01	0	0
363727569	-0.73	0.03	-0.08	-0.06	0.98	0	0.01	0.01	0.02	0	0.02	0.02
513176485	-0.75	0.01	0.02	-0.04	1	0	0	0	0.02	0	0	0.01
118094713	-0.77	0.01	0.08	0.01	0.99	0	0.01	0	0.02	0	0.02	0
363734923	-0.81	0.03	-0.05	-0.07	0.99	0	0	0.01	0.02	0	0.01	0.02
50806608	-0.82	0	-0.02	0.02	1	0	0	0	0.02	0	0	0
71895479	-0.87	-0.03	-0.04	0	1	0	0	0	0.02	0	0	0
471270244	-0.97	-0.05	0.03	0.01	1	0	0	0	0.03	0	0	0
513199779	0.68	-0.59	-0.04	-0.17	0.54	0.42	0	0.04	0.01	0.32	0	0.14
118085061	0.64	0.46	0.42	-0.05	0.51	0.27	0.22	0	0.01	0.2	0.46	0.01
363736093	0.2	0.2	-0.51	-0.06	0.11	0.12	0.76	0.01	0	0.04	0.67	0.02
363737727	0.14	0.17	-0.59	0.18	0.05	0.07	0.81	0.08	0	0.03	0.89	0.16
46049078	0.02	0.01	0.08	0.07	0.03	0	0.5	0.46	0	0	0.02	0.03
119331076	-0.05	0.23	-0.15	0.02	0.03	0.66	0.3	0.01	0	0.05	0.06	0
45383307	-0.32	-0.39	-0.12	0.25	0.3	0.47	0.04	0.19	0	0.14	0.04	0.29
45382879	-0.41	-0.46	0.03	0.09	0.43	0.55	0	0.02	0.01	0.2	0	0.04
513200400	-0.44	-0.21	-0.03	-0.18	0.71	0.16	0	0.12	0.01	0.04	0	0.16
513220989	-0.45	-0.36	-0.05	-0.13	0.58	0.36	0.01	0.05	0.01	0.12	0.01	0.08
363747068	-0.46	0.14	0.08	0.17	0.79	0.08	0.02	0.11	0.01	0.02	0.02	0.13
57530730	-0.46	0.03	-0.12	0.15	0.85	0	0.05	0.09	0.01	0	0.04	0.11
326633233	-0.46	0.21	-0.14	0.01	0.77	0.16	0.07	0	0.01	0.04	0.05	0
61098378	-0.46	0.13	-0.22	-0.18	0.69	0.05	0.15	0.1	0.01	0.01	0.12	0.15
513172517	-0.48	0.01	0.23	-0.21	0.71	0	0.16	0.13	0.01	0	0.14	0.2
513239874	-0.49	0.05	-0.18	0.08	0.85	0.01	0.12	0.02	0.01	0	0.09	0.03
124249424	-0.49	0.35	0.1	-0.08	0.64	0.32	0.03	0.02	0.01	0.11	0.03	0.03
57524821	-0.53	-0.18	-0.02	0.28	0.72	0.08	0	0.2	0.01	0.03	0	0.38
513211940	-0.53	-0.1	-0.06	0.15	0.89	0.03	0.01	0.07	0.01	0.01	0.01	0.1
485049501	-0.55	-0.12	0.03	-0.27	0.77	0.04	0	0.19	0.01	0.01	0	0.36
118099442	-0.55	0.23	0	0.07	0.84	0.15	0	0.01	0.01	0.05	0	0.02
45384138	-0.6	-0.1	-0.02	-0.11	0.94	0.03	0	0.03	0.01	0.01	0	0.06
60302752	-0.62	-0.22	-0.08	0.34	0.69	0.09	0.01	0.2	0.01	0.05	0.02	0.54
71897245	-0.59	0.12	-0.15	0	0.9	0.04	0.06	0	0.01	0.01	0.06	0
363738693	-0.59	0.09	-0.25	-0.03	0.83	0.02	0.14	0	0.01	0.01	0.16	0
513183217	-0.64	0.12	-0.04	-0.09	0.94	0.04	0	0.02	0.01	0.01	0	0.04
513198999	-0.67	0.05	-0.02	-0.07	0.98	0.01	0	0.01	0.01	0	0	0.02
52138673	-0.67	0.05	-0.14	-0.01	0.95	0.01	0.04	0	0.01	0	0.05	0
56711270	-0.67	0.22	0.02	0.02	0.9	0.09	0	0	0.01	0.04	0	0
513200936	-0.68	-0.07	-0.07	-0.21	0.9	0.01	0.01	0.08	0.01	0	0.01	0.2
513172706	-0.7	-0.14	0.06	0	0.96	0.04	0.01	0	0.02	0.02	0.01	0
71895327	-0.7	0.06	-0.07	0.09	0.97	0.01	0.01	0.02	0.02	0	0.01	0.04
50729086	-0.7	0.02	-0.08	-0.14	0.95	0	0.01	0.04	0.02	0	0.02	0.09
45383366	-0.72	-0.01	0.08	-0.01	0.99	0	0.01	0	0.02	0	0.02	0
513184142	-0.75	-0.13	0.09	0.18	0.9	0.03	0.01	0.05	0.02	0.02	0.02	0.15
118103279	-0.74	-0.14	-0.05	-0.07	0.95	0.03	0	0.01	0.02	0.02	0.01	0.02
363728496	-0.74	0.01	-0.09	-0.05	0.98	0	0.01	0	0.02	0	0.02	0.01
86129490	-0.75	0.06	-0.05	0.12	0.96	0.01	0	0.03	0.02	0	0.01	0.07
71895451	-0.75	0.07	-0.04	0.04	0.99	0.01	0	0	0.02	0	0	0.01
57525423	-0.75	0.02	-0.11	0	0.98	0	0.02	0	0.02	0	0.03	0
71895603	-0.76	-0.01	0.02	-0.12	0.98	0	0	0.02	0.02	0	0	0.07
448261627	-0.79	-0.24	0.03	0.08	0.91	0.08	0	0.01	0.02	0.05	0	0.03
477555784	-0.78	-0.03	-0.01	0.03	1	0	0	0	0.02	0	0	0
478621068	-0.78	-0.11	0.05	-0.17	0.93	0.02	0	0.04	0.02	0.01	0.01	0.14
57529999	-0.78	-0.01	-0.12	-0.06	0.97	0	0.02	0.01	0.02	0	0.03	0.02
118405176	-0.78	-0.11	-0.14	-0.11	0.94	0.02	0.03	0.02	0.02	0.01	0.05	0.05
513226031	-0.79	-0.04	-0.03	-0.03	0.99	0	0	0	0.02	0	0	0.01
71896431	-0.79	0.05	0	-0.08	0.99	0	0	0.01	0.02	0	0	0.03
57525011	-0.8	0	-0.01	-0.03	1	0	0	0	0.02	0	0	0
118104602	-0.79	0.05	-0.14	-0.01	0.97	0	0.03	0	0.02	0	0.05	0
50745642	-0.8	0	-0.04	-0.11	0.98	0	0	0.02	0.02	0	0	0.06
363733272	-0.81	-0.1	-0.12	0.05	0.96	0.01	0.02	0	0.02	0.01	0.03	0.01
513217491	-0.8	-0.03	0.03	-0.13	0.97	0	0	0.03	0.02	0	0	0.08
71895881	-0.81	0	-0.01	0.03	1	0	0	0	0.02	0	0	0
75832158	-0.82	-0.14	-0.08	-0.07	0.96	0.03	0.01	0.01	0.02	0.02	0.02	0.02
71895783	-0.83	0.04	-0.01	0.04	1	0	0	0	0.02	0	0	0.01
45383468	-0.84	-0.02	0.13	0.03	0.97	0	0.02	0	0.02	0	0.05	0
45382045	-0.84	0.01	-0.04	-0.01	1	0	0	0	0.02	0	0	0
118103033	-0.85	-0.04	0	-0.05	1	0	0	0	0.02	0	0	0.01
45382077	-0.85	-0.03	0.09	0.02	0.99	0	0.01	0	0.02	0	0.02	0
45383476	-0.87	0.05	0	-0.03	1	0	0	0	0.02	0	0	0
86129444	-0.91	-0.08	-0.06	0	0.99	0.01	0	0	0.03	0.01	0.01	0
116175422	-0.93	-0.13	0.02	-0.04	0.98	0.02	0	0	0.03	0.01	0	0.01
160333842	-0.93	0.13	0.07	0.03	0.98	0.02	0.01	0	0.03	0.02	0.01	0.01
118092977	-0.94	0.05	0.07	0.01	0.99	0	0	0	0.03	0	0.01	0
363733121	-0.95	-0.02	0.02	-0.05	1	0	0	0	0.03	0	0	0.01
61097989	-0.96	-0.02	0.02	0.01	1	0	0	0	0.03	0	0	0
45383127	-0.97	0.06	0.03	0.04	0.99	0	0	0	0.03	0	0	0.01
45384454	-1.03	-0.04	-0.03	0.03	1	0	0	0	0.03	0	0	0
45382795	-1.05	-0.05	0	0.03	1	0	0	0	0.03	0	0	0
513199558	0.84	-0.51	0.51	-0.43	0.5	0.18	0.18	0.13	0.02	0.24	0.67	0.9
363733743	0.35	1.12	0.33	0.1	0.08	0.84	0.07	0.01	0	1.15	0.28	0.05
45382717	0.35	0.8	0.23	0.01	0.15	0.79	0.06	0	0	0.6	0.14	0
46048711	0.31	0.17	0.05	-0.62	0.19	0.06	0.01	0.75	0	0.03	0.01	1.8
50737352	0.13	-0.38	0.02	0.52	0.04	0.33	0	0.63	0	0.13	0	1.29
71895597	-0.16	0.58	0.35	-0.08	0.05	0.68	0.25	0.01	0	0.31	0.32	0.03
363728309	-0.21	-0.43	0.2	-0.27	0.13	0.55	0.11	0.21	0	0.17	0.1	0.34
513195068	-0.22	0.47	-0.05	-0.05	0.17	0.81	0.01	0.01	0	0.2	0.01	0.01
363744277	-0.31	0.17	-0.13	-0.18	0.55	0.17	0.09	0.19	0	0.03	0.04	0.16
363736267	-0.38	-0.1	-0.19	0	0.75	0.05	0.2	0	0	0.01	0.1	0
363743644	-0.38	0.01	-0.34	0.06	0.54	0	0.45	0.01	0	0	0.31	0.02
513160360	-0.46	0.28	-0.09	-0.05	0.7	0.26	0.03	0.01	0.01	0.07	0.02	0.01
513236940	-0.47	0.02	-0.15	-0.09	0.88	0	0.09	0.03	0.01	0	0.06	0.04
313760582	-0.48	-0.07	-0.06	-0.19	0.84	0.02	0.01	0.13	0.01	0.01	0.01	0.17
45382781	-0.54	0.1	-0.3	0.05	0.74	0.02	0.23	0.01	0.01	0.01	0.23	0.01
513164280	-0.56	0.3	0.01	0.02	0.77	0.22	0	0	0.01	0.08	0	0
45382329	-0.64	0.09	0.11	0.11	0.92	0.02	0.03	0.03	0.01	0.01	0.03	0.06
363739237	-0.66	0.09	-0.07	0.05	0.96	0.02	0.01	0.01	0.01	0.01	0.01	0.01
118092065	-0.71	-0.03	-0.17	-0.04	0.94	0	0.06	0	0.02	0	0.08	0.01
52138719	-0.71	-0.02	-0.19	0.02	0.93	0	0.07	0	0.02	0	0.1	0
363744942	-0.73	-0.17	0.07	-0.07	0.93	0.05	0.01	0.01	0.02	0.03	0.01	0.02
45382147	-0.73	0.03	-0.08	0.08	0.97	0	0.01	0.01	0.02	0	0.02	0.03
313851080	-0.72	0.07	-0.08	0.01	0.98	0.01	0.01	0	0.02	0	0.02	0
50751384	-0.77	-0.13	-0.01	-0.07	0.97	0.03	0	0.01	0.02	0.02	0	0.02
513201086	-0.77	0.05	-0.06	0.12	0.97	0	0.01	0.02	0.02	0	0.01	0.07
513228208	-0.77	-0.09	-0.1	-0.08	0.96	0.01	0.01	0.01	0.02	0.01	0.02	0.03
513179611	-0.77	-0.1	0.04	-0.21	0.91	0.02	0	0.07	0.02	0.01	0	0.22
57529848	-0.8	-0.01	0.09	-0.03	0.99	0	0.01	0	0.02	0	0.02	0.01
45383562	-0.81	-0.11	-0.07	-0.06	0.97	0.02	0.01	0	0.02	0.01	0.01	0.02
363731488	-0.81	-0.02	-0.04	-0.08	0.99	0	0	0.01	0.02	0	0	0.03
513237565	-0.81	0.03	-0.06	0	0.99	0	0	0	0.02	0	0.01	0
45383812	-0.81	0.01	-0.15	-0.04	0.96	0	0.03	0	0.02	0	0.06	0.01
45383504	-0.85	-0.06	-0.07	-0.07	0.98	0	0.01	0.01	0.02	0	0.01	0.02
118086389	-0.86	0.06	-0.01	-0.02	0.99	0	0	0	0.02	0	0	0
46048771	-0.88	-0.03	-0.02	0.06	0.99	0	0	0.01	0.02	0	0	0.02
45384280	-0.89	0.01	-0.03	0.04	1	0	0	0	0.02	0	0	0.01
56118984	-0.9	-0.09	-0.02	-0.08	0.98	0.01	0	0.01	0.03	0.01	0	0.03
118085986	-0.91	0.09	0	0.05	0.99	0.01	0	0	0.03	0.01	0	0.01
71897339	-0.91	-0.02	-0.07	0.07	0.99	0	0.01	0.01	0.03	0	0.01	0.02
513204938	-0.91	0.06	-0.04	0.05	0.99	0	0	0	0.03	0	0	0.01
513220695	-0.91	-0.05	-0.04	0.09	0.99	0	0	0.01	0.03	0	0	0.04
475505961	-0.91	-0.05	-0.04	0.01	1	0	0	0	0.03	0	0	0
513220600	-0.92	0.03	-0.06	0.06	0.99	0	0	0	0.03	0	0.01	0.02
72535134	-0.92	-0.08	-0.05	-0.04	0.99	0.01	0	0	0.03	0.01	0.01	0.01
57529969	-0.94	-0.06	-0.04	0.04	0.99	0	0	0	0.03	0	0	0.01
45384462	-0.97	0.01	0	0.04	1	0	0	0	0.03	0	0	0.01
118405190	-0.99	-0.03	0.02	0	1	0	0	0	0.03	0	0	0
363737411	-1	-0.05	0.05	-0.04	0.99	0	0	0	0.03	0	0.01	0.01
45384390	-1.02	-0.07	0.03	0.04	0.99	0.01	0	0	0.03	0.01	0	0.01
118085204	-1.02	-0.04	-0.01	0.02	1	0	0	0	0.03	0	0	0
118083913	-1.04	-0.02	0.02	0.04	1	0	0	0	0.03	0	0	0.01
363736236	-1.07	-0.06	0	0.02	1	0	0	0	0.04	0	0	0
363731544	-1.08	-0.08	0.04	0.04	0.99	0.01	0	0	0.04	0.01	0	0.01
513176148	0.33	0.61	-0.51	-0.33	0.13	0.44	0.3	0.13	0	0.35	0.67	0.53
45384278	-0.21	0.34	-0.19	0.02	0.24	0.58	0.18	0	0	0.11	0.09	0
45382099	-0.39	0.27	-0.25	0.05	0.53	0.25	0.21	0.01	0	0.07	0.16	0.01
513171378	-0.53	-0.13	-0.21	0.07	0.8	0.05	0.13	0.01	0.01	0.02	0.12	0.02
513239475	-0.53	-0.19	-0.14	0.02	0.84	0.11	0.06	0	0.01	0.03	0.05	0
513223860	-0.52	0.19	-0.07	-0.2	0.77	0.1	0.01	0.12	0.01	0.03	0.01	0.19
363733360	-0.54	0.07	-0.07	0.21	0.85	0.02	0.01	0.13	0.01	0	0.01	0.21
118097470	-0.54	0.25	-0.1	0.05	0.79	0.17	0.03	0.01	0.01	0.06	0.03	0.01
513239679	-0.64	-0.14	-0.08	-0.1	0.92	0.05	0.02	0.02	0.01	0.02	0.02	0.05
57529488	-0.66	0.14	-0.18	0.07	0.88	0.04	0.07	0.01	0.01	0.02	0.09	0.02
45382361	-0.68	0.29	0.13	0.05	0.82	0.15	0.03	0	0.01	0.08	0.04	0.01
45385807	-0.69	0.08	-0.12	-0.04	0.95	0.01	0.03	0	0.02	0.01	0.04	0.01
46048906	-0.7	-0.06	-0.21	-0.03	0.91	0.01	0.08	0	0.02	0	0.12	0.01
57524801	-0.7	0.02	-0.1	-0.15	0.94	0	0.02	0.04	0.02	0	0.03	0.1
71896147	-0.73	-0.05	0	-0.14	0.96	0	0	0.03	0.02	0	0	0.09
45382907	-0.74	0.4	0.12	0.1	0.75	0.22	0.02	0.02	0.02	0.15	0.04	0.05
513189030	-0.75	0.01	-0.13	-0.07	0.96	0	0.03	0.01	0.02	0	0.04	0.03
50751150	-0.77	-0.13	-0.04	-0.18	0.92	0.03	0	0.05	0.02	0.02	0	0.16
71894963	-0.81	-0.1	0.05	0.06	0.98	0.02	0	0.01	0.02	0.01	0.01	0.02
118104237	-0.81	-0.07	-0.09	-0.04	0.98	0.01	0.01	0	0.02	0	0.02	0.01
270288808	-0.83	-0.16	-0.01	0.05	0.96	0.04	0	0	0.02	0.02	0	0.01
45384164	-0.84	-0.11	-0.01	0.12	0.96	0.02	0	0.02	0.02	0.01	0	0.07
513196353	-0.85	-0.01	-0.16	-0.03	0.97	0	0.03	0	0.02	0	0.06	0.01
429544679	-0.86	-0.09	-0.04	-0.1	0.98	0.01	0	0.01	0.02	0.01	0	0.05
71895129	-0.89	-0.11	-0.09	0.01	0.97	0.02	0.01	0	0.02	0.01	0.02	0
459683840	-0.89	0.07	0.09	0.06	0.98	0.01	0.01	0	0.02	0	0.02	0.01
45384252	-0.89	0.03	-0.08	0.08	0.98	0	0.01	0.01	0.02	0	0.02	0.03
45382953	-0.9	-0.13	0.07	0.1	0.96	0.02	0.01	0.01	0.03	0.02	0.01	0.05
513235847	-0.89	0.03	0	0.05	1	0	0	0	0.02	0	0	0.01
71895471	-0.9	-0.08	-0.02	-0.12	0.97	0.01	0	0.02	0.03	0.01	0	0.06
513232894	-0.9	0.01	0.05	0.05	0.99	0	0	0	0.03	0	0.01	0.01
57530095	-0.9	0.02	-0.09	0.04	0.99	0	0.01	0	0.03	0	0.02	0.01
215598667	-0.92	0	-0.02	0.11	0.98	0	0	0.02	0.03	0	0	0.06
45382385	-0.92	0.06	0.06	-0.03	0.99	0	0	0	0.03	0	0.01	0
45382379	-0.92	0.03	-0.01	-0.02	1	0	0	0	0.03	0	0	0
71894705	-0.93	-0.04	-0.1	0	0.99	0	0.01	0	0.03	0	0.03	0
513220770	-0.99	-0.07	-0.07	0.06	0.99	0	0	0	0.03	0	0.01	0.02
45382769	-1.02	-0.05	-0.01	0.02	1	0	0	0	0.03	0	0	0
45382679	-1.03	-0.01	0.03	0.01	1	0	0	0	0.03	0	0	0
71896797	-1.05	-0.08	0.01	0.01	0.99	0.01	0	0	0.03	0.01	0	0
57530288	-1.05	-0.06	0.01	0	1	0	0	0	0.03	0	0	0
363737892	-1.07	-0.04	0.01	0.02	1	0	0	0	0.04	0	0	0
513214170	-1.09	-0.08	0.03	0.02	0.99	0	0	0	0.04	0.01	0	0
513193346	0.61	0.69	-0.88	0.45	0.2	0.26	0.42	0.11	0.01	0.44	1.98	0.98
45382129	0.39	0.6	0.11	0.43	0.21	0.51	0.02	0.26	0	0.33	0.03	0.88
482677670	-0.09	0.74	0.71	0.19	0.01	0.5	0.46	0.03	0	0.5	1.32	0.17
513220516	-0.38	-0.32	0.43	0.08	0.33	0.23	0.42	0.01	0	0.09	0.48	0.03
94400858	-0.54	-0.29	-0.24	-0.06	0.67	0.19	0.13	0.01	0.01	0.08	0.15	0.02
45382785	-0.58	-0.42	0.3	-0.08	0.56	0.29	0.14	0.01	0.01	0.16	0.23	0.03
478621118	-0.64	0.31	0.09	0.09	0.79	0.18	0.02	0.02	0.01	0.09	0.02	0.04
45383972	-0.67	-0.07	0.16	0.03	0.93	0.01	0.06	0	0.01	0	0.07	0
513183409	-0.67	0.02	-0.2	0.08	0.9	0	0.08	0.01	0.01	0	0.11	0.03
71895185	-0.68	0.45	0.23	0.09	0.64	0.27	0.07	0.01	0.01	0.18	0.14	0.04
363732253	-0.7	0.17	0.17	-0.02	0.9	0.05	0.05	0	0.02	0.03	0.07	0
513190481	-0.7	0.03	-0.15	-0.08	0.94	0	0.04	0.01	0.02	0	0.06	0.03
57525148	-0.71	0.17	-0.15	-0.03	0.91	0.05	0.04	0	0.02	0.03	0.06	0
513162786	-0.74	0.19	-0.04	-0.03	0.93	0.06	0	0	0.02	0.03	0	0
47604920	-0.75	0.07	-0.07	0	0.98	0.01	0.01	0	0.02	0	0.01	0
513210055	-0.75	0.19	-0.07	0.04	0.93	0.06	0.01	0	0.02	0.03	0.01	0.01
513196126	-0.76	-0.02	-0.04	-0.02	1	0	0	0	0.02	0	0	0
46395493	-0.79	-0.1	0.01	-0.2	0.92	0.02	0	0.06	0.02	0.01	0	0.19
60302796	-0.8	-0.05	0.08	0.04	0.98	0	0.01	0	0.02	0	0.02	0.01
444189297	-0.8	0.09	0.18	0	0.94	0.01	0.05	0	0.02	0.01	0.08	0
513185760	-0.82	0.06	0.06	0.1	0.98	0.01	0	0.01	0.02	0	0.01	0.05
49169816	-0.82	0.15	0.06	0.02	0.96	0.03	0.01	0	0.02	0.02	0.01	0
45383702	-0.84	-0.16	0	0.03	0.97	0.03	0	0	0.02	0.02	0	0
513208722	-0.83	0.17	0.03	0	0.96	0.04	0	0	0.02	0.03	0	0
50736221	-0.86	-0.03	0.12	0.07	0.97	0	0.02	0.01	0.02	0	0.04	0.02
49169814	-0.85	-0.09	0.1	-0.14	0.95	0.01	0.01	0.03	0.02	0.01	0.03	0.09
513208830	-0.87	-0.19	0.03	0.06	0.95	0.05	0	0	0.02	0.03	0	0.02
513164696	-0.86	0	-0.05	0.04	0.99	0	0	0	0.02	0	0.01	0.01
513239250	-0.87	-0.13	-0.04	-0.02	0.98	0.02	0	0	0.02	0.02	0	0
363742094	-0.86	-0.02	-0.19	-0.02	0.95	0	0.05	0	0.02	0	0.09	0
118086124	-0.89	-0.01	-0.09	-0.07	0.98	0	0.01	0.01	0.02	0	0.02	0.03
363736352	-0.91	0.04	0.06	0	0.99	0	0	0	0.03	0	0.01	0
71896025	-0.93	-0.01	0.05	0.05	0.99	0	0	0	0.03	0	0.01	0.01
513177407	-0.93	-0.07	-0.12	-0.01	0.98	0.01	0.02	0	0.03	0	0.04	0
363744981	-0.96	0.05	0.07	0.03	0.99	0	0.01	0	0.03	0	0.01	0
60302748	-0.97	-0.04	0	-0.01	1	0	0	0	0.03	0	0	0
513218718	-0.97	0.03	0.03	-0.01	1	0	0	0	0.03	0	0	0
363744078	-0.98	-0.03	-0.06	0.03	0.99	0	0	0	0.03	0	0.01	0.01
71895669	-0.99	0.04	0.03	0.03	1	0	0	0	0.03	0	0	0.01
118090738	-1	-0.07	0	0.01	1	0	0	0	0.03	0	0	0
71895729	-0.99	-0.05	-0.06	0.05	0.99	0	0	0	0.03	0	0.01	0.01
45383372	-1.01	-0.12	0.02	-0.03	0.99	0.01	0	0	0.03	0.01	0	0
118094547	-1	-0.05	0.01	-0.03	1	0	0	0	0.03	0	0	0
50732786	-1.01	-0.09	0.01	-0.01	0.99	0.01	0	0	0.03	0.01	0	0
363727937	-1.01	-0.03	-0.02	0.03	1	0	0	0	0.03	0	0	0.01
57524880	-1.03	-0.02	0.02	0.02	1	0	0	0	0.03	0	0	0
513213169	-1.04	-0.03	0	0.04	1	0	0	0	0.03	0	0	0.01
513172071	-1.04	-0.07	0.05	0.01	0.99	0	0	0	0.03	0	0.01	0
71895709	-1.04	-0.01	0	0.02	1	0	0	0	0.03	0	0	0
118097422	-1.07	-0.06	0.01	0.02	1	0	0	0	0.04	0	0	0
478431063	1.07	0.66	-0.31	0.13	0.67	0.26	0.06	0.01	0.04	0.41	0.24	0.09
45382399	-0.31	-0.54	0.37	0.42	0.14	0.42	0.19	0.25	0	0.27	0.35	0.85
513228465	-0.32	-0.64	0.43	0.02	0.15	0.59	0.27	0	0	0.37	0.48	0
478621048	-0.43	-0.56	0.38	0.23	0.26	0.45	0.21	0.08	0.01	0.29	0.37	0.26
513193328	-0.4	-0.28	0.41	-0.36	0.29	0.15	0.32	0.24	0	0.07	0.45	0.62
513223180	-0.42	0.43	0.48	-0.05	0.3	0.31	0.39	0	0.01	0.17	0.6	0.01
118100425	-0.55	0.27	0.24	0.19	0.65	0.15	0.12	0.07	0.01	0.07	0.14	0.16
118405198	-0.67	0.29	0.19	-0.09	0.78	0.14	0.06	0.01	0.01	0.08	0.1	0.04
513233697	-0.69	-0.21	-0.18	-0.14	0.84	0.08	0.05	0.03	0.02	0.04	0.08	0.09
118103607	-0.74	0.13	0.07	0.21	0.89	0.03	0.01	0.07	0.02	0.02	0.01	0.21
71896943	-0.79	-0.25	0.14	-0.02	0.88	0.09	0.03	0	0.02	0.06	0.05	0
513200939	-0.78	0.09	0.14	0.07	0.95	0.01	0.03	0.01	0.02	0.01	0.05	0.02
476007880	-0.81	-0.3	0.08	0.08	0.87	0.12	0.01	0.01	0.02	0.08	0.02	0.03
513164679	-0.82	-0.03	0.04	0.1	0.98	0	0	0.02	0.02	0	0	0.05
513212065	-0.84	-0.22	0.17	0.16	0.87	0.06	0.04	0.03	0.02	0.04	0.07	0.12
118096822	-0.84	0.09	0.16	-0.12	0.93	0.01	0.04	0.02	0.02	0.01	0.07	0.07
477507185	-0.85	-0.14	0.02	-0.02	0.97	0.03	0	0	0.02	0.02	0	0
71895027	-0.85	0.05	0.05	0.16	0.96	0	0	0.03	0.02	0	0.01	0.12
56605916	-0.86	0.08	0.19	-0.12	0.93	0.01	0.04	0.02	0.02	0.01	0.09	0.07
118095824	-0.88	0.15	0.01	0.02	0.97	0.03	0	0	0.02	0.02	0	0
45382349	-0.89	0.17	0.11	0.08	0.95	0.03	0.01	0.01	0.02	0.03	0.03	0.03
56118628	-0.89	0.12	-0.01	0.02	0.98	0.02	0	0	0.02	0.01	0	0
71894915	-0.9	-0.07	-0.13	0.04	0.97	0.01	0.02	0	0.03	0	0.04	0.01
363734558	-0.9	-0.08	-0.05	-0.08	0.98	0.01	0	0.01	0.03	0.01	0.01	0.03
475506293	-0.92	-0.23	0.12	0.13	0.91	0.06	0.02	0.02	0.03	0.05	0.04	0.08
513214099	-0.9	-0.04	-0.11	-0.01	0.98	0	0.01	0	0.03	0	0.03	0
118093746	-0.9	-0.05	-0.19	0.01	0.96	0	0.04	0	0.03	0	0.09	0
513184306	-0.92	-0.09	0.02	-0.04	0.99	0.01	0	0	0.03	0.01	0	0.01
513165915	-0.93	-0.06	-0.01	0.09	0.99	0	0	0.01	0.03	0	0	0.04
113206156	-0.94	-0.13	0.06	0.06	0.97	0.02	0	0	0.03	0.02	0.01	0.02
54020716	-0.94	0.01	0	0.04	1	0	0	0	0.03	0	0	0.01
513181417	-0.96	-0.19	0.1	0.05	0.95	0.04	0.01	0	0.03	0.03	0.03	0.01
513208331	-0.96	-0.12	0.11	0.01	0.97	0.01	0.01	0	0.03	0.01	0.03	0
513165326	-0.96	-0.15	0	0.01	0.97	0.03	0	0	0.03	0.02	0	0
60302808	-0.95	0	-0.02	-0.04	1	0	0	0	0.03	0	0	0.01
86129524	-0.95	-0.02	-0.03	0.04	1	0	0	0	0.03	0	0	0.01
45382603	-0.96	-0.15	-0.01	0.02	0.98	0.02	0	0	0.03	0.02	0	0
50757869	-0.96	-0.03	-0.08	0.02	0.99	0	0.01	0	0.03	0	0.02	0
56605900	-0.96	-0.01	-0.07	-0.02	0.99	0	0	0	0.03	0	0.01	0
118084115	-0.96	-0.03	0.07	-0.05	0.99	0	0.01	0	0.03	0	0.01	0.01
45383544	-0.96	-0.06	-0.06	-0.06	0.99	0	0	0	0.03	0	0.01	0.02
513172280	-0.98	0.03	0.07	0.02	0.99	0	0	0	0.03	0	0.01	0
50745986	-0.99	-0.05	0	0.02	1	0	0	0	0.03	0	0	0
52138701	-0.99	-0.05	0.04	-0.02	0.99	0	0	0	0.03	0	0.01	0
57530079	-1	-0.07	-0.05	-0.02	0.99	0.01	0	0	0.03	0	0.01	0
52138693	-0.99	-0.02	-0.04	-0.01	1	0	0	0	0.03	0	0	0
363728812	-1	-0.04	-0.05	0.04	0.99	0	0	0	0.03	0	0.01	0.01
363741022	-1	-0.1	0.06	-0.08	0.98	0.01	0	0.01	0.03	0.01	0.01	0.03
50746471	-1	-0.01	-0.02	0.04	1	0	0	0	0.03	0	0	0.01
71895387	-1.02	-0.08	-0.06	-0.04	0.99	0.01	0	0	0.03	0.01	0.01	0.01
53749682	-1.02	-0.04	-0.02	-0.01	1	0	0	0	0.03	0	0	0
302486333	-1.02	-0.08	-0.01	-0.03	0.99	0.01	0	0	0.03	0.01	0	0
45382945	-1.03	0.02	0.04	0.02	1	0	0	0	0.03	0	0	0
513235211	-1.03	-0.04	0	0.04	1	0	0	0	0.03	0	0	0.01
61098304	-1.04	-0.08	0.07	0.04	0.99	0.01	0	0	0.03	0.01	0.01	0.01
71895641	-1.05	-0.04	0.04	0.02	1	0	0	0	0.03	0	0	0
50732309	-1.06	-0.05	0.04	0	1	0	0	0	0.04	0	0	0
363728070	-1.07	-0.07	0.02	0.04	0.99	0	0	0	0.04	0	0	0.01
45383688	-1.06	-0.07	0	-0.01	1	0	0	0	0.04	0	0	0
513199286	-1.07	-0.05	0.01	0.01	1	0	0	0	0.04	0	0	0
313661460	-1.07	-0.04	0.03	0.02	1	0	0	0	0.04	0	0	0
513220212	-1.08	-0.09	0.02	0.05	0.99	0.01	0	0	0.04	0.01	0	0.01
377520154	0.42	-1.42	0.49	0.94	0.05	0.61	0.07	0.27	0.01	1.86	0.62	4.18
87196326	-0.21	1.04	0.46	0.09	0.03	0.8	0.16	0.01	0	1	0.55	0.04
513211965	-0.46	0.09	-0.2	0.19	0.71	0.03	0.14	0.12	0.01	0.01	0.11	0.18
363738187	-0.48	0.41	-0.07	-0.03	0.57	0.42	0.01	0	0.01	0.16	0.01	0
513219831	-0.53	0.62	0.29	0.05	0.38	0.51	0.11	0	0.01	0.35	0.22	0.01
118090795	-0.66	0.3	0.21	0.07	0.76	0.15	0.07	0.01	0.01	0.08	0.11	0.02
513198470	-0.67	0.5	0.34	0.11	0.54	0.3	0.14	0.01	0.01	0.23	0.31	0.06
477507224	-0.69	0.04	-0.37	0.13	0.75	0	0.22	0.03	0.01	0	0.36	0.09
480354948	-0.76	0.17	0.26	0.02	0.86	0.04	0.1	0	0.02	0.03	0.17	0
477507214	-0.8	0.05	0.22	-0.04	0.92	0	0.07	0	0.02	0	0.12	0.01
50803534	-0.83	-0.22	0.05	-0.2	0.88	0.06	0	0.05	0.02	0.05	0.01	0.2
478431069	-0.82	0.15	0	-0.02	0.97	0.03	0	0	0.02	0.02	0	0
479277993	-0.86	-0.11	-0.22	0.02	0.92	0.01	0.06	0	0.02	0.01	0.13	0
57530236	-0.89	-0.14	0.08	-0.24	0.9	0.02	0.01	0.07	0.03	0.02	0.02	0.28
513189796	-0.9	-0.08	-0.11	0.07	0.97	0.01	0.02	0.01	0.03	0.01	0.03	0.02
61098226	-0.93	0.01	0.05	0.02	1	0	0	0	0.03	0	0.01	0
292494926	-0.94	-0.08	-0.05	0.1	0.98	0.01	0	0.01	0.03	0.01	0.01	0.05
513160723	-0.94	-0.11	-0.1	-0.02	0.97	0.01	0.01	0	0.03	0.01	0.03	0
45383538	-0.94	-0.04	-0.09	-0.06	0.99	0	0.01	0	0.03	0	0.02	0.02
124249308	-0.95	-0.06	-0.03	0.05	0.99	0	0	0	0.03	0	0	0.01
363747241	-0.95	0.02	-0.02	0.04	1	0	0	0	0.03	0	0	0.01
71897131	-0.97	0.08	0.13	-0.01	0.98	0.01	0.02	0	0.03	0.01	0.04	0
71894897	-0.98	-0.08	-0.03	-0.08	0.98	0.01	0	0.01	0.03	0.01	0	0.03
71895073	-0.99	-0.04	0.03	-0.06	0.99	0	0	0	0.03	0	0	0.02
118099584	-1	-0.13	0.05	0.06	0.98	0.02	0	0	0.03	0.01	0.01	0.02
45382075	-1	-0.11	-0.06	0.04	0.98	0.01	0	0	0.03	0.01	0.01	0.01
363742411	-1	-0.03	-0.04	0.07	0.99	0	0	0	0.03	0	0	0.02
513204098	-1	-0.08	-0.02	0.03	0.99	0.01	0	0	0.03	0.01	0	0
118100855	-1	-0.06	-0.08	0.01	0.99	0	0.01	0	0.03	0	0.02	0
513167551	-1	-0.04	0.04	0.02	1	0	0	0	0.03	0	0	0
60302774	-1.01	-0.06	0.04	-0.02	0.99	0	0	0	0.03	0	0	0
475808827	-1.01	-0.07	-0.03	0.08	0.99	0	0	0.01	0.03	0	0	0.03
47604942	-1.01	-0.13	0.01	0.05	0.98	0.02	0	0	0.03	0.02	0	0.01
126165274	-1.01	-0.03	0.09	0.03	0.99	0	0.01	0	0.03	0	0.02	0.01
45382027	-1.02	-0.11	0	0	0.99	0.01	0	0	0.03	0.01	0	0
71894763	-1.02	-0.06	-0.04	0.03	0.99	0	0	0	0.03	0	0	0
45382019	-1.02	-0.01	0.03	0.07	0.99	0	0	0	0.03	0	0	0.02
113206062	-1.02	-0.01	0.01	-0.01	1	0	0	0	0.03	0	0	0
50767570	-1.02	-0.06	-0.04	0.02	0.99	0	0	0	0.03	0	0	0
363742361	-1.03	-0.08	0.07	0.06	0.99	0.01	0	0	0.03	0.01	0.01	0.02
166091509	-1.02	0.01	0.04	0.01	1	0	0	0	0.03	0	0	0
46048870	-1.03	-0.05	-0.07	0.04	0.99	0	0	0	0.03	0	0.01	0.01
54111425	-1.04	-0.05	0.01	0.01	1	0	0	0	0.03	0	0	0
363743802	-1.04	-0.04	0.03	0.02	1	0	0	0	0.03	0	0	0
60302800	-1.05	-0.05	-0.01	0.02	1	0	0	0	0.03	0	0	0
45384050	-1.05	-0.08	-0.01	0.04	0.99	0.01	0	0	0.03	0.01	0	0.01
61098410	-1.06	-0.04	0	0	1	0	0	0	0.03	0	0	0
363735756	-1.06	-0.07	0	0	1	0	0	0	0.04	0	0	0
118083310	-1.06	-0.05	0.02	0.04	1	0	0	0	0.04	0	0	0.01
513236355	-1.07	-0.09	0.01	-0.01	0.99	0.01	0	0	0.04	0.01	0	0
71897175	-1.07	-0.04	0.02	0.04	1	0	0	0	0.04	0	0	0.01
57525187	-1.07	-0.04	0.05	0.05	0.99	0	0	0	0.04	0	0.01	0.01
113206052	-1.07	-0.08	-0.01	0.03	0.99	0.01	0	0	0.04	0.01	0	0
513168170	-1.08	-0.04	0.01	0.02	1	0	0	0	0.04	0	0	0
60302834	-1.09	-0.05	0.03	0.02	1	0	0	0	0.04	0	0	0
45382681	-1.1	-0.05	0.02	0.02	1	0	0	0	0.04	0	0	0
483968280	-0.25	-0.88	0.45	0.37	0.05	0.66	0.17	0.12	0	0.72	0.52	0.66
403224973	-0.29	-0.2	0.48	-0.93	0.07	0.03	0.19	0.71	0	0.04	0.59	4.14
363743768	-0.68	-0.22	0.03	-0.14	0.87	0.09	0	0.04	0.01	0.04	0	0.09
363745254	-0.8	0.33	0.25	0.02	0.79	0.13	0.08	0	0.02	0.1	0.16	0
513205477	-0.83	0.09	0.05	-0.08	0.97	0.01	0	0.01	0.02	0.01	0.01	0.03
513237543	-0.83	0.02	-0.24	0.09	0.91	0	0.08	0.01	0.02	0	0.15	0.04
513205459	-0.87	-0.29	0.15	0.04	0.88	0.1	0.02	0	0.02	0.08	0.06	0.01
45383834	-0.85	-0.16	-0.11	-0.03	0.95	0.03	0.02	0	0.02	0.02	0.03	0
513205462	-0.87	-0.01	-0.14	-0.06	0.97	0	0.02	0	0.02	0	0.05	0.02
363740060	-0.89	-0.1	0.04	-0.2	0.94	0.01	0	0.05	0.03	0.01	0	0.18
118088436	-0.89	0.21	0.18	0.02	0.91	0.05	0.04	0	0.03	0.04	0.09	0
118405200	-0.89	0.02	-0.15	0.08	0.96	0	0.03	0.01	0.03	0	0.06	0.03
71896007	-0.9	0.2	0.18	0.02	0.92	0.04	0.03	0	0.03	0.04	0.08	0
312839900	-0.93	-0.17	0.02	-0.07	0.96	0.03	0	0.01	0.03	0.03	0	0.02
478733013	-0.92	0.19	0.16	0.03	0.93	0.04	0.03	0	0.03	0.03	0.07	0
71895883	-0.93	-0.06	-0.13	-0.06	0.97	0	0.02	0	0.03	0	0.05	0.02
513171375	-0.95	0.01	0.13	0.07	0.98	0	0.02	0.01	0.03	0	0.04	0.02
45384070	-0.95	0.16	0.15	0.03	0.95	0.03	0.02	0	0.03	0.02	0.06	0.01
45382467	-0.96	0.14	0.06	0.06	0.97	0.02	0	0	0.03	0.02	0.01	0.02
363743046	-0.98	0	0.02	-0.03	1	0	0	0	0.03	0	0	0
56119006	-0.98	-0.07	0.03	0.02	0.99	0	0	0	0.03	0	0	0
513170744	-0.99	-0.15	0.05	-0.05	0.97	0.02	0	0	0.03	0.02	0.01	0.01
46048932	-0.98	0.12	0.08	0.06	0.97	0.02	0.01	0	0.03	0.01	0.02	0.01
57530301	-0.99	-0.1	0.03	-0.07	0.98	0.01	0	0	0.03	0.01	0	0.02
363731192	-1	-0.17	0.08	0.02	0.97	0.03	0.01	0	0.03	0.03	0.02	0
363738106	-1	-0.14	0.01	0.06	0.98	0.02	0	0	0.03	0.02	0	0.02
118092363	-1	-0.15	0.08	-0.08	0.96	0.02	0.01	0.01	0.03	0.02	0.02	0.03
513210609	-1.01	-0.17	0.08	0.06	0.96	0.03	0.01	0	0.03	0.03	0.02	0.02
487442792	-1.01	-0.15	0.04	0.05	0.98	0.02	0	0	0.03	0.02	0	0.01
50748652	-1	-0.1	-0.04	-0.02	0.99	0.01	0	0	0.03	0.01	0	0
118099635	-1.01	-0.07	-0.1	0.02	0.99	0.01	0.01	0	0.03	0.01	0.02	0
478732979	-1.01	-0.03	-0.05	-0.01	1	0	0	0	0.03	0	0.01	0
513183406	-1.02	-0.11	0.07	-0.04	0.98	0.01	0	0	0.03	0.01	0.01	0.01
347360989	-1.02	-0.12	0.02	-0.01	0.99	0.01	0	0	0.03	0.01	0	0
50728360	-1.02	-0.06	-0.1	-0.01	0.99	0	0.01	0	0.03	0	0.03	0
343790924	-1.02	-0.03	-0.02	0.06	1	0	0	0	0.03	0	0	0.02
479277984	-1.02	-0.08	-0.07	0.02	0.99	0.01	0	0	0.03	0.01	0.01	0
513221375	-1.03	-0.06	0	0.03	1	0	0	0	0.03	0	0	0
363744954	-1.03	-0.08	0.02	0.01	0.99	0.01	0	0	0.03	0.01	0	0
363740900	-1.03	-0.07	-0.08	0.02	0.99	0	0.01	0	0.03	0	0.02	0
45383339	-1.03	0	0.04	0.06	1	0	0	0	0.03	0	0	0.02
477507232	-1.03	0.02	0.08	0.06	0.99	0	0.01	0	0.03	0	0.02	0.02
460417303	-1.03	-0.08	-0.05	0.02	0.99	0.01	0	0	0.03	0.01	0.01	0
363747261	-1.04	0	0.03	0.01	1	0	0	0	0.03	0	0	0
513168933	-1.04	-0.05	0.02	0.01	1	0	0	0	0.03	0	0	0
513227588	-1.04	-0.04	0.03	0.06	0.99	0	0	0	0.03	0	0	0.02
71895095	-1.05	-0.08	-0.04	0.02	0.99	0.01	0	0	0.03	0.01	0	0
513216960	-1.05	-0.1	-0.01	0.07	0.99	0.01	0	0	0.03	0.01	0	0.02
52138641	-1.05	-0.07	0.02	0.03	0.99	0	0	0	0.03	0	0	0.01
57530557	-1.05	-0.08	-0.03	0.03	0.99	0.01	0	0	0.03	0.01	0	0
513214036	-1.05	-0.02	-0.03	0.03	1	0	0	0	0.03	0	0	0
513222078	-1.06	-0.06	-0.04	0.04	0.99	0	0	0	0.03	0	0	0.01
45382981	-1.06	-0.04	-0.06	0.03	0.99	0	0	0	0.03	0	0.01	0
237858639	-1.06	-0.03	-0.03	0.03	1	0	0	0	0.03	0	0	0
45383540	-1.06	-0.03	0.04	0	1	0	0	0	0.04	0	0	0
493795860	-1.06	-0.03	0.06	0	1	0	0	0	0.04	0	0.01	0
363728921	-1.07	-0.04	0.01	0.01	1	0	0	0	0.04	0	0	0
363745506	-1.07	-0.09	0	0.03	0.99	0.01	0	0	0.04	0.01	0	0
71897287	-1.07	-0.02	0.06	0.01	1	0	0	0	0.04	0	0.01	0
45382959	-1.07	-0.06	-0.02	0.04	1	0	0	0	0.04	0	0	0.01
363743351	-1.07	-0.04	0	0.04	1	0	0	0	0.04	0	0	0.01
363732314	-1.07	-0.06	-0.03	0.01	1	0	0	0	0.04	0	0	0
118094989	-1.08	-0.04	0.05	0.02	1	0	0	0	0.04	0	0.01	0
61098426	-1.07	-0.06	0.01	0.02	1	0	0	0	0.04	0	0	0
392513670	-1.08	-0.07	-0.02	0.02	1	0	0	0	0.04	0	0	0
309319792	-1.08	-0.05	-0.01	0.01	1	0	0	0	0.04	0	0	0
71896203	-1.08	-0.09	0.02	0.04	0.99	0.01	0	0	0.04	0.01	0	0.01
513188924	-1.08	-0.08	0.04	0	0.99	0.01	0	0	0.04	0.01	0	0
513211247	-1.08	-0.05	0.04	0.03	1	0	0	0	0.04	0	0.01	0.01
513166523	-1.09	-0.05	0.02	0.04	1	0	0	0	0.04	0	0	0.01
118097631	-1.09	-0.04	0.04	0.02	1	0	0	0	0.04	0	0	0
45383223	-1.1	-0.07	0.02	0.02	1	0	0	0	0.04	0	0	0
513232444	-1.1	-0.05	0.01	0.03	1	0	0	0	0.04	0	0	0
513198346	-1.11	-0.06	0.02	0.02	1	0	0	0	0.04	0	0	0
45382397	-0.38	-0.78	0.38	0.44	0.13	0.56	0.13	0.18	0	0.56	0.38	0.92
284520111	-0.58	-0.17	-0.54	0.24	0.47	0.04	0.41	0.08	0.01	0.03	0.76	0.26
326368309	-0.6	0.75	0.42	0.17	0.32	0.5	0.15	0.02	0.01	0.52	0.45	0.13
45383816	-0.61	0.74	0.41	0.16	0.34	0.49	0.15	0.02	0.01	0.5	0.43	0.13
45384028	-0.77	0.49	0.29	0.12	0.64	0.26	0.09	0.02	0.02	0.22	0.22	0.07
45383013	-0.81	-0.36	0.17	0.16	0.78	0.15	0.04	0.03	0.02	0.12	0.08	0.13
118085711	-0.8	0.43	0.26	0.11	0.71	0.2	0.08	0.01	0.02	0.17	0.18	0.06
513235641	-0.8	0.11	-0.32	0.05	0.85	0.01	0.13	0	0.02	0.01	0.26	0.01
45384354	-0.85	-0.17	0	-0.28	0.87	0.04	0	0.09	0.02	0.03	0	0.37
363745926	-0.86	0.34	0.22	0.09	0.81	0.13	0.05	0.01	0.02	0.11	0.12	0.04
478247057	-0.93	-0.27	0.12	0.26	0.84	0.07	0.01	0.07	0.03	0.07	0.04	0.33
513185766	-0.91	-0.09	-0.16	-0.1	0.95	0.01	0.03	0.01	0.03	0.01	0.06	0.05
513176145	-0.93	-0.23	0.12	0.01	0.93	0.06	0.01	0	0.03	0.05	0.04	0
56118966	-0.92	-0.08	-0.23	0.08	0.93	0.01	0.06	0.01	0.03	0.01	0.13	0.03
513217468	-0.92	0.12	0.16	-0.03	0.96	0.02	0.03	0	0.03	0.01	0.06	0
363741091	-0.92	0.15	0.16	0	0.95	0.02	0.03	0	0.03	0.02	0.06	0
118089093	-0.95	-0.1	-0.04	0.13	0.97	0.01	0	0.02	0.03	0.01	0	0.08
160358333	-0.95	0.2	0.15	0.07	0.93	0.04	0.02	0	0.03	0.04	0.06	0.02
513164685	-0.97	0.02	0.12	0.01	0.98	0	0.02	0	0.03	0	0.04	0
60302662	-0.98	-0.14	-0.01	0.02	0.98	0.02	0	0	0.03	0.02	0	0
363730875	-0.98	0.16	0.13	0.06	0.95	0.03	0.02	0	0.03	0.02	0.04	0.02
478486799	-1	-0.15	0.04	0.02	0.98	0.02	0	0	0.03	0.02	0	0
45382991	-0.99	-0.03	-0.01	-0.04	1	0	0	0	0.03	0	0	0.01
45384002	-0.99	-0.13	0.06	-0.15	0.96	0.02	0	0.02	0.03	0.02	0.01	0.1
167860152	-1	-0.08	-0.12	0.06	0.98	0.01	0.01	0	0.03	0.01	0.03	0.02
56119058	-1	-0.07	0.09	-0.1	0.98	0.01	0.01	0.01	0.03	0	0.02	0.05
47604964	-1	-0.08	-0.11	0.06	0.98	0.01	0.01	0	0.03	0.01	0.03	0.02
513211517	-1.01	-0.12	-0.01	0.02	0.99	0.01	0	0	0.03	0.01	0	0
363732447	-1.01	0.04	0.09	0	0.99	0	0.01	0	0.03	0	0.02	0
71894821	-1.03	-0.04	0.08	-0.05	0.99	0	0.01	0	0.03	0	0.02	0.01
513170833	-1.03	-0.1	-0.01	-0.01	0.99	0.01	0	0	0.03	0.01	0	0
71895145	-1.03	-0.08	-0.06	0.06	0.99	0.01	0	0	0.03	0.01	0.01	0.02
363742947	-1.04	-0.05	-0.12	0.02	0.98	0	0.01	0	0.03	0	0.04	0
50745884	-1.04	-0.01	0.01	0.05	1	0	0	0	0.03	0	0	0.01
50732421	-1.04	-0.07	-0.07	0	0.99	0	0	0	0.03	0	0.01	0
57525300	-1.04	-0.04	0.05	-0.03	1	0	0	0	0.03	0	0.01	0
45383179	-1.05	-0.04	-0.04	0.02	1	0	0	0	0.03	0	0.01	0
45382875	-1.05	-0.03	0	0.01	1	0	0	0	0.03	0	0	0
363746921	-1.05	-0.1	0.01	0.02	0.99	0.01	0	0	0.03	0.01	0	0
478621108	-1.05	-0.07	-0.06	0.04	0.99	0	0	0	0.03	0	0.01	0.01
52138659	-1.06	-0.1	0.01	0.03	0.99	0.01	0	0	0.04	0.01	0	0.01
363729570	-1.06	-0.12	0.05	0.05	0.98	0.01	0	0	0.04	0.01	0.01	0.01
513196801	-1.06	-0.11	0.05	0.01	0.99	0.01	0	0	0.04	0.01	0.01	0
480540308	-1.06	0	0.01	0.03	1	0	0	0	0.04	0	0	0.01
50754419	-1.06	-0.02	0.06	0	1	0	0	0	0.04	0	0.01	0
119331066	-1.06	-0.04	0	0.01	1	0	0	0	0.04	0	0	0
513183863	-1.07	-0.11	0.05	0.05	0.99	0.01	0	0	0.04	0.01	0.01	0.01
157841182	-1.07	-0.1	0.02	0.04	0.99	0.01	0	0	0.04	0.01	0	0.01
308818127	-1.07	-0.06	0.03	-0.02	1	0	0	0	0.04	0	0	0
71895697	-1.07	-0.06	0.05	0.02	0.99	0	0	0	0.04	0	0.01	0
71894779	-1.07	-0.03	-0.03	0.03	1	0	0	0	0.04	0	0	0
50755635	-1.07	-0.08	-0.01	0.03	0.99	0.01	0	0	0.04	0.01	0	0.01
315075287	-1.07	-0.03	0.05	0.01	1	0	0	0	0.04	0	0.01	0
363743477	-1.07	-0.04	-0.02	0.03	1	0	0	0	0.04	0	0	0
350537089	-1.07	-0.05	0.01	0	1	0	0	0	0.04	0	0	0
57529377	-1.07	-0.04	0.05	-0.01	1	0	0	0	0.04	0	0.01	0
284448546	-1.08	-0.06	-0.03	0.01	1	0	0	0	0.04	0	0	0
363735605	-1.08	-0.05	0.02	0.04	1	0	0	0	0.04	0	0	0.01
513190557	-1.08	-0.07	-0.03	0.03	0.99	0	0	0	0.04	0	0	0
50754507	-1.08	-0.05	0	0.01	1	0	0	0	0.04	0	0	0
71897111	-1.08	-0.04	-0.01	0.03	1	0	0	0	0.04	0	0	0
513199552	-1.09	-0.04	0.02	0.02	1	0	0	0	0.04	0	0	0
513215133	-1.09	-0.08	0.02	0.02	0.99	0.01	0	0	0.04	0.01	0	0
118096785	-1.09	-0.04	0.04	0.02	1	0	0	0	0.04	0	0	0
363743385	-1.09	-0.05	0.01	0.01	1	0	0	0	0.04	0	0	0
309384279	-1.1	-0.08	0.03	0	0.99	0.01	0	0	0.04	0.01	0	0
513204573	-1.1	-0.06	0	0.02	1	0	0	0	0.04	0	0	0
363740848	-1.1	-0.05	0.01	0.03	1	0	0	0	0.04	0	0	0
513237884	-1.1	-0.04	0.04	0.03	1	0	0	0	0.04	0	0	0
363740107	-1.1	-0.06	0.01	0.02	1	0	0	0	0.04	0	0	0
45383033	-1.1	-0.05	0.02	0.02	1	0	0	0	0.04	0	0	0

## Sheet: NMDS
GI number	MDS 1	MDS 2
45383974	-0.039346	-0.064812
45384444	-0.128788	-0.052287
45384320	-0.0022126	-0.000754953
363727504	0.0105076	-0.0203716
48976029	-0.0862688	-0.0775662
48675889	-0.105578	-0.0640319
45385813	-0.0188779	-0.0383427
363729530	-0.0518413	-0.0732658
46395491	-0.0415731	-0.069711
118098729	0.0134194	-0.00776555
513157208	0.00102075	-0.0588642
513206786	-0.0556394	-0.082511
45382961	-0.13254	-0.0457539
363735454	-0.0743346	-0.0827687
46048651	0.0331448	-0.0147685
46048961	-0.0187944	-0.0453442
363744162	-0.0163209	-0.0224066
513186154	-0.0420771	0.0177933
71895711	0.00147105	-0.0274859
45382927	0.00309546	-0.186715
392513682	-0.0031587	-0.0318344
319655747	-0.0111232	-0.0547087
310772215	-0.0415751	-0.0455406
54020687	-0.0419068	-0.0343598
50749164	-0.114431	-0.0553311
363740142	-0.0128084	0.00481107
49169791	-0.162188	-0.13058
45384386	-0.0683337	-0.0822023
45383766	-0.0167462	-0.0390725
157954047	-0.0604237	-0.0265458
45382425	-0.0730264	-0.0823093
118091536	-0.020691	-0.0521105
429484490	-0.0673072	-0.0627029
330417943	-0.0340938	-0.0129639
513225677	-0.0923672	-0.0753125
363745252	-0.176364	-0.141294
71895985	-0.0223861	-0.0291486
55741594	-0.0187825	-0.0170451
45382541	-0.100391	-0.060729
429836849	-0.0638738	-0.0702612
363732580	-0.022155	-0.081625
46048768	-0.0123866	-0.0231908
45382061	-0.038794	-0.0273252
45384340	-0.0216146	-0.00983735
487439524	-0.0985379	-0.123051
513167477	-0.00338873	0.000359024
513157194	0.00737581	-0.0696053
45384392	-0.0402414	-0.0897642
45383612	-0.0744672	-0.0994626
50752381	-0.117805	-0.0282772
513183190	-0.0257616	-0.0221142
71896973	-0.0355266	-0.001051
45384500	-0.11827	-0.105
45382053	-0.00514294	-0.0345706
124249432	-0.00573785	-0.0206504
513240096	-0.0624284	-0.140341
45382787	-0.0580532	-0.0582967
45382845	0.0546879	-0.0239971
118088308	-0.163814	-0.145198
55741616	0.0197094	-0.0136626
261490820	-0.018542	-0.00716125
363728304	-0.125983	-0.051266
50752600	-0.0946608	-0.139967
86129492	-0.048579	-0.00711536
363746526	-0.0612667	-0.101566
513219475	0.00585648	-0.0262242
45382651	0.0451789	-0.0346203
363736402	-0.109973	-0.0555346
57530666	-0.026025	-0.0130343
303227902	-0.0570935	-0.0331099
513199562	-0.0880249	-0.110676
513235259	0.03891	-0.0404913
153792243	0.00669238	-0.0603456
45384370	-0.0224451	-0.0199266
46048795	-0.0669144	-0.0922112
125630639	0.0680843	-0.00426364
45382303	-0.0594206	-0.0916084
482677659	-0.0222484	0.0052388
363734612	-0.0303011	-0.0110146
253735708	-0.0857702	-0.0704664
397529551	0.0194177	-0.0303041
86129578	-0.0364429	-0.0383559
71897249	0.0280032	-0.0115306
363733983	0.0012279	-0.037625
363744817	-0.0681375	-0.0494542
476007898	-0.0135159	-0.249843
45384260	-0.0723161	-0.0313605
363745877	-0.125603	-0.0932916
513236065	-0.117513	-0.079081
45382957	-0.102783	-0.0924412
478246985	-0.110358	-0.0534814
45384330	0.015198	-0.0340398
45383093	-0.0289982	-0.0146704
513175513	-0.0102091	-0.0140191
478732996	-0.1195	-0.114278
61657937	0.0228074	-0.03193
268370291	0.0124079	-0.0232295
513161272	0.0156031	-0.0878555
513206743	-0.0505024	-0.096118
57530355	-0.0635919	-0.0735939
45384486	-0.0238272	0.0199689
56119054	-0.00181347	-0.018265
45383930	-0.0421284	0.0256252
513158924	0.0170023	0.00370899
363744257	0.0459149	0.0024009
513227300	-0.0777265	-0.0831557
513230961	0.0077507	-0.0338265
118098359	-0.0854621	-0.116063
71897035	0.0127834	-0.0174162
45382979	-0.0301283	-0.0450432
57529509	0.0399855	-0.0589848
118101125	-0.0564116	-0.0758737
45384348	0.0151234	-0.0444961
363741117	-0.120156	-0.0858942
153792017	-0.0171366	-0.0991958
267844833	-0.110776	-0.0673454
45382533	-0.0785344	-0.0256612
45382667	0.0490932	0.0258027
513199840	0.00246036	0.0604118
363742830	-0.0149084	-0.004197
71896389	-0.0351389	0.00782476
363744121	-0.128664	-0.139466
513193820	0.028627	-0.0227499
477507238	-0.0135484	-0.0242927
513175173	0.0802749	-0.0136348
482845617	-0.0680503	-0.0558919
47551305	-0.0107264	-0.0032881
313661519	0.0235504	-0.00540423
480540346	-0.0417264	-0.0646465
57529350	0.0292061	-0.0295708
50749462	-0.0943564	-0.031828
118093267	-0.0326629	-0.0441539
45384262	0.0304799	0.0172797
45382429	-0.0115484	-0.0210841
363740281	-0.0358714	-0.050265
46048903	-0.134403	-0.126608
513240489	0.00412866	-0.000546682
50746905	-0.0404659	0.0126949
363740226	0.0338798	-0.119434
45382453	-0.048483	-0.0400753
363736454	-0.0789482	-0.0627143
126165220	-0.0590524	0.0492416
45382315	0.033226	-0.00213864
118094764	-0.0103335	-0.00248118
45384208	-0.0350449	-0.0312327
45383121	0.0230143	0.0428318
71894823	0.0189202	-0.00474359
195539501	-0.151895	-0.146269
50758444	-0.0042918	-0.0668249
310772235	0.00346734	-0.0444533
56118996	-0.0643559	-0.0420828
71897147	-0.0483555	-0.0379289
476007876	-0.0209755	-0.00840753
71896651	-0.0391514	0.0022298
57529654	-0.051033	-0.0187596
475808547	-0.165191	-0.0233497
347800681	-0.0373494	-0.00929932
363729287	-0.0819446	-0.0741186
513220828	-0.0151206	-0.0137238
45384364	-0.0568689	-0.0258933
71895267	-0.0642977	-0.0120653
513221071	0.000450158	0.00216777
55742654	0.0401688	-0.0556782
119331154	0.0261992	0.0203149
45383015	0.00489429	-0.069792
45383966	-0.0702521	-0.0707326
45383498	-0.00493092	-0.0334717
513200587	-0.0554887	-0.0792897
45384218	-0.0824065	-0.0621199
381214362	-0.0583113	-0.0278232
363733410	-0.0388951	0.0264024
226874900	-0.0190304	0.00280642
363730087	0.00604641	0.0201464
311213923	-0.0411113	-0.101452
50740506	-0.0641997	-0.0496397
480354973	0.0965559	0.060576
221325664	-0.133366	-0.0968502
513223183	0.109247	-0.12468
513192591	0.0324444	-0.125669
46048696	-0.0256855	-0.0677724
513184692	-0.0690896	-0.0728142
45383077	-0.0522634	-0.00162807
319655768	0.00477771	0.0426756
118095251	-0.0857727	-0.0454509
381342463	-0.0893634	-0.0624654
71894765	-0.0876182	-0.0360185
363742430	-0.0340645	-0.00687858
71897167	-0.0692474	0.0125383
45382943	0.0446567	0.0125059
122692295	-0.0247198	-0.0733291
57529439	-0.074495	-0.032595
482513648	-0.082546	-0.103048
45384316	-0.0177134	-0.00693368
513161840	-0.034536	-0.0148732
513204260	-0.158717	-0.0627515
497241981	-0.115434	-0.0564816
478246981	-0.117085	-0.0370906
310750337	-0.0405129	-0.0400203
513163534	0.0518781	0.0408978
315434208	0.0258886	0.0254212
46195459	-0.191139	-0.111609
71895311	0.0784895	-0.140602
513205135	0.0942003	-0.0433904
45383706	-0.108888	-0.107336
363738555	-0.0120207	-0.0114958
52138663	-0.0735068	-0.0690504
363743083	0.0212138	-0.00400299
56119030	0.0265498	-0.0440756
513213068	-0.0945379	-0.0701103
71895543	0.0850761	0.0434933
363743349	0.0261067	0.0464098
45384338	0.0044272	0.0351211
71894903	-0.0572987	-0.0352288
71895873	-0.0382066	-0.00933877
493794684	0.0095156	-0.0695976
45382499	-0.00780899	0.00714044
71894843	-0.0860842	-0.101563
57530014	-0.0511378	0.0191968
45382221	-0.0705358	-0.0533374
45383061	0.0605815	-0.0366775
444741714	-0.0780203	-0.090947
71894845	0.042578	0.000471453
45384294	0.0109466	0.00486706
45383392	-0.0886136	-0.0855897
45384318	0.0436586	0.0596544
291084676	0.0089699	-0.0204707
57530226	-0.00814251	0.00258391
56118302	-0.0574365	-0.122192
50731804	-0.116788	-0.165869
487442403	-0.0492029	-0.0218457
513185002	-0.119565	-0.0404236
118095814	0.0757351	0.0340393
475505726	-0.0635814	-0.0218747
478431023	-0.0640948	-0.0123901
478446816	0.0135625	-0.0334204
318064688	-0.194652	-0.034853
45384108	-0.0603463	-0.00482198
45382561	-0.0744697	0.00070466
66392162	-0.00860876	-0.00108484
57525441	0.00458578	0.011607
513202372	0.0881851	0.0422096
45383085	-0.0491188	0.056303
52138689	-0.103165	-0.0803866
45383856	-0.0600012	-0.0428506
61098131	0.149206	-0.0532752
45382931	-0.0315197	-0.0120128
57525156	0.029271	-0.000710133
513175882	-0.0765863	-0.165694
268370038	-0.0778772	-0.100053
45382693	-0.000134973	0.0200529
45384112	-0.0935972	0.0346239
71896465	0.0176255	0.0166963
45384490	-0.0907079	0.00184095
45382313	-0.00522162	0.0363152
124339781	-0.0179802	0.0260871
363728910	-0.0844633	-0.00928065
61098334	-0.0286557	0.00991945
45382569	-0.0245119	-0.0412936
363728053	-0.062382	-0.00428999
118085502	-0.144141	0.00364827
46048435	-0.055198	-0.00459099
45383628	-0.00424053	0.0195298
363739705	-0.163061	-0.122598
46048705	0.0466061	-0.0100956
513208340	0.0188339	-0.131236
50730713	-0.0809366	-0.0554185
60302768	0.00649111	0.052506
71895915	-0.0833003	0.0510904
513235208	-0.0286171	-0.0923179
50758110	-0.163827	-0.191685
45382251	-0.0295849	0.023446
61098280	-0.0859344	-0.0423298
118092623	-0.0559345	-0.00268041
71895051	0.0598468	0.0262189
56118964	-0.0822785	-0.068855
433282973	-0.146654	-0.123529
60302718	-0.051527	0.0962297
513216375	-0.0107814	0.0168384
118083662	-0.072883	-0.0107065
45382905	-0.0532232	-0.0351546
513164476	-0.0418873	0.0301473
57529989	-0.0806869	-0.0456705
363736119	-0.0893077	-0.00456517
118100169	-0.0426279	0.0382556
513161042	-0.167526	-0.0315485
513202974	-0.0215582	0.0250139
58696439	-0.18601	-0.23391
513179087	0.0212208	0.0707093
118098426	0.0277987	-0.0262789
57524920	0.103203	-0.020271
50761844	0.311843	-0.0911139
45383430	0.111144	0.0795621
50732996	-0.0513567	0.0698984
52138713	0.0585539	0.0218402
45383678	0.0458783	-0.0751478
513237242	0.000773684	0.0834188
71895961	0.055864	0.0570217
45383177	0.0017809	0.0188281
55741602	0.102533	-0.0562128
94957750	-0.0757395	-0.0725355
513158152	0.0196911	0.0984953
71897241	0.0587102	0.000892489
513236703	-0.219522	-0.13322
83721996	0.0572907	-0.0295478
363740842	-0.0322019	0.0335384
52138691	-0.0016559	0.0562129
513187038	-0.0439731	-0.00579343
113206112	-0.0976111	-0.0190152
45384172	-0.0495465	-0.100767
45384104	-0.0489856	-0.0302825
45383662	0.0507345	-0.00392421
347920951	-0.0357655	0.0157975
71896931	0.169441	0.0516275
118102948	-0.0106186	-0.0473312
363732251	0.0513932	-0.019484
363746230	-0.015416	0.0691783
52345405	0.0346223	-0.0472268
57530409	-0.054786	0.0756722
45382969	-0.0440867	0.0722729
480540318	-0.0844519	0.00162832
363728984	0.132158	-0.150481
118101652	-0.00910924	-0.0187396
57529571	0.090855	0.0720969
57530448	-0.19677	0.0308134
491223995	-0.033832	-0.130068
119331160	-0.0661915	-0.0925054
45382123	-0.0606936	0.0216349
363736265	-0.0416044	0.0281897
513199498	0.20824	-0.0075166
45383031	-0.13763	0.066666
45383337	-0.218936	0.201467
474451704	-0.0462138	0.0402439
61098298	-0.066857	0.11342
86129446	-0.216735	-0.110106
45382235	0.022029	-0.0822805
513185805	0.0277796	0.0507463
347921808	0.0908422	0.0303266
363744061	0.0386332	0.113573
57529899	0.0222776	-0.104145
513229173	-0.252028	-0.108148
513220307	-0.0347556	0.046028
157951672	0.0534295	-0.00202843
45384190	-0.0232247	-0.0567649
45383528	-0.0891066	-0.00871752
363742203	-0.233285	-0.27227
363741740	0.0376732	0.0782006
471434827	-0.104823	-0.0340329
363736987	-0.0641228	0.0126833
513185632	0.0771306	0.00828297
72535161	-0.0201018	0.050183
71894743	-0.0642369	0.100095
478431115	-0.0811406	0.0328694
45382333	-0.0833708	-0.0181247
513183223	0.073984	0.0534073
363727569	0.0340031	0.0780574
513176485	0.0283961	-0.021756
118094713	0.039886	-0.0748681
363734923	0.107447	0.0970441
50806608	0.0163952	0.0244093
71895479	-0.0215425	0.0432835
471270244	-0.00941153	-0.0589652
513199779	-0.164374	-0.0906935
118085061	0.0718557	-0.0876874
363736093	-0.0109014	0.102823
363737727	-0.0445179	0.145848
46049078	-0.0234955	-0.058775
119331076	0.0292112	0.0435408
45383307	-0.272651	-0.0262498
45382879	-0.304459	-0.160678
513200400	-0.147915	-0.053999
513220989	-0.281766	-0.0926568
363747068	0.0811023	-0.0576341
57530730	-0.0420283	0.0700946
326633233	0.0855172	0.103569
61098378	0.0993647	0.171799
513172517	0.0807178	-0.178105
513239874	-0.0270231	0.0843767
124249424	0.22955	0.00640672
57524821	-0.215077	-0.0210989
513211940	-0.11481	0.00534388
485049501	-0.0463678	-0.150252
118099442	0.122884	0.0536307
45384138	-0.087971	-0.0297613
60302752	-0.349782	0.134772
71897245	0.0575909	0.111064
363738693	0.0309381	0.165505
513183217	0.125918	0.0652918
513198999	0.0521628	0.0150714
52138673	0.0245343	0.100788
56711270	0.175792	0.064272
513200936	-0.115037	0.132915
513172706	-0.101142	-0.111201
71895327	0.029443	0.0941735
50729086	0.0789646	0.133428
45383366	0.0175408	-0.078041
513184142	-0.0897745	-0.207089
118103279	-0.157277	-0.0136191
363728496	0.00713926	0.0767897
86129490	0.0376396	0.14029
71895451	0.057758	0.0686212
57525423	0.00263653	0.0893302
71895603	0.075212	-0.0492921
448261627	-0.273144	-0.155058
477555784	-0.0294929	-0.00579764
478621068	-0.0385012	-0.180634
57529999	-0.0291476	0.12477
118405176	-0.204548	0.130606
513226031	-0.0380062	0.0164597
71896431	0.130226	0.0269063
57525011	0.0224272	0.00398013
118104602	0.0620128	0.16973
50745642	0.105821	0.0949594
363733272	-0.16547	0.0723289
513217491	0.0917642	-0.0965715
71895881	0.0128494	0.0212407
75832158	-0.229124	0.0362102
71895783	0.062134	0.0420958
45383468	0.055366	-0.193004
45382045	0.0427252	0.0657426
118103033	-5.1058e-06	-0.0162267
45382077	0.0209112	-0.119086
45383476	0.138609	0.0507327
86129444	-0.123004	0.055092
116175422	-0.185892	-0.109397
160333842	0.394945	0.046119
118092977	0.211487	-0.043335
363733121	0.121649	-0.0118485
61097989	0.0433862	-0.00318039
45383127	0.258591	0.071031
45384454	-0.00820236	0.161585
45382795	-0.0103867	0.0753685
513199558	-0.102261	-0.190699
363733743	0.256764	0.00267613
45382717	0.163497	-0.00897683
46048711	0.108749	-0.0650514
50737352	-0.194096	-0.086931
71895597	0.242111	-0.0918265
363728309	-0.197816	-0.218371
513195068	0.173059	0.0869634
363744277	0.0831997	0.0663271
363736267	-0.0995149	0.026896
363743644	-0.0741355	0.117786
513160360	0.151587	0.104985
513236940	-0.0184537	0.0552859
313760582	-0.0806433	0.0105157
45382781	0.00224349	0.17602
513164280	0.189735	0.0725759
45382329	0.0820719	-0.100681
363739237	0.0506396	0.080902
118092065	-0.0667235	0.114287
52138719	-0.0637594	0.129026
363744942	-0.136792	-0.146462
45382147	-0.00159732	0.0922745
313851080	0.0524152	0.0832397
50751384	-0.136289	-0.0412882
513201086	0.0220181	0.156559
513228208	-0.138012	0.0616329
513179611	0.00531385	-0.216426
57529848	0.0519397	-0.104599
45383562	-0.16128	0.0276287
363731488	0.0123649	0.0806555
513237565	0.0399236	0.0742847
45383812	0.0234606	0.207898
45383504	-0.0949504	0.112269
118086389	0.142028	0.0777104
46048771	-0.0257629	0.0615743
45384280	0.0370218	0.0761328
56118984	-0.14814	0.0414013
118085986	0.202719	0.139578
71897339	-0.0347881	0.163246
513204938	0.149488	0.199593
513220695	-0.101417	0.142469
475505961	-0.0518683	0.0421336
513220600	0.0695513	0.228939
72535134	-0.139454	0.0752975
57529969	-0.0977688	0.0648488
45384462	0.108046	0.107702
118405190	0.052519	-0.0107331
363737411	0.136445	-0.182908
45384390	-0.0732278	-0.100854
118085204	0.0313643	0.0915446
118083913	0.157689	0.104091
363736236	-0.0212931	0.102235
363731544	-0.128607	-0.363685
513176148	0.281656	0.261532
45384278	0.0940715	0.10651
45382099	0.0984995	0.164056
513171378	-0.158695	0.0588194
513239475	-0.170253	0.00261566
513223860	0.323022	0.183542
363733360	-0.0102904	0.135673
118097470	0.134224	0.135293
513239679	-0.148074	0.00746516
57529488	0.079481	0.202288
45382361	0.264553	-0.0128088
45385807	0.0717034	0.118951
46048906	-0.11949	0.124701
57524801	0.0880865	0.170646
71896147	0.0281249	-0.0691377
45382907	0.542265	0.194025
513189030	0.0209615	0.147913
50751150	-0.223739	0.0470034
71894963	-0.083569	-0.101729
118104237	-0.103707	0.0681177
270288808	-0.197955	-0.0651227
45384164	-0.176059	-0.01071
513196353	-0.0278564	0.226078
429544679	-0.153525	0.076641
71895129	-0.219083	0.0627568
459683840	0.181707	-0.0725069
45384252	0.0349072	0.250429
45382953	-0.137148	-0.20955
513235847	0.0834141	0.0636978
71895471	-0.176671	0.146081
513232894	0.0762779	-0.0424241
57530095	0.0639297	0.209177
215598667	0.0321885	0.433742
45382385	0.26047	-0.0467201
45382379	0.180854	0.116443
71894705	-0.0579745	0.183308
513220770	-0.235887	0.22841
45382769	-0.0122586	0.0645126
45382679	0.165285	-0.00655088
71896797	-0.140118	0.00478648
57530288	-0.054092	0.0515501
363737892	0.122298	0.154033
513214170	-0.194313	-0.364989
513193346	0.0452275	0.305389
45382129	0.136214	-0.00749652
482677670	0.342958	-0.452111
513220516	-0.0575871	-0.552485
94400858	-0.489543	0.0549552
45382785	-0.276052	-0.664045
478621118	0.243785	0.0306485
45383972	-0.00978949	-0.176591
513183409	-0.047582	0.150761
71895185	0.501825	-0.0490517
363732253	0.191817	-0.109664
513190481	0.0318908	0.151072
57525148	0.305583	0.29748
513162786	0.351258	0.207537
47604920	0.0682879	0.0883443
513210055	0.22202	0.205179
513196126	-0.0146408	0.0250411
46395493	-0.0386147	-0.215459
60302796	-0.014655	-0.116143
444189297	0.200535	-0.211964
513185760	0.131503	-0.0510953
49169816	0.221582	0.0216249
45383702	-0.187351	-0.0708476
513208722	0.404319	0.142245
50736221	0.0505773	-0.208764
49169814	0.0447817	-0.246678
513208830	-0.265402	-0.144663
513164696	0.00651179	0.0811196
513239250	-0.197714	-0.00231819
363742094	-0.0637447	0.275934
118086124	0.198906	0.334622
363736352	0.143656	-0.0424889
71896025	0.0709843	-0.0780138
513177407	-0.197185	0.205848
363744981	0.237886	-0.0523092
60302748	0.015273	0.0401024
513218718	0.378061	0.115277
363744078	-0.00887499	0.190573
71895669	0.263887	0.0682096
118090738	-0.0700797	0.00471946
71895729	-0.117979	0.236335
45383372	-0.33559	-0.129273
118094547	0.105789	-0.004337
50732786	-0.168425	-0.0514017
363727937	0.0382884	0.142956
57524880	0.132974	0.0542699
513213169	0.0499117	0.121121
513172071	-0.0282365	-0.193826
71895709	0.385652	0.313705
118097422	-0.045195	0.0470988
478431063	0.0492313	0.0559223
45382399	-0.219898	-0.390698
513228465	-0.302111	-0.66996
478621048	-0.26805	-0.641232
513193328	-0.028996	-0.567236
513223180	0.376269	-0.435849
118100425	0.213609	-0.168364
118405198	0.500604	-0.0630664
513233697	-0.494364	0.0896705
118103607	0.248571	0.391578
71896943	-0.266789	-0.356214
513200939	0.140594	-0.132553
476007880	-0.529703	-0.280428
513164679	0.00497602	-0.0998816
513212065	-0.141371	-0.586558
118096822	0.579037	-0.202564
477507185	-0.148679	-0.0929718
71895027	0.153638	0.43079
56605916	0.75897	-0.516151
118095824	0.427289	0.208643
45382349	0.382208	-0.0674048
56118628	0.403479	0.242177
71894915	-0.168742	0.168478
363734558	-0.162072	0.133702
475506293	-0.334804	-0.680218
513214099	-0.0647044	0.16182
118093746	-0.164687	0.290257
513184306	-0.100458	-0.0774579
513165915	-0.103895	0.0892499
113206156	-0.166713	-0.187934
54020716	0.0719631	0.0762428
513181417	-0.311983	-0.669962
513208331	-0.0547304	-0.554039
513165326	-0.498428	-0.091789
60302808	0.297185	0.220232
86129524	0.00059463	0.108175
45382603	-0.498804	-0.0690444
50757869	-0.0366915	0.189249
56605900	0.235418	0.312107
118084115	0.185863	-0.182314
45383544	-0.0302454	0.470355
513172280	0.221721	-0.0750236
50745986	-0.019566	0.0314346
52138701	0.0663721	-0.122077
57530079	-0.178261	0.158817
52138693	0.240199	0.302089
363728812	-0.0542043	0.177091
363741022	-0.0557655	-0.370867
50746471	0.0882711	0.183603
71895387	-0.494095	0.732165
53749682	0.237944	0.294297
302486333	-0.223925	0.123592
45382945	0.453992	0.109374
513235211	0.0329769	0.133892
61098304	0.0267129	-0.53763
71895641	0.0979903	-0.077196
50732309	0.196847	-0.145474
363728070	-0.137134	-0.0954121
45383688	-0.076027	0.503027
513199286	0.0477002	0.0496483
313661460	0.119422	-0.0348705
513220212	-0.641152	-0.0562213
377520154	-0.589626	-0.36975
87196326	0.617019	0.0150224
513211965	-0.0243259	0.161474
363738187	0.375855	0.217274
513219831	0.589936	0.00115103
118090795	0.275804	-0.102653
513198470	0.702893	-0.338923
477507224	-0.111717	0.498
480354948	0.318031	-0.443467
477507214	0.260716	-0.465641
50803534	-0.51028	-0.216794
478431069	0.371692	0.164507
479277993	-0.488307	0.237921
57530236	0.171718	-0.594286
513189796	-0.209382	0.171827
61098226	0.0895154	-0.0336405
292494926	-0.210526	0.188366
513160723	-0.481862	0.154389
45383538	0.0422192	0.439655
124249308	-0.0981046	0.0599047
363747241	0.109264	0.139001
71897131	0.817396	-0.426945
71894897	-0.160544	0.538623
71895073	0.377237	0.0675481
118099584	-0.228038	-0.231591
45382075	-0.521214	0.150647
363742411	-0.0101863	0.449877
513204098	-0.140773	0.0533907
118100855	-0.155808	0.249226
513167551	0.0344515	-0.074721
60302774	0.0432191	-0.123353
475808827	-0.246872	0.432062
47604942	-0.509795	-0.11971
126165274	0.189965	-0.489595
45382027	-0.494541	-0.0268991
71894763	-0.119492	0.145999
45382019	0.158578	0.420869
113206062	0.329739	0.182823
50767570	-0.102846	0.172873
363742361	0.0361327	-0.5592
166091509	0.412179	0.0848545
46048870	-0.127308	0.54091
54111425	-0.0127503	0.00390826
363743802	0.0829029	-0.0330948
60302800	-0.0307839	0.135489
45384050	-0.287438	0.143593
61098410	0.26192	0.267022
363735756	-0.15847	0.0913295
118083310	0.0430857	0.0879815
513236355	-0.534955	-0.0209024
71897175	0.158338	0.419716
57525187	0.481076	-0.849272
113206052	-0.499548	0.138808
513168170	0.324985	0.263225
60302834	0.151363	-0.110704
45382681	0.428712	0.181739
483968280	-0.666759	-0.789781
403224973	0.607763	-0.710989
363743768	-0.199971	-0.124869
363745254	0.872106	-0.346015
513205477	0.387705	0.0738429
513237543	-0.0476951	0.507794
513205459	-0.633475	-0.81182
45383834	-0.487887	0.0749353
513205462	0.154764	0.378993
363740060	0.393941	-0.230165
118088436	0.871861	-0.346306
118405200	0.0396477	0.503491
71896007	0.875232	-0.341826
312839900	-0.493764	-0.153512
478733013	0.89245	-0.321797
71895883	-0.165557	0.574028
513171375	0.248219	-0.49707
45384070	0.900075	-0.312848
45382467	0.762255	0.428477
363743046	0.367351	0.107533
56119006	-0.0444735	-0.0607339
513170744	-0.521935	-0.322332
46048932	0.838058	0.339448
57530301	-0.138201	-0.223732
363731192	-0.626211	-0.816995
363738106	-0.519051	-0.111069
118092363	-0.553558	-0.870535
513210609	-0.661621	-0.793233
487442792	-0.52199	-0.251695
50748652	-0.49474	0.126541
118099635	-0.479333	0.308202
478732979	0.21125	0.337438
513183406	-0.148273	-0.632981
347360989	-0.494086	-0.1495
50728360	-0.449502	0.775401
343790924	-0.000255828	0.444627
479277984	-0.488584	0.224442
513221375	-0.0608544	0.026837
363744954	-0.0998859	-0.0796197
363740900	-0.480521	0.316059
45383339	0.403002	0.257083
477507232	0.593969	-0.781556
460417303	-0.484625	0.205796
363747261	0.414919	0.0862201
513168933	0.0204075	-0.0309196
513227588	0.116528	0.432012
71895095	-0.479969	0.205906
513216960	-0.873511	0.398258
52138641	-0.0791342	-0.00982468
57530557	-0.512419	0.185874
513214036	0.486282	0.709962
513222078	-0.328174	0.50282
45382981	0.255191	0.858388
237858639	0.444647	0.740877
45383540	0.435695	-0.00262307
493795860	0.771468	-0.497618
363728921	0.289415	0.238545
363745506	-0.516374	0.0660351
71897287	0.801002	-0.452801
45382959	-0.140726	0.481578
363743351	0.0673293	0.457073
363732314	-0.452983	0.77196
118094989	0.287438	-0.453696
61098426	-0.000120126	0.0341468
392513670	-0.492964	0.318633
309319792	0.197646	0.357775
71896203	-0.54833	-0.0660178
513188924	-0.169175	-0.629808
513211247	0.270894	-0.515723
513166523	0.0956421	0.428747
118097631	0.497759	-0.410278
45383223	-0.109002	-0.00162296
513232444	0.515875	0.686284
513198346	0.424799	-0.0256415
45382397	-0.690532	-0.774786
284520111	-0.798885	0.529759
326368309	1.43896	-0.0536481
45383816	1.43896	-0.0536481
45384028	1.43896	-0.0536481
45383013	-0.67259	-0.785987
118085711	1.43896	-0.0536481
513235641	0.384036	0.781943
45384354	-0.838394	0.312255
363745926	1.43896	-0.0536481
478247057	-1.30119	-0.855537
513185766	-0.492763	0.733074
513176145	-0.623441	-0.818958
56118966	-0.75446	0.600224
513217468	0.810679	-0.437426
363741091	0.843857	-0.38617
118089093	-0.353516	0.412105
160358333	1.43896	-0.0536481
513164685	0.296014	-0.450107
60302662	-0.499384	-0.0585499
363730875	1.43896	-0.0536481
478486799	-0.513104	-0.257053
45382991	0.26773	0.259654
45384002	-0.94331	-0.189139
167860152	-0.777323	0.56459
56119058	0.652192	-0.660287
47604964	-0.778354	0.56292
513211517	-0.497294	-0.0103354
363732447	0.819581	-0.423609
71894821	0.719529	-0.572151
513170833	-0.494274	0.0256154
71895145	-0.806688	0.517572
363742947	-0.368962	1.35622
50745884	0.247569	0.428689
50732421	-0.462443	0.762373
57525300	0.481355	-0.142701
45383179	0.220393	0.463512
45382875	0.313297	0.246262
363746921	-0.497391	-0.0314812
478621108	-0.753082	0.602262
52138659	-0.509238	-0.0472989
363729570	-0.687853	-0.776451
513196801	-0.614057	-0.825638
480540308	0.622355	0.589778
50754419	0.787863	-0.472473
119331066	0.255421	0.282074
513183863	-0.68683	-0.777189
157841182	-0.518262	-0.0971335
308818127	0.401683	-0.0191603
71895697	0.104347	-0.514092
71894779	0.436449	0.746541
50755635	-0.538364	0.143064
315075287	0.798414	-0.456891
363743477	0.433567	0.748811
350537089	0.299214	0.216245
57529377	0.743721	-0.538057
284448546	-0.430873	0.795367
363735605	0.0953394	0.425938
513190557	-0.730597	0.637138
50754507	0.214006	0.340489
71897111	0.454657	0.733601
513199552	0.367651	0.208874
513215133	-0.495561	-0.0760197
118096785	0.815067	-0.430631
363743385	0.266123	0.271573
309384279	-0.542794	-0.879245
513204573	-0.453179	0.771628
363740848	0.559926	0.648442
513237884	1.43896	-0.0536481
363740107	0.484358	0.711419
45383033	0.690377	0.515481

## Sheet: PCA3
PCA 3 Analysis															eigenvalue	% of variance	cumulative % of variance
	PC Coordinate				Squared cosine				Contribution to PC construction					comp 1	219.56	6.14	26.14
Male ID	Dim.1	Dim.2	Dim.3	Dim.4	Dim.1	Dim.2	Dim.3	Dim.4	Dim.1	Dim.2	Dim.3	Dim.4		comp 2	119.48	4.22	40.36
308_OS	-5.44	14.09	-22.33	-13.41	0.03	0.2	0.51	0.19	1.12	13.84	45.6	20.72		comp 3	91.13	0.85	51.21
65_OS	-24	4.87	-1.49	0.3	0.54	0.02	0	0	21.87	1.65	0.2	0.01		comp 4	72.3	8.61	59.82
4_OS	9.61	-8.14	9.97	-13.33	0.13	0.1	0.14	0.26	3.5	4.62	9.1	20.48		comp 5	64.85	7.72	67.54
308_OF	14.48	-13.95	0.04	-3.09	0.3	0.28	0	0.01	7.95	13.57	0	1.1		comp 6	61.32	7.3	74.84
37_OF	9.52	-9.25	-14.43	18.61	0.11	0.1	0.24	0.4	3.44	5.96	19.05	39.91		comp 7	54.3	6.46	81.3
508_OF	12.54	-12.25	-5.24	-1.83	0.22	0.21	0.04	0	5.96	10.47	2.51	0.39		comp 8	48.58	5.78	87.09
H27_YS	-1.77	7.26	10.72	4.89	0	0.07	0.16	0.03	0.12	3.68	10.52	2.76		comp 9	42.62	5.07	92.16
H28_YS	15.93	10.32	8.24	-3.76	0.32	0.13	0.09	0.02	9.63	7.42	6.21	1.63		comp 10	36.17	4.31	96.47
H29_YS	11.4	12.74	3.44	5.66	0.16	0.2	0.01	0.04	4.93	11.32	1.08	3.7		comp 11	29.68	3.53	100
H24_YF	-27.36	-4.02	7.26	5.43	0.65	0.01	0.05	0.03	28.41	1.13	4.82	3.4
H25_YF	3.36	12.88	3.06	5.31	0.02	0.26	0.01	0.04	0.43	11.57	0.86	3.25
H28_YF	-18.24	-14.55	0.75	-4.8	0.34	0.22	0	0.02	12.63	14.76	0.05	2.65
