# Supplementary material for: The Seminal fluid proteome of the polyandrous Red junglefowl offers insights into the molecular basis of fertility, reproductive ageing and domestication
Source: Sci Rep. 2016 Nov 2;6:35864. doi: 10.1038/srep35864 (PMC5090203; doi:10.1038/srep35864)
Supplement: Supplementary Table S4 [file srep35864-s4.xls]

## Sheet: Unique RJF proteins
Abundant* red jungle fowl seminal fluid proteins absent from domestic chicken proteome
GI #	Protein Name**	# of males	Spectral
			counts
363736454	complement factor H	12	918
513202986	solute carrier family 12 member 3	11	668
195539501	inter-alpha-trypsin inhibitor heavy chain H2	12	661
482677659	histamine N-methyltransferase	12	369
513158152	envelope glycoprotein gp95-like	11	256
94957750	olfactomedin-4	11	251
377520154	amylase, alpha 2A; pancreatic precursor	5	249
475808547	fetuin-B	12	208
50732996	translation initiation factor IF-2	11	163
513199558	mucin-19-like	9	134
513236703	uncharacterized protein LOC100858068	11	125
363740281	complement component C8 gamma chain	12	115
126165220	ADP-ribosylation factor 6	12	107
513223183	protein S100-A9-like	12	99
71894903	epididymal secretory protein E1	12	97
46049078	immunoglobulin J polypeptide	10	90
478431063	tetraspanin-1	6	45
* Top abundance bin Fig 4b.
** Immunity proteins highlighted in bold.

## Sheet: Unique Domestic proteins
Proteins unique to the domestic chicken seminal fluid proteome
GI #	Protein Name	Spectral
		Counts*
58696426	apolipoprotein D precursor	99
45384366	calmodulin	89
363730918	niemann-Pick C1 protein	67
513192529	kinesin-like protein KIF20B	63
50747322	Neuropeptide-like protein C4orf48 homolog	35
513222310	cell adhesion molecule 1	30
45382029	annexin A6	26
47604962	glutathione S-transferase 3	19
45382557	low-density lipoprotein receptor-related protein 1 precursor	16
71896083	ubiquitin-conjugating enzyme E2 variant 2	16
118097422	cytoplasmic FMR1-interacting protein 2	14
46049089	claudin-3	13
363741010	vacuolar protein sorting-associated protein 37D-like	11
513215790	kinesin family member 12	11
* Proteins with 10 or more spectral counts are included.

## Sheet: Diff Abundance proteins
protein name	APEX domestic chicken	APEX RJF	Rank domestic chicken	Rank RJF	log apex fold change	log rank difference
Higher abundance in RJF
cAMP and cAMP-inhibited cGMP 3',5'-cyclic phosphodiesterase 10A	2.48365e-05	0.00238132	532	127	1.98173	2.60746
alpha-tectorin-like	5.1307e-05	0.0033095	488	87	1.80959	2.60314
guanine nucleotide-binding protein subunit beta-4	9.49051e-05	0.00331447	449	86	1.54312	2.55991
IgGFc-binding protein-like	8.4972e-05	0.00292037	456	107	1.53616	2.54283
ras-related protein Ral-B	7.33285e-05	0.00194319	473	148	1.42324	2.51188
Immunoglobulin alpha heavy chain	0.000281655	0.00582768	338	32	1.31578	2.48572
fibrinogen, gamma chain precursor	0.000386556	0.00478845	291	50	1.09298	2.38202
alpha-2-macroglobulin	0.000415766	0.00437277	281	62	1.02191	2.34044
uncharacterized protein LOC423629	0.000509661	0.00503495	257	43	0.994714	2.33041
prothrombin precursor	0.000502331	0.00336417	259	82	0.825888	2.24797
tetranectin precursor	0.000732147	0.0045788	223	56	0.796153	2.22272
antithrombin-III	0.000779824	0.00400528	214	70	0.710637	2.15836
hemoglobin subunit beta	0.00147858	0.00701822	139	28	0.676382	2.04532
polymeric immunoglobulin receptor precursor	0.00114196	0.00499118	166	45	0.640551	2.08279
ovoinhibitor	0.00254386	0.010333	91	8	0.608731	1.91908
cysteine-rich venom protein kaouthin-2	0.00121988	0.00468969	160	53	0.584828	2.02938
fibrinogen alpha chain	0.00159067	0.00574613	129	33	0.557794	1.98227
Ig gamma chain	0.00508361	0.0181517	45	3	0.552746	1.62325
retinol-binding protein 4 precursor	0.0014638	0.00513177	141	41	0.544785	2
alpha-2-macroglobulin-like protein 1-like	0.00186163	0.00585876	116	31	0.497913	1.92942
acrosin-like, partial	0.00258329	0.00803283	90	18	0.492696	1.85733
Higher abundance in domestic chicken
glutathione S-transferase	0.0022319	0.000299525	99	435	0.87224	2.52634
uncharacterized LOC422895	0.00367681	0.000568028	64	359	0.811101	2.46982
leukocyte surface antigen CD47 precursor	0.00512099	0.000855059	44	299	0.777358	2.40654
gallinacin-9 preproprotein	0.049047	0.00844627	1	14	0.763948	1.11394
N-acetylmuramoyl-L-alanine amidase precursor	0.00182453	0.000324258	118	428	0.750261	2.49136
acyl-CoA-binding protein	0.00147806	0.000271199	140	450	0.736405	2.49136
gamma-glutamyltranspeptidase 1	0.0443345	0.00824456	2	16	0.730574	1.14613
protein NEL precursor	0.023111	0.00456236	7	57	0.704629	1.69897
solute carrier family 2, facilitated glucose transporter member 3	0.0413304	0.00924788	3	11	0.650227	0.90309
polyubiquitin-C	0.0105594	0.00255138	17	118	0.616863	2.00432
polyubiquitin-C-like	0.00627166	0.00151583	31	194	0.616733	2.21219
pantetheinase precursor	0.0129143	0.00325068	14	93	0.599097	1.89763
actin, cytoplasmic 2-like	0.0342749	0.00911325	4	12	0.575303	0.90309
aminopeptidase N	0.00224834	0.00066107	98	341	0.531615	2.38561
astacin-like metalloendopeptidase	0.0199083	0.00589787	9	30	0.528339	1.32222
attractin, partial	0.00202823	0.000610843	107	351	0.521187	2.38739
retinal dehydrogenase 1	0.00274089	0.000834059	85	303	0.516695	2.33846
galactosidase, beta 1-like	0.00313644	0.000997982	72	269	0.497315	2.29447

## Sheet: biological process GO
Greater abundance in RJF									Greater Abundance in Dom. Chicken
GOID	GO_term	Frequency	Genome frequency	P-value	Corrected P-value	Gene(s)			GOID	GO_term	Frequency	Genome frequency	P-value	Corrected P-value	Gene(s)
GO:0007596	blood coagulation	0.2	0.00352827	4.34022e-07	9.15787e-05	MGI:88380,MGI:1316726,MGI:88095,MGI:95526,			GO:0006952	defense response	0.315789	0.0224633	1.26208e-06	0.000164071	MGI:2672972,MGI:96617,MGI:95706,MGI:1928099,MGI:1341628,MGI:108395,
GO:0007599	hemostasis	0.2	0.00355767	4.48712e-07	9.46783e-05	MGI:88380,MGI:1316726,MGI:88095,MGI:95526,			GO:0006950	response to stress	0.421053	0.0597748	2.40055e-06	0.000312071	MGI:1353450,MGI:95755,MGI:2672972,MGI:96617,MGI:95706,MGI:1928099,MGI:1341628,MGI:108395,
GO:0050817	coagulation	0.2	0.00364588	4.95011e-07	0.000104447	MGI:88380,MGI:1316726,MGI:88095,MGI:95526,			GO:0006575	cellular modified amino acid metabolic process	0.157895	0.00352827	2.80935e-05	0.00365215	MGI:1095417,MGI:95706,MGI:108395,
GO:0045861	negative regulation of proteolysis	0.15	0.00144071	2.25837e-06	0.000476516	MGI:88380,MGI:2449119,MGI:1919682,			GO:0006954	inflammatory response	0.210526	0.0108494	2.90141e-05	0.00377184	MGI:96617,MGI:95706,MGI:1341628,MGI:108395,
GO:0050878	regulation of body fluid levels	0.2	0.00585105	3.26314e-06	0.000688523	MGI:88380,MGI:1316726,MGI:88095,MGI:95526,			GO:0009308	amine metabolic process	0.210526	0.0141425	8.12435e-05	0.0105617	MGI:1095417,MGI:95706,MGI:1928099,MGI:108395,
GO:0030162	regulation of proteolysis	0.2	0.00588045	3.32864e-06	0.000702343	MGI:88380,MGI:88095,MGI:2449119,MGI:1919682,			GO:0009611	response to wounding	0.210526	0.0174649	0.000182931	0.023781	MGI:96617,MGI:95706,MGI:1341628,MGI:108395,
GO:0042060	wound healing	0.2	0.0065273	5.03165e-06	0.00106168	MGI:88380,MGI:1316726,MGI:88095,MGI:95526,			GO:0001775	cell activation	0.210526	0.0175531	0.000186492	0.0242439	MGI:96617,MGI:1928099,MGI:3046414,MGI:108395,
GO:0009611	response to wounding	0.25	0.0174649	1.13403e-05	0.00239281	MGI:88380,MGI:1316726,MGI:88095,MGI:2449119,MGI:95526,			GO:0006749	glutathione metabolic process	0.105263	0.00123489	0.000200096	0.0260125	MGI:1095417,MGI:95706,
GO:0065007	biological regulation	0.65	0.271824	8.86361e-05	0.0187022	MGI:1927244,MGI:95784,MGI:88380,MGI:1345143,MGI:2449119,MGI:95526,MGI:2389460,MGI:97879,MGI:96027,MGI:1316726,MGI:88095,MGI:1919682,MGI:87884,			GO:0051249	regulation of lymphocyte activation	0.157895	0.00758578	0.000271189	0.0352546	MGI:96617,MGI:1928099,MGI:108395,
GO:0006508	proteolysis	0.25	0.0276969	0.000102311	0.0215876	MGI:88380,MGI:88095,MGI:2449119,MGI:87884,MGI:1919682,			GO:0002682	regulation of immune system process	0.210526	0.0198171	0.000296211	0.0385074	MGI:96617,MGI:95706,MGI:1928099,MGI:108395,
GO:0050896	response to stimulus	0.55	0.203346	0.000185267	0.0390913	MGI:1927244,MGI:95784,MGI:88380,MGI:1345143,MGI:2449119,MGI:95526,MGI:2389460,MGI:97879,MGI:1316726,MGI:88095,MGI:87884,			GO:0019752	carboxylic acid metabolic process	0.210526	0.0199935	0.000306357	0.0398264	MGI:1353450,MGI:1095417,MGI:95706,MGI:108395,
GO:0010466	negative regulation of peptidase activity	0.15	0.00632148	0.000189512	0.0399869	MGI:88095,MGI:2449119,MGI:1919682,			GO:0043436	oxoacid metabolic process	0.210526	0.0199935	0.000306357	0.0398264	MGI:1353450,MGI:1095417,MGI:95706,MGI:108395,
									GO:0006082	organic acid metabolic process	0.210526	0.0204052	0.000331004	0.0430306	MGI:1353450,MGI:1095417,MGI:95706,MGI:108395,
									GO:0031347	regulation of defense response	0.157895	0.00826203	0.000348226	0.0452694	MGI:96617,MGI:95706,MGI:1928099,
									GO:0042180	cellular ketone metabolic process	0.210526	0.020905	0.000362818	0.0471663	MGI:1353450,MGI:1095417,MGI:95706,MGI:108395,

## Sheet: molecular function GO
Greater abundance in RJF									Greater Abundance in Dom. Chicken
GOID	GO_term	Frequency	Genome frequency	P-value	Corrected P-value	Gene(s)			GOID	GO_term	Frequency	Genome frequency	P-value	Corrected P-value	Gene(s)
GO:0005488	binding	0.75	0.321572	1.12735e-05	0.000496035	MGI:1927244,MGI:95784,MGI:88380,MGI:1345143,MGI:2449119,MGI:95526,MGI:103080,MGI:97879,MGI:2444336,MGI:109575,MGI:96027,MGI:1316726,MGI:104540,MGI:88095,MGI:87884,			GO:0030246	carbohydrate binding	0.210526	0.0101732	2.25634e-05	0.000654338	MGI:88151,MGI:1928099,MGI:1858510,MGI:1341628,
GO:0004867	serine-type endopeptidase inhibitor activity	0.15	0.00323425	2.59261e-05	0.00114075	MGI:88095,MGI:2449119,MGI:1919682,			GO:0005488	binding	0.684211	0.321572	0.000226993	0.0065828	MGI:5000466,MGI:95755,MGI:96617,MGI:1928099,MGI:1341628,MGI:87906,MGI:88151,MGI:1353450,MGI:1925495,MGI:1095417,MGI:1858510,MGI:3046414,MGI:108395,
GO:0043499	eukaryotic cell surface binding	0.1	0.000793861	9.21292e-05	0.00405369	MGI:1316726,MGI:95526,			GO:0016811	hydrolase activity, acting on carbon-nitrogen (but not peptide) bonds, in linear amides	0.105263	0.00158772	0.000331393	0.0096104	MGI:1928099,MGI:108395,
GO:0004866	endopeptidase inhibitor activity	0.15	0.00511599	0.000101489	0.00446553	MGI:88095,MGI:2449119,MGI:1919682,			GO:0016787	hydrolase activity	0.315789	0.0648908	0.000492017	0.0142685	MGI:5000466,MGI:88151,MGI:95706,MGI:1928099,MGI:3046414,MGI:108395,
GO:0061135	endopeptidase regulator activity	0.15	0.00529241	0.000112197	0.00493665	MGI:88095,MGI:2449119,MGI:1919682,			GO:0042802	identical protein binding	0.210526	0.0248155	0.00069237	0.0200787	MGI:87906,MGI:1353450,MGI:95755,MGI:1858510,
GO:0030414	peptidase inhibitor activity	0.15	0.00535121	0.000115923	0.00510061	MGI:88095,MGI:2449119,MGI:1919682,			GO:0016810	hydrolase activity, acting on carbon-nitrogen (but not peptide) bonds	0.105263	0.00314604	0.00129301	0.0374973	MGI:1928099,MGI:108395,
GO:0061134	peptidase regulator activity	0.15	0.00620388	0.000179319	0.00789005	MGI:88095,MGI:2449119,MGI:1919682,			GO:0003824	catalytic activity	0.421053	0.15054	0.00177473	0.0514672	MGI:5000466,MGI:1353450,MGI:88151,MGI:1095417,MGI:95706,MGI:1928099,MGI:3046414,MGI:108395,
GO:0043498	cell surface binding	0.1	0.00152892	0.000345327	0.0151944	MGI:1316726,MGI:95526,			GO:0005539	glycosaminoglycan binding	0.105263	0.00441034	0.00251599	0.0729637	MGI:1928099,MGI:1858510,
GO:0005515	protein binding	0.5	0.182911	0.000430659	0.018949	MGI:95784,MGI:88380,MGI:2449119,MGI:95526,MGI:103080,MGI:97879,MGI:2444336,MGI:109575,MGI:88095,MGI:87884,			GO:0001871	pattern binding	0.105263	0.00496898	0.00317838	0.0921731	MGI:1928099,MGI:1858510,
GO:0004857	enzyme inhibitor activity	0.15	0.00879127	0.000497708	0.0218991	MGI:88095,MGI:2449119,MGI:1919682,			GO:0030247	polysaccharide binding	0.105263	0.00496898	0.00317838	0.0921731	MGI:1928099,MGI:1858510,
GO:0030246	carbohydrate binding	0.15	0.0101732	0.000760377	0.0334566	MGI:88095,MGI:104540,MGI:87884,			GO:0008237	metallopeptidase activity	0.105263	0.00499838	0.00321528	0.0932431	MGI:5000466,MGI:3046414,
									GO:0031406	carboxylic acid binding	0.105263	0.00552762	0.00391372	0.113498	MGI:1925495,MGI:1095417,
									GO:0042277	peptide binding	0.105263	0.00711535	0.0063907	0.18533	MGI:5000466,MGI:1095417,
									GO:0019900	kinase binding	0.105263	0.0131722	0.0206601	0.599142	MGI:95755,MGI:1858510,
									GO:0005515	protein binding	0.368421	0.182911	0.0239215	0.693724	MGI:87906,MGI:1353450,MGI:95755,MGI:96617,MGI:1858510,MGI:1341628,MGI:3046414,
									GO:0008270	zinc ion binding	0.157895	0.0392814	0.0272374	0.789885	MGI:5000466,MGI:1928099,MGI:3046414,
									GO:0070011	peptidase activity, acting on L-amino acid peptides	0.105263	0.0168181	0.032499	0.942471	MGI:5000466,MGI:3046414,
									GO:0008233	peptidase activity	0.105263	0.0177002	0.0356873	1	MGI:5000466,MGI:3046414,
									GO:0008289	lipid binding	0.105263	0.0188468	0.0400083	1	MGI:1925495,MGI:108395,
									GO:0046914	transition metal ion binding	0.157895	0.0469848	0.0429991	1	MGI:5000466,MGI:1928099,MGI:3046414,

## Sheet: cellular component GO
Greater abundance in RJF									Greater Abundance in Dom. Chicken
GOID	GO_term	Frequency	Genome frequency	P-value	Corrected P-value	Gene(s)			GOID	GO_term	Frequency	Genome frequency	P-value	Corrected P-value	Gene(s)
GO:0005576	extracellular region	0.6	0.0539825	8.10325e-12	3.2413e-10	MGI:88380,MGI:2449119,MGI:95526,MGI:103080,MGI:97879,MGI:2444336,MGI:109575,MGI:98815,MGI:1316726,MGI:104540,MGI:88095,MGI:1919682,			GO:0005576	extracellular region	0.368421	0.0539825	1.58975e-05	0.000476924	MGI:2672972,MGI:2686519,MGI:96617,MGI:95706,MGI:1928099,MGI:1858510,MGI:1341628,
GO:0044421	extracellular region part	0.45	0.0311076	9.96114e-10	3.98446e-08	MGI:2444336,MGI:109575,MGI:88380,MGI:1316726,MGI:88095,MGI:104540,MGI:2449119,MGI:95526,MGI:97879,			GO:0031982	vesicle	0.210526	0.0243157	0.000641514	0.0192454	MGI:5000466,MGI:95755,MGI:96617,MGI:3046414,
GO:0005615	extracellular space	0.35	0.0233748	9.44151e-08	3.7766e-06	MGI:88380,MGI:1316726,MGI:88095,MGI:104540,MGI:2449119,MGI:95526,MGI:97879,			GO:0005886	plasma membrane	0.368421	0.112699	0.00159926	0.0479778	MGI:5000466,MGI:95755,MGI:96617,MGI:95706,MGI:1341628,MGI:3046414,MGI:108395,
GO:0072562	blood microparticle	0.1	0.000147011	2.64294e-06	0.000105717	MGI:1316726,MGI:95526,			GO:0044421	extracellular region part	0.210526	0.0311076	0.00160255	0.0480764	MGI:96617,MGI:95706,MGI:1858510,MGI:1341628,
GO:0031091	platelet alpha granule	0.1	0.000382229	2.05632e-05	0.00082253	MGI:1316726,MGI:95526,
GO:0005938	cell cortex	0.15	0.00493958	9.14729e-05	0.00365892	MGI:1316726,MGI:1919682,MGI:95526,
GO:0016023	cytoplasmic membrane-bounded vesicle	0.2	0.0158478	0.000159986	0.00639942	MGI:1316726,MGI:87884,MGI:95526,MGI:103080,
GO:0030141	stored secretory granule	0.15	0.0064685	0.000202772	0.00811089	MGI:1316726,MGI:87884,MGI:95526,
GO:0031988	membrane-bounded vesicle	0.2	0.0168769	0.000203533	0.0081413	MGI:1316726,MGI:87884,MGI:95526,MGI:103080,
GO:0031410	cytoplasmic vesicle	0.2	0.0226691	0.00062229	0.0248916	MGI:1316726,MGI:87884,MGI:95526,MGI:103080,
GO:0005578	proteinaceous extracellular matrix	0.15	0.00979095	0.000680541	0.0272216	MGI:2444336,MGI:109575,MGI:104540,
GO:0031982	vesicle	0.2	0.0243157	0.000809005	0.0323602	MGI:1316726,MGI:87884,MGI:95526,MGI:103080,
GO:0031012	extracellular matrix	0.15	0.0110258	0.000959441	0.0383777	MGI:2444336,MGI:109575,MGI:104540,
